# Supplementary material for: Joint Secondary Transcriptomic Analysis of Non-Hodgkin’s B-Cell Lymphomas Predicts Reliance on Pathways Associated with the Extracellular Matrix and Robust Diagnostic Biomarkers
Source: J Bioinform Syst Biol. Author manuscript; Available in PMC 2023 Mar 2. (PMC9980876; doi:10.26502/jbsb.5107040)
Supplement: Supply [file NIHMS1870914-supplement-Supply.zip]

Archive with 14 entries (14 files):
- SUPPLEMENTARY_MATERIALS_Lymphoma_transcr_NR-S/Fig_1.tiff
- SUPPLEMENTARY_MATERIALS_Lymphoma_transcr_NR-S/Fig_2.tiff
- SUPPLEMENTARY_MATERIALS_Lymphoma_transcr_NR-S/Fig_3.tiff
- SUPPLEMENTARY_MATERIALS_Lymphoma_transcr_NR-S/S0_File.docx
- SUPPLEMENTARY_MATERIALS_Lymphoma_transcr_NR-S/S1_File.docx
- SUPPLEMENTARY_MATERIALS_Lymphoma_transcr_NR-S/S2_File.txt
- SUPPLEMENTARY_MATERIALS_Lymphoma_transcr_NR-S/S2_File.xlsx
- SUPPLEMENTARY_MATERIALS_Lymphoma_transcr_NR-S/S3_File.tiff
- SUPPLEMENTARY_MATERIALS_Lymphoma_transcr_NR-S/S4_File.xlsx
- SUPPLEMENTARY_MATERIALS_Lymphoma_transcr_NR-S/S5_File.xlsx
- SUPPLEMENTARY_MATERIALS_Lymphoma_transcr_NR-S/S6_File.xlsx
- SUPPLEMENTARY_MATERIALS_Lymphoma_transcr_NR-S/S7_File.xlsx
- SUPPLEMENTARY_MATERIALS_Lymphoma_transcr_NR-S/S8_File.xlsx
- SUPPLEMENTARY_MATERIALS_Lymphoma_transcr_NR-S/S9_File.xlsx
