# Supplementary material for: Joint Secondary Transcriptomic Analysis of Non-Hodgkin’s B-Cell Lymphomas Predicts Reliance on Pathways Associated with the Extracellular Matrix and Robust Diagnostic Biomarkers
Source: J Bioinform Syst Biol. Author manuscript; Available in PMC 2023 Mar 2. (PMC9980876; doi:10.26502/jbsb.5107040)
Supplement: Supply [file NIHMS1870914-supplement-Supply.zip › SUPPLEMENTARY_MATERIALS_Lymphoma_transcr_NR-S/S2_File.txt]

seqnames	start	end	width	strand	gene_id	gene_name	gene_biotype	seq_coord_system	description	gene_id_version	symbol	entrezid	tx_ids	logFC	logCPM	F	PValue	FDR	mlog10PValue
12	91100000	91100000	8870	-	ENSG00000139329	LUM	protein_coding	chromosome	lumican [Source:HGNC Symbol;Acc:HGNC:6724]	ENSG00000139329.5	LUM	4060	c("ENST00000266718", "ENST00000546642", "ENST00000548071")	11.1	5.06	1520	6.7e-150	1.11e-145	149
4	7.6e+07	7.6e+07	6240	-	ENSG00000138755	CXCL9	protein_coding	chromosome	C-X-C motif chemokine ligand 9 [Source:HGNC Symbol;Acc:HGNC:7098]	ENSG00000138755.6	CXCL9	4283	ENST00000264888	11	7.3	1430	5.22e-145	4.31e-141	144
1	22600000	22600000	4480	+	ENSG00000159189	C1QC	protein_coding	chromosome	complement C1q C chain [Source:HGNC Symbol;Acc:HGNC:1245]	ENSG00000159189.12	C1QC	714	c("ENST00000374637", "ENST00000374639", "ENST00000374640")	9.65	5.86	1270	4.9e-136	2.7e-132	135
1	22600000	22600000	3050	+	ENSG00000173372	C1QA	protein_coding	chromosome	complement C1q A chain [Source:HGNC Symbol;Acc:HGNC:1241]	ENSG00000173372.17	C1QA	712	c("ENST00000374642", "ENST00000402322", "ENST00000438241")	9.54	6.17	1120	4.91e-127	2.03e-123	126
CHR_HSCHR17_7_CTG4	36100000	36100000	7750	+	ENSG00000278167	CCL18	protein_coding	chromosome	C-C motif chemokine ligand 18 [Source:HGNC Symbol;Acc:HGNC:10616]	ENSG00000278167.2	CCL18	6362	c("ENST00000614828", "ENST00000633729")	10	4.91	1120	1.13e-126	3.74e-123	126
1	1.01e+08	1.01e+08	19300	+	ENSG00000162692	VCAM1	protein_coding	chromosome	vascular cell adhesion molecule 1 [Source:HGNC Symbol;Acc:HGNC:12663]	ENSG00000162692.12	VCAM1	7412	c("ENST00000294728", "ENST00000347652", "ENST00000370115", "ENST00000370119", "ENST00000603679", "ENST00000650339")	7.58	4	1070	8.32e-124	2.29e-120	123
1	22700000	22700000	8880	+	ENSG00000173369	C1QB	protein_coding	chromosome	complement C1q B chain [Source:HGNC Symbol;Acc:HGNC:1242]	ENSG00000173369.16	C1QB	713	c("ENST00000314933", "ENST00000432749", "ENST00000509305", "ENST00000510260")	9.4	6.25	1050	3.47e-122	8.19e-119	121
19	44900000	44900000	5100	+	ENSG00000130208	APOC1	protein_coding	chromosome	apolipoprotein C1 [Source:HGNC Symbol;Acc:HGNC:607]	ENSG00000130208.9	APOC1	341	c("ENST00000586638", "ENST00000588750", "ENST00000588802", "ENST00000589078", "ENST00000589781", "ENST00000590334", "ENST00000592176", "ENST00000592535", "ENST00000592885")	6.93	5.04	1020	4.14e-120	8.55e-117	119
9	1.04e+08	1.04e+08	1080	-	ENSG00000203396	AL512646.1	processed_pseudogene	chromosome	WDR45-like (WDR45L) pseudogene	ENSG00000203396.3	AL512646.1	NA	ENST00000269395	-15.6	12.2	997	1.22e-118	2.24e-115	118
9	34700000	34700000	1710	-	ENSG00000172724	CCL19	protein_coding	chromosome	C-C motif chemokine ligand 19 [Source:HGNC Symbol;Acc:HGNC:10617]	ENSG00000172724.12	CCL19	6363	c("ENST00000311925", "ENST00000378800", "ENST00000485502")	8.48	4.67	944	7.68e-115	1.27e-111	114
1	1.6e+08	1.6e+08	10700	+	ENSG00000158714	SLAMF8	protein_coding	chromosome	SLAM family member 8 [Source:HGNC Symbol;Acc:HGNC:21391]	ENSG00000158714.11	SLAMF8	56833	c("ENST00000289707", "ENST00000368104", "ENST00000471286", "ENST00000497141")	7.77	4.24	937	2.67e-114	4.01e-111	114
2	1.89e+08	1.89e+08	38400	+	ENSG00000168542	COL3A1	protein_coding	chromosome	collagen type III alpha 1 chain [Source:HGNC Symbol;Acc:HGNC:2201]	ENSG00000168542.14	COL3A1	1281	c("ENST00000304636", "ENST00000317840", "ENST00000450867", "ENST00000467886", "ENST00000470167", "ENST00000487010")	10.1	7.8	928	1.21e-113	1.67e-110	113
8	40200000	40200000	1830	+	ENSG00000176907	TCIM	protein_coding	chromosome	transcriptional and immune response regulator [Source:HGNC Symbol;Acc:HGNC:1357]	ENSG00000176907.5	TCIM	56892	ENST00000315792	8.07	2.37	918	6.19e-113	7.86e-110	112
7	1.5e+08	1.5e+08	3350	-	ENSG00000106538	RARRES2	protein_coding	chromosome	retinoic acid receptor responder 2 [Source:HGNC Symbol;Acc:HGNC:9868]	ENSG00000106538.10	RARRES2	5919	c("ENST00000223271", "ENST00000466675", "ENST00000467793", "ENST00000478771", "ENST00000482669")	7.25	3.26	904	6.95e-112	8.21e-109	111
4	77500000	77600000	1e+05	+	ENSG00000156234	CXCL13	protein_coding	chromosome	C-X-C motif chemokine ligand 13 [Source:HGNC Symbol;Acc:HGNC:10639]	ENSG00000156234.7	CXCL13	10563	c("ENST00000286758", "ENST00000506590")	8.8	5.36	886	1.56e-110	1.72e-107	110
4	87500000	87500000	57700	-	ENSG00000152583	SPARCL1	protein_coding	chromosome	SPARC like 1 [Source:HGNC Symbol;Acc:HGNC:11220]	ENSG00000152583.12	SPARCL1	8404	c("ENST00000282470", "ENST00000418378", "ENST00000434434", "ENST00000458304", "ENST00000503414", "ENST00000509407", "ENST00000512317", "ENST00000535835", "ENST00000541496", "ENST00000543631")	7.24	4.29	878	6.22e-110	6.42e-107	109
9	1.37e+08	1.37e+08	6650	+	ENSG00000107317	PTGDS	protein_coding	chromosome	prostaglandin D2 synthase [Source:HGNC Symbol;Acc:HGNC:9592]	ENSG00000107317.13	PTGDS	5730	c("ENST00000371623", "ENST00000371625", "ENST00000413913", "ENST00000444903", "ENST00000446677", "ENST00000457950", "ENST00000460340", "ENST00000462514", "ENST00000492068", "ENST00000640716")	7.69	6.24	862	1.1e-108	1.07e-105	108
7	94400000	94400000	36700	+	ENSG00000164692	COL1A2	protein_coding	chromosome	collagen type I alpha 2 chain [Source:HGNC Symbol;Acc:HGNC:2198]	ENSG00000164692.17	COL1A2	1278	c("ENST00000297268", "ENST00000461525", "ENST00000464916", "ENST00000467931", "ENST00000469732", "ENST00000473573", "ENST00000478215", "ENST00000481570", "ENST00000488121", "ENST00000488298", "ENST00000492110", "ENST00000497316", "ENST00000620463")	8.33	7.34	816	4.12e-105	3.7e-102	104
5	1.4e+08	1.4e+08	36600	+	ENSG00000171604	CXXC5	protein_coding	chromosome	CXXC finger protein 5 [Source:HGNC Symbol;Acc:HGNC:26943]	ENSG00000171604.12	CXXC5	51523	c("ENST00000302517", "ENST00000502295", "ENST00000502336", "ENST00000502716", "ENST00000503511", "ENST00000504844", "ENST00000504944", "ENST00000505812", "ENST00000507139", "ENST00000509238", "ENST00000511048", "ENST00000511457", "ENST00000511591", "ENST00000512816", "ENST00000515038", "ENST00000520967")	-2.73	7.4	816	4.25e-105	3.7e-102	104
12	7080000	7090000	12300	-	ENSG00000159403	C1R	protein_coding	chromosome	complement C1r [Source:HGNC Symbol;Acc:HGNC:1246]	ENSG00000159403.18	C1R	715	c("ENST00000535233", "ENST00000536053", "ENST00000536092", "ENST00000538050", "ENST00000540242", "ENST00000540394", "ENST00000540610", "ENST00000541042", "ENST00000543362", "ENST00000543835", "ENST00000543851", "ENST00000545466", "ENST00000602298", "ENST00000647956", "ENST00000648162", "ENST00000649804")	4.7	5.29	796	1.71e-103	1.41e-100	103
11	1750000	1760000	11800	-	ENSG00000117984	CTSD	protein_coding	chromosome	cathepsin D [Source:HGNC Symbol;Acc:HGNC:2529]	ENSG00000117984.14	CTSD	1509	c("ENST00000236671", "ENST00000367196", "ENST00000429746", "ENST00000433655", "ENST00000438213", "ENST00000497544", "ENST00000636571", "ENST00000636843", "ENST00000637158", "ENST00000637381", "ENST00000637387", "ENST00000637815", "ENST00000637915", "ENST00000637937")	3.65	7.58	771	2.1e-101	1.65e-98	101
CHR_HG76_PATCH	8080000	8110000	25600	+	ENSG00000285132	CTSB	protein_coding	chromosome	cathepsin B [Source:HGNC Symbol;Acc:HGNC:2527]	ENSG00000285132.2	CTSB	1508	c("ENST00000646105", "ENST00000646239")	3.7	7.47	766	5.43e-101	4.08e-98	100
6	31900000	31900000	47900	+	ENSG00000166278	C2	protein_coding	chromosome	complement C2 [Source:HGNC Symbol;Acc:HGNC:1248]	ENSG00000166278.15	C2	717	c("ENST00000299367", "ENST00000383177", "ENST00000411571", "ENST00000413154", "ENST00000418949", "ENST00000442278", "ENST00000447952", "ENST00000452202", "ENST00000452323", "ENST00000468407", "ENST00000469372", "ENST00000482060", "ENST00000484636", "ENST00000485690", "ENST00000486124", "ENST00000494905", "ENST00000497706")	7.15	3.3	762	1.2e-100	8.63e-98	99.9
19	2510000	2700000	191000	-	ENSG00000176533	GNG7	protein_coding	chromosome	G protein subunit gamma 7 [Source:HGNC Symbol;Acc:HGNC:4410]	ENSG00000176533.13	GNG7	2788	c("ENST00000382159", "ENST00000587867")	-4.57	6.61	757	2.95e-100	2.03e-97	99.5
6	29600000	29600000	4220	-	ENSG00000213886	UBD	protein_coding	chromosome	ubiquitin D [Source:HGNC Symbol;Acc:HGNC:18795]	ENSG00000213886.4	UBD	10537	ENST00000377050	10.6	4.03	953	7.39e-99	4.88e-96	98.1
X	1.53e+08	1.54e+08	14600	+	ENSG00000182492	BGN	protein_coding	chromosome	biglycan [Source:HGNC Symbol;Acc:HGNC:1044]	ENSG00000182492.16	BGN	633	c("ENST00000331595", "ENST00000431891", "ENST00000472615", "ENST00000480756", "ENST00000492658")	7.88	5.76	730	5.06e-98	3.22e-95	97.3
19	19100000	19100000	49000	+	ENSG00000181035	SLC25A42	protein_coding	chromosome	solute carrier family 25 member 42 [Source:HGNC Symbol;Acc:HGNC:28380]	ENSG00000181035.14	SLC25A42	284439	c("ENST00000318596", "ENST00000594070", "ENST00000596819", "ENST00000597661", "ENST00000600251", "ENST00000600275")	-2.22	5.78	729	6.58e-98	4.02e-95	97.2
1	1.68e+08	1.68e+08	24700	-	ENSG00000143162	CREG1	protein_coding	chromosome	cellular repressor of E1A stimulated genes 1 [Source:HGNC Symbol;Acc:HGNC:2351]	ENSG00000143162.9	CREG1	8804	c("ENST00000370509", "ENST00000466652")	2.63	5.25	716	9.24e-97	5.34e-94	96
9	1.21e+08	1.21e+08	31300	-	ENSG00000148175	STOM	protein_coding	chromosome	stomatin [Source:HGNC Symbol;Acc:HGNC:3383]	ENSG00000148175.13	STOM	2040	c("ENST00000286713", "ENST00000347359", "ENST00000538954")	2.93	5.41	716	9.38e-97	5.34e-94	96
9	87700000	87700000	5360	+	ENSG00000135047	CTSL	protein_coding	chromosome	cathepsin L [Source:HGNC Symbol;Acc:HGNC:2537]	ENSG00000135047.15	CTSL	1514	c("ENST00000340342", "ENST00000342020", "ENST00000343150", "ENST00000375894", "ENST00000482054", "ENST00000495822")	6.46	4.9	701	1.96e-95	1.08e-92	94.7
1	11300000	11300000	22800	+	ENSG00000120942	UBIAD1	protein_coding	chromosome	UbiA prenyltransferase domain containing 1 [Source:HGNC Symbol;Acc:HGNC:30791]	ENSG00000120942.13	UBIAD1	29914	c("ENST00000376804", "ENST00000376810", "ENST00000483738", "ENST00000486588")	-1.61	5.57	692	1.23e-94	6.57e-92	93.9
1	1.69e+08	1.69e+08	33700	-	ENSG00000143196	DPT	protein_coding	chromosome	dermatopontin [Source:HGNC Symbol;Acc:HGNC:3011]	ENSG00000143196.5	DPT	1805	ENST00000367817	6.94	2.36	691	1.31e-94	6.79e-92	93.9
1	2.03e+08	2.03e+08	7770	-	ENSG00000133048	CHI3L1	protein_coding	chromosome	chitinase 3 like 1 [Source:HGNC Symbol;Acc:HGNC:1932]	ENSG00000133048.13	CHI3L1	1116	c("ENST00000255409", "ENST00000404436", "ENST00000472064", "ENST00000473185", "ENST00000478742")	6.54	5.14	686	3.92e-94	1.96e-91	93.4
1	1.54e+08	1.54e+08	6260	-	ENSG00000188643	S100A16	protein_coding	chromosome	S100 calcium binding protein A16 [Source:HGNC Symbol;Acc:HGNC:20441]	ENSG00000188643.11	S100A16	140576	c("ENST00000368703", "ENST00000368704", "ENST00000368705", "ENST00000368706", "ENST00000474991")	7.8	4.03	682	8.53e-94	4.14e-91	93.1
19	2730000	2740000	7820	-	ENSG00000141873	SLC39A3	protein_coding	chromosome	solute carrier family 39 member 3 [Source:HGNC Symbol;Acc:HGNC:17128]	ENSG00000141873.11	SLC39A3	29985	c("ENST00000269740", "ENST00000455372", "ENST00000545664", "ENST00000589166", "ENST00000589363", "ENST00000590875")	-2.21	4.94	676	2.93e-93	1.39e-90	92.5
17	34300000	34300000	1990	+	ENSG00000108691	CCL2	protein_coding	chromosome	C-C motif chemokine ligand 2 [Source:HGNC Symbol;Acc:HGNC:10618]	ENSG00000108691.9	CCL2	6347	c("ENST00000225831", "ENST00000580907", "ENST00000582017", "ENST00000624362")	7.77	3.24	670	1.02e-92	4.59e-90	92
16	56600000	56600000	914	+	ENSG00000125148	MT2A	protein_coding	chromosome	metallothionein 2A [Source:HGNC Symbol;Acc:HGNC:7406]	ENSG00000125148.7	MT2A	4502	c("ENST00000245185", "ENST00000561491", "ENST00000562017", "ENST00000563985", "ENST00000567300")	5.09	5.18	670	1.03e-92	4.59e-90	92
5	42800000	42900000	87500	-	ENSG00000250722	SELENOP	protein_coding	chromosome	selenoprotein P [Source:HGNC Symbol;Acc:HGNC:10751]	ENSG00000250722.6	SELENOP	6414	c("ENST00000505309", "ENST00000506078", "ENST00000506577", "ENST00000507920", "ENST00000508937", "ENST00000509276", "ENST00000510650", "ENST00000510965", "ENST00000511224", "ENST00000512980", "ENST00000513303", "ENST00000514218", "ENST00000514403", "ENST00000514985", "ENST00000515626")	5.92	4.44	662	5.44e-92	2.36e-89	91.3
5	1.78e+08	1.78e+08	6630	+	ENSG00000197451	HNRNPAB	protein_coding	chromosome	heterogeneous nuclear ribonucleoprotein A/B [Source:HGNC Symbol;Acc:HGNC:5034]	ENSG00000197451.12	HNRNPAB	3182	c("ENST00000355836", "ENST00000358344", "ENST00000504796", "ENST00000504898", "ENST00000506259", "ENST00000506339", "ENST00000514633", "ENST00000515193")	2.34	6.52	659	1.12e-91	4.76e-89	90.9
16	55400000	55500000	117000	+	ENSG00000087245	MMP2	protein_coding	chromosome	matrix metallopeptidase 2 [Source:HGNC Symbol;Acc:HGNC:7166]	ENSG00000087245.13	MMP2	4313	c("ENST00000219070", "ENST00000437642", "ENST00000543485", "ENST00000564864", "ENST00000566564", "ENST00000568715", "ENST00000570283", "ENST00000570308")	7.12	5.21	650	7.08e-91	2.92e-88	90.2
5	5.5e+07	5.5e+07	10300	+	ENSG00000113088	GZMK	protein_coding	chromosome	granzyme K [Source:HGNC Symbol;Acc:HGNC:4711]	ENSG00000113088.6	GZMK	3003	c("ENST00000231009", "ENST00000512089")	7.55	3.84	649	9.01e-91	3.63e-88	90
X	6.6e+07	6.6e+07	18400	-	ENSG00000155659	VSIG4	protein_coding	chromosome	V-set and immunoglobulin domain containing 4 [Source:HGNC Symbol;Acc:HGNC:17032]	ENSG00000155659.15	VSIG4	11326	c("ENST00000374737", "ENST00000412866", "ENST00000427538", "ENST00000455586", "ENST00000651578")	7.8	3.4	648	1.07e-90	4.19e-88	90
19	44900000	44900000	3600	+	ENSG00000130203	APOE	protein_coding	chromosome	apolipoprotein E [Source:HGNC Symbol;Acc:HGNC:613]	ENSG00000130203.10	APOE	348	c("ENST00000252486", "ENST00000425718", "ENST00000434152", "ENST00000446996", "ENST00000485628")	5.36	7.13	647	1.23e-90	4.69e-88	89.9
1	1.59e+08	1.59e+08	3190	+	ENSG00000213088	ACKR1	protein_coding	chromosome	atypical chemokine receptor 1 (Duffy blood group) [Source:HGNC Symbol;Acc:HGNC:4035]	ENSG00000213088.12	ACKR1	2532	c("ENST00000368121", "ENST00000368122", "ENST00000435307", "ENST00000537147")	6.42	1.88	647	1.25e-90	4.69e-88	89.9
21	4.6e+07	4.6e+07	23300	+	ENSG00000142156	COL6A1	protein_coding	chromosome	collagen type VI alpha 1 chain [Source:HGNC Symbol;Acc:HGNC:2211]	ENSG00000142156.14	COL6A1	1291	c("ENST00000361866", "ENST00000463060", "ENST00000466285", "ENST00000486023", "ENST00000492851", "ENST00000498614", "ENST00000612273")	7.09	5.94	646	1.6e-90	5.87e-88	89.8
7	23200000	23300000	39100	+	ENSG00000136235	GPNMB	protein_coding	chromosome	glycoprotein nmb [Source:HGNC Symbol;Acc:HGNC:4462]	ENSG00000136235.16	GPNMB	10457	c("ENST00000258733", "ENST00000381990", "ENST00000409458", "ENST00000459927", "ENST00000463011", "ENST00000465673", "ENST00000468723", "ENST00000470994", "ENST00000474157", "ENST00000478451", "ENST00000479625", "ENST00000487890", "ENST00000492512", "ENST00000492858", "ENST00000647578")	4.93	6.7	645	1.79e-90	6.41e-88	89.7
2	2.15e+08	2.15e+08	75600	-	ENSG00000115414	FN1	protein_coding	chromosome	fibronectin 1 [Source:HGNC Symbol;Acc:HGNC:3778]	ENSG00000115414.19	FN1	2335	c("ENST00000323926", "ENST00000336916", "ENST00000354785", "ENST00000356005", "ENST00000357867", "ENST00000359671", "ENST00000421182", "ENST00000426059", "ENST00000432072", "ENST00000438981", "ENST00000443816", "ENST00000446046", "ENST00000456923", "ENST00000460217", "ENST00000461974", "ENST00000469569", "ENST00000471193", "ENST00000473614", "ENST00000474036", "ENST00000480024", "ENST00000480737"…
)	6.8	8.01	643	3.01e-90	1.06e-87	89.5
11	1.12e+08	1.12e+08	20800	-	ENSG00000150782	IL18	protein_coding	chromosome	interleukin 18 [Source:HGNC Symbol;Acc:HGNC:5986]	ENSG00000150782.12	IL18	3606	c("ENST00000280357", "ENST00000524595", "ENST00000525547", "ENST00000528832", "ENST00000533858", "ENST00000534225")	4.88	4.36	642	3.84e-90	1.32e-87	89.4
9	1.15e+08	1.15e+08	98700	-	ENSG00000041982	TNC	protein_coding	chromosome	tenascin C [Source:HGNC Symbol;Acc:HGNC:5318]	ENSG00000041982.16	TNC	3371	c("ENST00000341037", "ENST00000350763", "ENST00000423613", "ENST00000460345", "ENST00000473855", "ENST00000476680", "ENST00000481475", "ENST00000498724", "ENST00000534839", "ENST00000535648", "ENST00000537320", "ENST00000542877", "ENST00000544972", "ENST00000635336")	5.65	5.33	636	1.21e-89	4.07e-87	88.9
19	16300000	16300000	3060	+	ENSG00000127528	KLF2	protein_coding	chromosome	Kruppel like factor 2 [Source:HGNC Symbol;Acc:HGNC:6347]	ENSG00000127528.5	KLF2	10365	c("ENST00000248071", "ENST00000592003")	-4.17	8.28	635	1.63e-89	5.39e-87	88.8
1	20100000	20100000	7630	-	ENSG00000117215	PLA2G2D	protein_coding	chromosome	phospholipase A2 group IID [Source:HGNC Symbol;Acc:HGNC:9033]	ENSG00000117215.15	PLA2G2D	26279	c("ENST00000375105", "ENST00000617227")	4.56	5.45	632	3.17e-89	1.01e-86	88.5
16	3070000	3080000	16900	+	ENSG00000008517	IL32	protein_coding	chromosome	interleukin 32 [Source:HGNC Symbol;Acc:HGNC:16830]	ENSG00000008517.16	IL32	9235	c("ENST00000008180", "ENST00000325568", "ENST00000382213", "ENST00000396887", "ENST00000396890", "ENST00000440815", "ENST00000444393", "ENST00000525003", "ENST00000525228", "ENST00000525377", "ENST00000525643", "ENST00000526464", "ENST00000528163", "ENST00000528652", "ENST00000529550", "ENST00000529699", "ENST00000530538", "ENST00000530890", "ENST00000531965", "ENST00000532086", "ENST00000532247"…
ENST00000548807, "ENST00000549213", "ENST00000551122", "ENST00000551513", "ENST00000552356", "ENST00000552664", "ENST00000552936", "ENST00000613483")	4.73	5.53	632	3.18e-89	1.01e-86	88.5
11	1.19e+08	1.19e+08	7610	-	ENSG00000154096	THY1	protein_coding	chromosome	Thy-1 cell surface antigen [Source:HGNC Symbol;Acc:HGNC:11801]	ENSG00000154096.13	THY1	7070	c("ENST00000284240", "ENST00000524659", "ENST00000524970", "ENST00000527590", "ENST00000528295", "ENST00000528522", "ENST00000532974", "ENST00000533840", "ENST00000580275", "ENST00000584021")	6.58	4.13	630	5.14e-89	1.6e-86	88.3
13	37600000	37600000	36300	-	ENSG00000133110	POSTN	protein_coding	chromosome	periostin [Source:HGNC Symbol;Acc:HGNC:16953]	ENSG00000133110.15	POSTN	10631	c("ENST00000379742", "ENST00000379743", "ENST00000379747", "ENST00000379749", "ENST00000473823", "ENST00000474646", "ENST00000478947", "ENST00000497145", "ENST00000541179", "ENST00000541481")	8.17	5.01	629	5.71e-89	1.75e-86	88.2
21	43800000	43800000	3940	-	ENSG00000160213	CSTB	protein_coding	chromosome	cystatin B [Source:HGNC Symbol;Acc:HGNC:2482]	ENSG00000160213.7	CSTB	1476	c("ENST00000291568", "ENST00000480147", "ENST00000639959", "ENST00000640406")	2.71	6.13	629	6.4e-89	1.92e-86	88.2
22	32800000	32900000	61300	+	ENSG00000100234	TIMP3	protein_coding	chromosome	TIMP metallopeptidase inhibitor 3 [Source:HGNC Symbol;Acc:HGNC:11822]	ENSG00000100234.11	TIMP3	7078	ENST00000266085	7.24	5.66	620	4.12e-88	1.21e-85	87.4
17	78900000	78900000	72400	-	ENSG00000035862	TIMP2	protein_coding	chromosome	TIMP metallopeptidase inhibitor 2 [Source:HGNC Symbol;Acc:HGNC:11821]	ENSG00000035862.12	TIMP2	7077	c("ENST00000262768", "ENST00000536189", "ENST00000585421", "ENST00000586057", "ENST00000592761")	4.41	5.02	615	1.19e-87	3.44e-85	86.9
5	1e+08	1e+08	784	-	ENSG00000270388	MTCO3P22	processed_pseudogene	chromosome	MT-CO3 pseudogene 22 [Source:HGNC Symbol;Acc:HGNC:52125]	ENSG00000270388.1	MTCO3P22	NA	ENST00000603219	-7.3	2.17	614	1.53e-87	4.36e-85	86.8
10	1.22e+08	1.23e+08	56400	+	ENSG00000166033	HTRA1	protein_coding	chromosome	HtrA serine peptidase 1 [Source:HGNC Symbol;Acc:HGNC:9476]	ENSG00000166033.13	HTRA1	5654	c("ENST00000368984", "ENST00000420892", "ENST00000648167")	6.37	2.81	613	1.71e-87	4.79e-85	86.8
1	23800000	23900000	23200	-	ENSG00000179163	FUCA1	protein_coding	chromosome	alpha-L-fucosidase 1 [Source:HGNC Symbol;Acc:HGNC:4006]	ENSG00000179163.11	FUCA1	2517	ENST00000374479	2.8	5.47	603	1.62e-86	4.46e-84	85.8
17	1.6e+07	16200000	189000	-	ENSG00000141027	NCOR1	protein_coding	chromosome	nuclear receptor corepressor 1 [Source:HGNC Symbol;Acc:HGNC:7672]	ENSG00000141027.21	NCOR1	9611	c("ENST00000268712", "ENST00000395848", "ENST00000395849", "ENST00000395851", "ENST00000395857", "ENST00000411510", "ENST00000430577", "ENST00000436068", "ENST00000436828", "ENST00000458113", "ENST00000460276", "ENST00000464381", "ENST00000466825", "ENST00000470782", "ENST00000472189", "ENST00000579573", "ENST00000579606", "ENST00000579974", "ENST00000580554", "ENST00000580617", "ENST00000582357"…
)	-1.82	8.08	602	1.99e-86	5.4e-84	85.7
3	1.13e+08	1.13e+08	52700	-	ENSG00000091986	CCDC80	protein_coding	chromosome	coiled-coil domain containing 80 [Source:HGNC Symbol;Acc:HGNC:30649]	ENSG00000091986.15	CCDC80	151887	c("ENST00000206423", "ENST00000439685", "ENST00000461431", "ENST00000469554", "ENST00000473959", "ENST00000475181", "ENST00000479368", "ENST00000480275")	4.62	4.34	598	4.84e-86	1.29e-83	85.3
X	47600000	47600000	4380	+	ENSG00000102265	TIMP1	protein_coding	chromosome	TIMP metallopeptidase inhibitor 1 [Source:HGNC Symbol;Acc:HGNC:11820]	ENSG00000102265.12	TIMP1	7076	c("ENST00000218388", "ENST00000377017", "ENST00000441738", "ENST00000445623", "ENST00000456754")	4.67	6.16	589	3.9e-85	1.01e-82	84.4
12	95900000	95900000	44900	+	ENSG00000139343	SNRPF	protein_coding	chromosome	small nuclear ribonucleoprotein polypeptide F [Source:HGNC Symbol;Acc:HGNC:11162]	ENSG00000139343.10	SNRPF	6636	c("ENST00000266735", "ENST00000549580", "ENST00000551316", "ENST00000552085", "ENST00000553192")	1.9	5.41	589	3.92e-85	1.01e-82	84.4
11	57600000	57600000	17500	+	ENSG00000149131	SERPING1	protein_coding	chromosome	serpin family G member 1 [Source:HGNC Symbol;Acc:HGNC:1228]	ENSG00000149131.15	SERPING1	710	c("ENST00000278407", "ENST00000340687", "ENST00000378323", "ENST00000378324", "ENST00000403558", "ENST00000405496", "ENST00000457869", "ENST00000528996", "ENST00000530113", "ENST00000531133", "ENST00000531605", "ENST00000531797", "ENST00000619430")	6.76	5.59	579	3.65e-84	9.28e-82	83.4
19	51800000	51800000	31000	+	ENSG00000187474	FPR3	protein_coding	chromosome	formyl peptide receptor 3 [Source:HGNC Symbol;Acc:HGNC:3828]	ENSG00000187474.5	FPR3	2359	c("ENST00000339223", "ENST00000595991")	6.2	2.54	577	5.7e-84	1.43e-81	83.2
14	1.03e+08	1.03e+08	14000	+	ENSG00000185215	TNFAIP2	protein_coding	chromosome	TNF alpha induced protein 2 [Source:HGNC Symbol;Acc:HGNC:11895]	ENSG00000185215.9	TNFAIP2	7127	c("ENST00000333007", "ENST00000558056", "ENST00000559195", "ENST00000559255", "ENST00000559406", "ENST00000560428", "ENST00000560562", "ENST00000560670", "ENST00000560869", "ENST00000561156", "ENST00000561217")	5.34	5.92	574	1.15e-83	2.84e-81	82.9
19	49900000	49900000	5230	+	ENSG00000169136	ATF5	protein_coding	chromosome	activating transcription factor 5 [Source:HGNC Symbol;Acc:HGNC:790]	ENSG00000169136.11	ATF5	22809	c("ENST00000423777", "ENST00000595125", "ENST00000596658", "ENST00000597227", "ENST00000600336")	4.3	6.22	574	1.22e-83	2.97e-81	82.9
11	1.03e+08	1.03e+08	12200	-	ENSG00000262406	MMP12	protein_coding	chromosome	matrix metallopeptidase 12 [Source:HGNC Symbol;Acc:HGNC:7158]	ENSG00000262406.3	MMP12	4321	ENST00000571244	6.32	2.41	565	8.48e-83	2.03e-80	82.1
1	89100000	89100000	12900	-	ENSG00000117228	GBP1	protein_coding	chromosome	guanylate binding protein 1 [Source:HGNC Symbol;Acc:HGNC:4182]	ENSG00000117228.10	GBP1	2633	c("ENST00000370473", "ENST00000459831", "ENST00000468959", "ENST00000469194", "ENST00000479889", "ENST00000484970", "ENST00000493139", "ENST00000495131")	3.48	5.73	564	9.72e-83	2.29e-80	82
3	1.14e+08	1.14e+08	97300	+	ENSG00000072858	SIDT1	protein_coding	chromosome	SID1 transmembrane family member 1 [Source:HGNC Symbol;Acc:HGNC:25967]	ENSG00000072858.10	SIDT1	54847	c("ENST00000264852", "ENST00000393830", "ENST00000463226", "ENST00000465803", "ENST00000468728", "ENST00000480746", "ENST00000481891", "ENST00000483946", "ENST00000488390", "ENST00000491730", "ENST00000492863", "ENST00000498152")	-2.27	6.23	564	1.05e-82	2.45e-80	82
19	12800000	12800000	1830	+	ENSG00000171223	JUNB	protein_coding	chromosome	JunB proto-oncogene, AP-1 transcription factor subunit [Source:HGNC Symbol;Acc:HGNC:6205]	ENSG00000171223.6	JUNB	3726	ENST00000302754	-4.68	10.4	563	1.26e-82	2.9e-80	81.9
1	1.97e+08	1.97e+08	95600	+	ENSG00000000971	CFH	protein_coding	chromosome	complement factor H [Source:HGNC Symbol;Acc:HGNC:4883]	ENSG00000000971.15	CFH	3075	c("ENST00000359637", "ENST00000367429", "ENST00000466229", "ENST00000470918", "ENST00000496761", "ENST00000630130")	6.51	3.53	563	1.38e-82	3.12e-80	81.9
10	3780000	3790000	9290	-	ENSG00000067082	KLF6	protein_coding	chromosome	Kruppel like factor 6 [Source:HGNC Symbol;Acc:HGNC:2235]	ENSG00000067082.15	KLF6	1316	c("ENST00000173785", "ENST00000380946", "ENST00000461124", "ENST00000469435", "ENST00000492125", "ENST00000497571", "ENST00000542957")	-4.5	10.1	560	2.87e-82	6.41e-80	81.5
2	1.56e+08	1.56e+08	17900	-	ENSG00000153234	NR4A2	protein_coding	chromosome	nuclear receptor subfamily 4 group A member 2 [Source:HGNC Symbol;Acc:HGNC:7981]	ENSG00000153234.14	NR4A2	4929	c("ENST00000339562", "ENST00000406048", "ENST00000409108", "ENST00000409572", "ENST00000417764", "ENST00000417972", "ENST00000421709", "ENST00000424077", "ENST00000426264", "ENST00000429376")	-5.55	9.58	556	6.87e-82	1.51e-79	81.2
20	4.6e+07	4.6e+07	7650	+	ENSG00000100985	MMP9	protein_coding	chromosome	matrix metallopeptidase 9 [Source:HGNC Symbol;Acc:HGNC:7176]	ENSG00000100985.7	MMP9	4318	ENST00000372330	7.43	6.15	555	8.56e-82	1.86e-79	81.1
12	1.02e+08	1.02e+08	47200	+	ENSG00000111666	CHPT1	protein_coding	chromosome	choline phosphotransferase 1 [Source:HGNC Symbol;Acc:HGNC:17852]	ENSG00000111666.11	CHPT1	56994	c("ENST00000229266", "ENST00000546490", "ENST00000546873", "ENST00000549128", "ENST00000549872", "ENST00000550385", "ENST00000552213", "ENST00000552215", "ENST00000552329", "ENST00000552351")	-2.67	6.77	554	9.77e-82	2.1e-79	81
8	24400000	24400000	21700	+	ENSG00000134028	ADAMDEC1	protein_coding	chromosome	ADAM like decysin 1 [Source:HGNC Symbol;Acc:HGNC:16299]	ENSG00000134028.14	ADAMDEC1	27299	c("ENST00000256412", "ENST00000519953", "ENST00000520193", "ENST00000522298")	5.6	4.52	554	1.13e-81	2.4e-79	80.9
11	88300000	88300000	44200	-	ENSG00000109861	CTSC	protein_coding	chromosome	cathepsin C [Source:HGNC Symbol;Acc:HGNC:2528]	ENSG00000109861.16	CTSC	1075	c("ENST00000227266", "ENST00000393301", "ENST00000524463", "ENST00000527018", "ENST00000528020", "ENST00000529974", "ENST00000533865", "ENST00000533897", "ENST00000534131")	2.87	6.77	551	2.25e-81	4.71e-79	80.6
19	53500000	53600000	60700	+	ENSG00000130844	ZNF331	protein_coding	chromosome	zinc finger protein 331 [Source:HGNC Symbol;Acc:HGNC:15489]	ENSG00000130844.18	ZNF331	55422	c("ENST00000253144", "ENST00000411977", "ENST00000449416", "ENST00000502248", "ENST00000502616", "ENST00000504033", "ENST00000504493", "ENST00000504940", "ENST00000505426", "ENST00000505949", "ENST00000509069", "ENST00000509585", "ENST00000511154", "ENST00000511567", "ENST00000511593", "ENST00000512387", "ENST00000513265", "ENST00000513929", "ENST00000513999", "ENST00000514374", "ENST00000647573"…
ENST00000649816, "ENST00000650177")	-3.96	9.3	548	3.85e-81	7.95e-79	80.4
1	2.05e+08	2.05e+08	19700	-	ENSG00000163545	NUAK2	protein_coding	chromosome	NUAK family kinase 2 [Source:HGNC Symbol;Acc:HGNC:29558]	ENSG00000163545.10	NUAK2	81788	c("ENST00000367157", "ENST00000664933")	-2.45	7.11	548	4.06e-81	8.28e-79	80.4
14	69400000	69400000	18200	-	ENSG00000100632	ERH	protein_coding	chromosome	ERH mRNA splicing and mitosis factor [Source:HGNC Symbol;Acc:HGNC:3447]	ENSG00000100632.11	ERH	2079	c("ENST00000216520", "ENST00000555373", "ENST00000557016", "ENST00000557697")	2.51	5.76	540	2.74e-80	5.52e-78	79.6
20	36500000	36600000	9950	+	ENSG00000101335	MYL9	protein_coding	chromosome	myosin light chain 9 [Source:HGNC Symbol;Acc:HGNC:15754]	ENSG00000101335.10	MYL9	10398	c("ENST00000279022", "ENST00000346786")	4.89	4.14	539	3.83e-80	7.62e-78	79.4
8	19400000	19800000	354000	-	ENSG00000147408	CSGALNACT1	protein_coding	chromosome	chondroitin sulfate N-acetylgalactosaminyltransferase 1 [Source:HGNC Symbol;Acc:HGNC:24290]	ENSG00000147408.14	CSGALNACT1	55790	c("ENST00000332246", "ENST00000397998", "ENST00000454498", "ENST00000517494", "ENST00000517651", "ENST00000518542", "ENST00000519222", "ENST00000520003", "ENST00000522573", "ENST00000522732", "ENST00000522854", "ENST00000523227", "ENST00000523262", "ENST00000523919", "ENST00000524112", "ENST00000524213")	-4.06	6.42	538	3.95e-80	7.78e-78	79.4
7	1.51e+08	1.51e+08	10100	-	ENSG00000106565	TMEM176B	protein_coding	chromosome	transmembrane protein 176B [Source:HGNC Symbol;Acc:HGNC:29596]	ENSG00000106565.18	TMEM176B	28959	c("ENST00000326442", "ENST00000429904", "ENST00000434545", "ENST00000447204", "ENST00000450753", "ENST00000492607")	5.7	4.66	536	7.46e-80	1.45e-77	79.1
12	49200000	49300000	85900	+	ENSG00000167553	TUBA1C	protein_coding	chromosome	tubulin alpha 1c [Source:HGNC Symbol;Acc:HGNC:20768]	ENSG00000167553.15	TUBA1C	84790	c("ENST00000301072", "ENST00000541364", "ENST00000548470", "ENST00000549183", "ENST00000549554", "ENST00000549818", "ENST00000550574", "ENST00000552125", "ENST00000552448", "ENST00000639419")	2.47	6.11	531	2.07e-79	3.98e-77	78.7
9	37400000	37400000	14300	+	ENSG00000137106	GRHPR	protein_coding	chromosome	glyoxylate and hydroxypyruvate reductase [Source:HGNC Symbol;Acc:HGNC:4570]	ENSG00000137106.18	GRHPR	9380	c("ENST00000318158", "ENST00000377824", "ENST00000460882", "ENST00000480596", "ENST00000482603", "ENST00000487399", "ENST00000491488", "ENST00000493368", "ENST00000494290", "ENST00000497693", "ENST00000512404", "ENST00000607784")	2.29	6.51	531	2.34e-79	4.44e-77	78.6
1	1.62e+08	1.62e+08	40700	-	ENSG00000162745	OLFML2B	protein_coding	chromosome	olfactomedin like 2B [Source:HGNC Symbol;Acc:HGNC:24558]	ENSG00000162745.10	OLFML2B	25903	c("ENST00000294794", "ENST00000367938", "ENST00000367940", "ENST00000525589", "ENST00000533556")	5.62	2.76	529	3.42e-79	6.43e-77	78.5
7	30900000	30900000	13800	+	ENSG00000240583	AQP1	protein_coding	chromosome	aquaporin 1 (Colton blood group) [Source:HGNC Symbol;Acc:HGNC:633]	ENSG00000240583.12	AQP1	358	c("ENST00000311813", "ENST00000409611", "ENST00000409899", "ENST00000441328", "ENST00000482461", "ENST00000651610", "ENST00000652692", "ENST00000652696")	6.31	3.78	528	4.54e-79	8.44e-77	78.3
7	45200000	45200000	28500	+	ENSG00000122679	RAMP3	protein_coding	chromosome	receptor activity modifying protein 3 [Source:HGNC Symbol;Acc:HGNC:9845]	ENSG00000122679.8	RAMP3	10268	c("ENST00000242249", "ENST00000481345", "ENST00000496212")	5.73	1.77	527	6.12e-79	1.12e-76	78.2
21	46100000	46100000	34800	+	ENSG00000142173	COL6A2	protein_coding	chromosome	collagen type VI alpha 2 chain [Source:HGNC Symbol;Acc:HGNC:2212]	ENSG00000142173.15	COL6A2	1292	c("ENST00000300527", "ENST00000310645", "ENST00000397763", "ENST00000409416", "ENST00000413758", "ENST00000436769", "ENST00000460886", "ENST00000485591")	6.11	6.12	525	8.77e-79	1.59e-76	78.1
20	45300000	45300000	23100	-	ENSG00000124145	SDC4	protein_coding	chromosome	syndecan 4 [Source:HGNC Symbol;Acc:HGNC:10661]	ENSG00000124145.6	SDC4	6385	ENST00000372733	6.58	4.11	524	1.27e-78	2.28e-76	77.9
10	12300000	12800000	486000	+	ENSG00000183049	CAMK1D	protein_coding	chromosome	calcium/calmodulin dependent protein kinase ID [Source:HGNC Symbol;Acc:HGNC:19341]	ENSG00000183049.12	CAMK1D	57118	c("ENST00000378845", "ENST00000487696", "ENST00000615792", "ENST00000619168")	-1.87	6.89	521	2.38e-78	4.23e-76	77.6
19	10600000	10600000	2600	-	ENSG00000129355	CDKN2D	protein_coding	chromosome	cyclin dependent kinase inhibitor 2D [Source:HGNC Symbol;Acc:HGNC:1790]	ENSG00000129355.7	CDKN2D	1032	c("ENST00000335766", "ENST00000393599")	-2.78	5.84	518	5.01e-78	8.8e-76	77.3
1	1.61e+08	1.61e+08	32200	+	ENSG00000122224	LY9	protein_coding	chromosome	lymphocyte antigen 9 [Source:HGNC Symbol;Acc:HGNC:6730]	ENSG00000122224.18	LY9	4063	c("ENST00000263285", "ENST00000368035", "ENST00000368037", "ENST00000368039", "ENST00000392203", "ENST00000471816", "ENST00000474998", "ENST00000479663", "ENST00000480837", "ENST00000485624", "ENST00000490902")	-3.71	7.88	518	5.4e-78	9.39e-76	77.3
CHR_HSCHR15_4_CTG8	29900000	3e+07	122000	-	ENSG00000277401	TJP1	protein_coding	chromosome	tight junction protein 1 [Source:HGNC Symbol;Acc:HGNC:11827]	ENSG00000277401.4	TJP1	7082	c("ENST00000612628", "ENST00000613680", "ENST00000621049", "ENST00000631203")	6.16	2.59	518	5.57e-78	9.58e-76	77.3
4	38700000	38700000	37300	+	ENSG00000109787	KLF3	protein_coding	chromosome	Kruppel like factor 3 [Source:HGNC Symbol;Acc:HGNC:16516]	ENSG00000109787.13	KLF3	51274	c("ENST00000261438", "ENST00000482150", "ENST00000514033")	-2.33	7.22	518	5.63e-78	9.59e-76	77.2
CHR_HSCHR14_3_CTG1	1.06e+08	1.06e+08	52	-	ENSG00000282409	IGHJ1	IG_J_gene	chromosome	immunoglobulin heavy joining 1 [Source:HGNC Symbol;Acc:HGNC:5532]	ENSG00000282409.1	IGHJ1	NA	ENST00000634062	-6.14	-0.0413	517	5.96e-78	1.01e-75	77.2
11	47200000	47300000	20700	+	ENSG00000025434	NR1H3	protein_coding	chromosome	nuclear receptor subfamily 1 group H member 3 [Source:HGNC Symbol;Acc:HGNC:7966]	ENSG00000025434.19	NR1H3	10062	c("ENST00000395397", "ENST00000405576", "ENST00000405853", "ENST00000407404", "ENST00000412937", "ENST00000419652", "ENST00000420369", "ENST00000436029", "ENST00000436778", "ENST00000437276", "ENST00000441012", "ENST00000444396", "ENST00000449369", "ENST00000457932", "ENST00000461778", "ENST00000462051", "ENST00000467728", "ENST00000473222", "ENST00000476086", "ENST00000481020", "ENST00000481889"…
ENST00000525441, "ENST00000527464", "ENST00000527949", "ENST00000529540", "ENST00000530310", "ENST00000531660", "ENST00000532630", "ENST00000616973")	4.97	4.83	517	6.43e-78	1.07e-75	77.2
9	35700000	35700000	8060	-	ENSG00000198467	TPM2	protein_coding	chromosome	tropomyosin 2 [Source:HGNC Symbol;Acc:HGNC:12011]	ENSG00000198467.15	TPM2	7169	c("ENST00000329305", "ENST00000378292", "ENST00000471212", "ENST00000486018", "ENST00000604975", "ENST00000607559", "ENST00000643485", "ENST00000644325", "ENST00000645482", "ENST00000647435")	5.55	4.62	515	9.59e-78	1.58e-75	77
1	85600000	85600000	3190	+	ENSG00000142871	CCN1	protein_coding	chromosome	cellular communication network factor 1 [Source:HGNC Symbol;Acc:HGNC:2654]	ENSG00000142871.17	CCN1	3491	c("ENST00000451137", "ENST00000480413")	6.79	4.13	514	1.47e-77	2.4e-75	76.8
11	2440000	2850000	404000	+	ENSG00000053918	KCNQ1	protein_coding	chromosome	potassium voltage-gated channel subfamily Q member 1 [Source:HGNC Symbol;Acc:HGNC:6294]	ENSG00000053918.17	KCNQ1	3784	c("ENST00000155840", "ENST00000335475", "ENST00000345015", "ENST00000380776", "ENST00000496887", "ENST00000526095", "ENST00000646564")	-3.56	3.97	511	2.45e-77	3.98e-75	76.6
17	42400000	42400000	20800	-	ENSG00000177469	CAVIN1	protein_coding	chromosome	caveolae associated protein 1 [Source:HGNC Symbol;Acc:HGNC:9688]	ENSG00000177469.13	CAVIN1	284119	ENST00000357037	4.61	4.27	510	3.25e-77	5.22e-75	76.5
7	76300000	76400000	32200	-	ENSG00000170027	YWHAG	protein_coding	chromosome	tyrosine 3-monooxygenase/tryptophan 5-monooxygenase activation protein gamma [Source:HGNC Symbol;Acc:HGNC:12852]	ENSG00000170027.7	YWHAG	7532	ENST00000307630	3.14	6.18	509	4.14e-77	6.57e-75	76.4
15	48400000	48600000	238000	-	ENSG00000166147	FBN1	protein_coding	chromosome	fibrillin 1 [Source:HGNC Symbol;Acc:HGNC:3603]	ENSG00000166147.13	FBN1	2200	c("ENST00000316623", "ENST00000537463", "ENST00000558230", "ENST00000559133", "ENST00000560355", "ENST00000560720", "ENST00000560820", "ENST00000561429")	3.61	4.21	508	5.13e-77	8.07e-75	76.3
1	1.71e+08	1.71e+08	76700	+	ENSG00000116132	PRRX1	protein_coding	chromosome	paired related homeobox 1 [Source:HGNC Symbol;Acc:HGNC:9142]	ENSG00000116132.12	PRRX1	5396	c("ENST00000239461", "ENST00000367760", "ENST00000476867", "ENST00000485529", "ENST00000495280", "ENST00000496573", "ENST00000497230", "ENST00000553786")	6.01	3.28	507	7.12e-77	1.11e-74	76.1
1	1.84e+08	1.84e+08	292000	+	ENSG00000143344	RGL1	protein_coding	chromosome	ral guanine nucleotide dissociation stimulator like 1 [Source:HGNC Symbol;Acc:HGNC:30281]	ENSG00000143344.15	RGL1	23179	c("ENST00000304685", "ENST00000360851")	5.88	3.36	506	8.53e-77	1.32e-74	76.1
10	23400000	23400000	2930	+	ENSG00000165312	OTUD1	protein_coding	chromosome	OTU deubiquitinase 1 [Source:HGNC Symbol;Acc:HGNC:27346]	ENSG00000165312.6	OTUD1	220213	ENST00000376495	-2.9	7.49	506	8.96e-77	1.37e-74	76
CHR_HSCHR14_7_CTG1	94100000	94100000	11900	+	ENSG00000275214	IFI27	protein_coding	chromosome	interferon alpha inducible protein 27 [Source:HGNC Symbol;Acc:HGNC:5397]	ENSG00000275214.4	IFI27	3429	c("ENST00000612838", "ENST00000613997", "ENST00000615978", "ENST00000618321", "ENST00000625437", "ENST00000626577", "ENST00000626591", "ENST00000626715", "ENST00000627111", "ENST00000627913", "ENST00000630123", "ENST00000630342", "ENST00000631302")	6.25	4.75	506	9.31e-77	1.41e-74	76
4	7.6e+07	7.6e+07	2380	-	ENSG00000169245	CXCL10	protein_coding	chromosome	C-X-C motif chemokine ligand 10 [Source:HGNC Symbol;Acc:HGNC:10637]	ENSG00000169245.6	CXCL10	3627	ENST00000306602	7.13	4.13	506	9.96e-77	1.5e-74	76
1	1.5e+08	1.5e+08	12700	+	ENSG00000118292	C1orf54	protein_coding	chromosome	chromosome 1 open reading frame 54 [Source:HGNC Symbol;Acc:HGNC:26258]	ENSG00000118292.9	C1orf54	79630	c("ENST00000369098", "ENST00000369099", "ENST00000369102")	4.22	2.14	504	1.47e-76	2.19e-74	75.8
19	4040000	4070000	23600	-	ENSG00000178951	ZBTB7A	protein_coding	chromosome	zinc finger and BTB domain containing 7A [Source:HGNC Symbol;Acc:HGNC:18078]	ENSG00000178951.9	ZBTB7A	51341	c("ENST00000322357", "ENST00000601588")	-2.65	5.69	504	1.51e-76	2.22e-74	75.8
6	1.21e+08	1.21e+08	14100	+	ENSG00000152661	GJA1	protein_coding	chromosome	gap junction protein alpha 1 [Source:HGNC Symbol;Acc:HGNC:4274]	ENSG00000152661.9	GJA1	2697	c("ENST00000282561", "ENST00000647564", "ENST00000649003", "ENST00000650427")	5.78	3.4	503	1.74e-76	2.55e-74	75.8
CHR_HSCHR14_3_CTG1	1.06e+08	1.06e+08	50	-	ENSG00000282471	IGHJ3	IG_J_gene	chromosome	immunoglobulin heavy joining 3 [Source:HGNC Symbol;Acc:HGNC:5536]	ENSG00000282471.1	IGHJ3	NA	ENST00000633896	-8.23	2.77	501	2.77e-76	4.02e-74	75.6
19	49900000	49900000	9430	-	ENSG00000204673	AKT1S1	protein_coding	chromosome	AKT1 substrate 1 [Source:HGNC Symbol;Acc:HGNC:28426]	ENSG00000204673.10	AKT1S1	84335	c("ENST00000344175", "ENST00000391830", "ENST00000391831", "ENST00000391832", "ENST00000391833", "ENST00000391834", "ENST00000391835", "ENST00000482622", "ENST00000599525")	2.68	4.35	496	1.17e-75	1.69e-73	74.9
4	4270000	4290000	22500	-	ENSG00000145220	LYAR	protein_coding	chromosome	Ly1 antibody reactive [Source:HGNC Symbol;Acc:HGNC:26021]	ENSG00000145220.14	LYAR	55646	c("ENST00000343470", "ENST00000452476", "ENST00000502917", "ENST00000513174")	2.1	3.92	495	1.42e-75	2.02e-73	74.8
14	20800000	20800000	1630	-	ENSG00000129538	RNASE1	protein_coding	chromosome	ribonuclease A family member 1, pancreatic [Source:HGNC Symbol;Acc:HGNC:10044]	ENSG00000129538.14	RNASE1	6035	c("ENST00000340900", "ENST00000397967", "ENST00000397970", "ENST00000412779", "ENST00000555698")	6.83	3.34	494	1.66e-75	2.34e-73	74.8
7	1.51e+08	1.51e+08	4720	+	ENSG00000002933	TMEM176A	protein_coding	chromosome	transmembrane protein 176A [Source:HGNC Symbol;Acc:HGNC:24930]	ENSG00000002933.9	TMEM176A	55365	c("ENST00000004103", "ENST00000461345", "ENST00000462826", "ENST00000468689", "ENST00000474166", "ENST00000475007", "ENST00000475536", "ENST00000475710", "ENST00000481305", "ENST00000484928", "ENST00000494349")	5.35	3.75	494	1.72e-75	2.41e-73	74.8
8	1.2e+08	1.2e+08	116000	-	ENSG00000136960	ENPP2	protein_coding	chromosome	ectonucleotide pyrophosphatase/phosphodiesterase 2 [Source:HGNC Symbol;Acc:HGNC:3357]	ENSG00000136960.12	ENPP2	5168	c("ENST00000075322", "ENST00000259486", "ENST00000427067", "ENST00000518109", "ENST00000518958", "ENST00000520066", "ENST00000522167", "ENST00000522826", "ENST00000523861")	5.42	4.67	493	1.98e-75	2.75e-73	74.7
1	1.6e+08	1.6e+08	71500	-	ENSG00000177807	KCNJ10	protein_coding	chromosome	potassium voltage-gated channel subfamily J member 10 [Source:HGNC Symbol;Acc:HGNC:6256]	ENSG00000177807.10	KCNJ10	3766	c("ENST00000509700", "ENST00000636689", "ENST00000637644", "ENST00000638728", "ENST00000638840", "ENST00000638868", "ENST00000639408", "ENST00000640017", "ENST00000640914", "ENST00000644903")	5.47	2.81	492	3.04e-75	4.19e-73	74.5
10	17800000	17900000	102000	+	ENSG00000260314	MRC1	protein_coding	chromosome	mannose receptor C-type 1 [Source:HGNC Symbol;Acc:HGNC:7228]	ENSG00000260314.3	MRC1	4360	ENST00000569591	6.02	2.8	492	3.1e-75	4.23e-73	74.5
19	5680000	5690000	7920	+	ENSG00000167733	HSD11B1L	protein_coding	chromosome	hydroxysteroid 11-beta dehydrogenase 1 like [Source:HGNC Symbol;Acc:HGNC:30419]	ENSG00000167733.13	HSD11B1L	374875	c("ENST00000301382", "ENST00000339423", "ENST00000342970", "ENST00000411793", "ENST00000422535", "ENST00000423665", "ENST00000577257", "ENST00000577701", "ENST00000577917", "ENST00000577920", "ENST00000578046", "ENST00000578167", "ENST00000578832", "ENST00000579559", "ENST00000579562", "ENST00000581423", "ENST00000581521", "ENST00000581773", "ENST00000581893", "ENST00000582346", "ENST00000583928"…	-2.6	3.46	491	3.8e-75	5.15e-73	74.4
11	32100000	32100000	14900	+	ENSG00000049449	RCN1	protein_coding	chromosome	reticulocalbin 1 [Source:HGNC Symbol;Acc:HGNC:9934]	ENSG00000049449.9	RCN1	5954	c("ENST00000054950", "ENST00000527337", "ENST00000528630", "ENST00000531345", "ENST00000532474", "ENST00000532721", "ENST00000533898")	2.58	4.74	488	7.81e-75	1.05e-72	74.1
2	2.17e+08	2.17e+08	23400	-	ENSG00000115461	IGFBP5	protein_coding	chromosome	insulin like growth factor binding protein 5 [Source:HGNC Symbol;Acc:HGNC:5474]	ENSG00000115461.5	IGFBP5	3488	c("ENST00000233813", "ENST00000449583", "ENST00000486341")	6.21	4.61	486	1.38e-74	1.83e-72	73.9
22	22900000	22900000	277	+	ENSG00000253234	IGLV2-5	IG_V_pseudogene	chromosome	immunoglobulin lambda variable 2-5 (pseudogene) [Source:HGNC Symbol;Acc:HGNC:5894]	ENSG00000253234.1	IGLV2-5	NA	ENST00000522922	-5.69	3.03	484	1.93e-74	2.55e-72	73.7
11	1.23e+08	1.23e+08	77300	+	ENSG00000109944	JHY	protein_coding	chromosome	junctional cadherin complex regulator [Source:HGNC Symbol;Acc:HGNC:26288]	ENSG00000109944.10	JHY	79864	c("ENST00000227349", "ENST00000307257", "ENST00000531316", "ENST00000534362")	-2.41	3.22	481	4.63e-74	6.04e-72	73.3
20	45900000	45900000	13300	+	ENSG00000100982	PCIF1	protein_coding	chromosome	PDX1 C-terminal inhibiting factor 1 [Source:HGNC Symbol;Acc:HGNC:16200]	ENSG00000100982.12	PCIF1	63935	c("ENST00000372409", "ENST00000479348", "ENST00000616084")	-1.55	6.32	481	4.64e-74	6.04e-72	73.3
8	11800000	11800000	43700	+	ENSG00000079459	FDFT1	protein_coding	chromosome	farnesyl-diphosphate farnesyltransferase 1 [Source:HGNC Symbol;Acc:HGNC:3629]	ENSG00000079459.13	FDFT1	2222	c("ENST00000220584", "ENST00000443614", "ENST00000446331", "ENST00000525283", "ENST00000525551", "ENST00000525571", "ENST00000525607", "ENST00000525777", "ENST00000525900", "ENST00000525954", "ENST00000527045", "ENST00000528643", "ENST00000528729", "ENST00000528812", "ENST00000529464", "ENST00000529521", "ENST00000530337", "ENST00000530664", "ENST00000531249", "ENST00000531733", "ENST00000532266"…	-2.05	5.83	480	5.62e-74	7.26e-72	73.3
7	1.02e+08	1.02e+08	23700	+	ENSG00000160991	ORAI2	protein_coding	chromosome	ORAI calcium release-activated calcium modulator 2 [Source:HGNC Symbol;Acc:HGNC:21667]	ENSG00000160991.16	ORAI2	80228	c("ENST00000356387", "ENST00000403646", "ENST00000468241", "ENST00000473939", "ENST00000478730", "ENST00000482237", "ENST00000488996", "ENST00000495936", "ENST00000498661", "ENST00000611770")	-2.09	8.15	479	7.53e-74	9.64e-72	73.1
19	48300000	48300000	9040	+	ENSG00000142227	EMP3	protein_coding	chromosome	epithelial membrane protein 3 [Source:HGNC Symbol;Acc:HGNC:3335]	ENSG00000142227.11	EMP3	2014	c("ENST00000270221", "ENST00000593437", "ENST00000594198", "ENST00000596315", "ENST00000597057", "ENST00000597279", "ENST00000597529", "ENST00000599255", "ENST00000599704")	-3.09	7.6	474	2.45e-73	3.12e-71	72.6
4	1.77e+08	1.77e+08	109000	-	ENSG00000150630	VEGFC	protein_coding	chromosome	vascular endothelial growth factor C [Source:HGNC Symbol;Acc:HGNC:12682]	ENSG00000150630.4	VEGFC	7424	c("ENST00000507638", "ENST00000618562")	5.39	1.16	473	2.8e-73	3.53e-71	72.6
9	34700000	34700000	1130	-	ENSG00000137077	CCL21	protein_coding	chromosome	C-C motif chemokine ligand 21 [Source:HGNC Symbol;Acc:HGNC:10620]	ENSG00000137077.8	CCL21	6366	c("ENST00000259607", "ENST00000378792")	9.43	5.2	564	3.81e-73	4.77e-71	72.4
22	46800000	47200000	413000	+	ENSG00000054611	TBC1D22A	protein_coding	chromosome	TBC1 domain family member 22A [Source:HGNC Symbol;Acc:HGNC:1309]	ENSG00000054611.14	TBC1D22A	25771	c("ENST00000337137", "ENST00000355704", "ENST00000380995", "ENST00000394449", "ENST00000406733", "ENST00000407381", "ENST00000441162", "ENST00000441936", "ENST00000472791", "ENST00000486163", "ENST00000496139")	-1.2	6.39	471	5.69e-73	7.07e-71	72.2
1	2.1e+08	2.1e+08	48800	+	ENSG00000117594	HSD11B1	protein_coding	chromosome	hydroxysteroid 11-beta dehydrogenase 1 [Source:HGNC Symbol;Acc:HGNC:5208]	ENSG00000117594.10	HSD11B1	3290	c("ENST00000261465", "ENST00000367027", "ENST00000367028", "ENST00000615289")	5.68	1.78	465	2.14e-72	2.64e-70	71.7
4	5.7e+07	57100000	79600	-	ENSG00000163453	IGFBP7	protein_coding	chromosome	insulin like growth factor binding protein 7 [Source:HGNC Symbol;Acc:HGNC:5476]	ENSG00000163453.11	IGFBP7	3490	c("ENST00000295666", "ENST00000512512", "ENST00000514062")	5.78	5.38	464	2.68e-72	3.29e-70	71.6
19	44900000	44900000	3600	+	ENSG00000234906	APOC2	protein_coding	chromosome	apolipoprotein C2 [Source:HGNC Symbol;Acc:HGNC:609]	ENSG00000234906.10	APOC2	344	c("ENST00000252490", "ENST00000585786", "ENST00000590360", "ENST00000591597", "ENST00000592257")	5.48	2.02	463	3.66e-72	4.45e-70	71.4
3	1.49e+08	1.49e+08	8670	-	ENSG00000169908	TM4SF1	protein_coding	chromosome	transmembrane 4 L six family member 1 [Source:HGNC Symbol;Acc:HGNC:11853]	ENSG00000169908.12	TM4SF1	4071	c("ENST00000305366", "ENST00000472441", "ENST00000493298", "ENST00000493348")	6.86	4.18	463	4.26e-72	5.14e-70	71.4
19	17400000	17400000	25900	-	ENSG00000130300	PLVAP	protein_coding	chromosome	plasmalemma vesicle associated protein [Source:HGNC Symbol;Acc:HGNC:13635]	ENSG00000130300.9	PLVAP	83483	c("ENST00000252590", "ENST00000595816", "ENST00000599426")	6.17	3.51	459	9.81e-72	1.17e-69	71
11	1.19e+08	1.19e+08	2000	-	ENSG00000223953	C1QTNF5	protein_coding	chromosome	C1q and TNF related 5 [Source:HGNC Symbol;Acc:HGNC:14344]	ENSG00000223953.6	C1QTNF5	114902	c("ENST00000525657", "ENST00000528368", "ENST00000530681", "ENST00000634633")	5.36	1.03	459	1.04e-71	1.24e-69	71
11	1.14e+08	1.14e+08	55500	+	ENSG00000166741	NNMT	protein_coding	chromosome	nicotinamide N-methyltransferase [Source:HGNC Symbol;Acc:HGNC:7861]	ENSG00000166741.7	NNMT	4837	c("ENST00000299964", "ENST00000535185", "ENST00000535401", "ENST00000541090", "ENST00000541754", "ENST00000542647", "ENST00000545255", "ENST00000546313")	6.3	3.19	459	1.11e-71	1.31e-69	71
1	1.83e+08	1.83e+08	41100	+	ENSG00000135838	NPL	protein_coding	chromosome	N-acetylneuraminate pyruvate lyase [Source:HGNC Symbol;Acc:HGNC:16781]	ENSG00000135838.13	NPL	80896	c("ENST00000258317", "ENST00000367552", "ENST00000367553", "ENST00000367554", "ENST00000367555", "ENST00000460179", "ENST00000460690", "ENST00000463899", "ENST00000471010", "ENST00000479721", "ENST00000488424", "ENST00000614468")	3.78	4.29	458	1.24e-71	1.45e-69	70.9
19	3170000	3180000	7990	+	ENSG00000125910	S1PR4	protein_coding	chromosome	sphingosine-1-phosphate receptor 4 [Source:HGNC Symbol;Acc:HGNC:3170]	ENSG00000125910.6	S1PR4	8698	c("ENST00000246115", "ENST00000591346")	-3.74	5.66	458	1.3e-71	1.51e-69	70.9
1	89100000	89200000	44300	-	ENSG00000162645	GBP2	protein_coding	chromosome	guanylate binding protein 2 [Source:HGNC Symbol;Acc:HGNC:4183]	ENSG00000162645.13	GBP2	2634	c("ENST00000370466", "ENST00000463660", "ENST00000464839", "ENST00000493802")	3.31	5.57	457	1.79e-71	2.07e-69	70.7
2	2.03e+08	2.03e+08	66700	+	ENSG00000119004	CYP20A1	protein_coding	chromosome	cytochrome P450 family 20 subfamily A member 1 [Source:HGNC Symbol;Acc:HGNC:20576]	ENSG00000119004.15	CYP20A1	57404	c("ENST00000356079", "ENST00000428265", "ENST00000429815", "ENST00000431118", "ENST00000443941", "ENST00000449301", "ENST00000461371", "ENST00000463131", "ENST00000489360", "ENST00000613925")	-1.48	5.62	457	1.89e-71	2.17e-69	70.7
17	1760000	1780000	15500	+	ENSG00000132386	SERPINF1	protein_coding	chromosome	serpin family F member 1 [Source:HGNC Symbol;Acc:HGNC:8824]	ENSG00000132386.11	SERPINF1	5176	c("ENST00000254722", "ENST00000570731", "ENST00000570820", "ENST00000571149", "ENST00000571360", "ENST00000571870", "ENST00000572048", "ENST00000572517", "ENST00000573763", "ENST00000573770", "ENST00000576406", "ENST00000577053")	2.61	5.09	456	2.47e-71	2.81e-69	70.6
11	75600000	75600000	10700	+	ENSG00000149257	SERPINH1	protein_coding	chromosome	serpin family H member 1 [Source:HGNC Symbol;Acc:HGNC:1546]	ENSG00000149257.14	SERPINH1	871	c("ENST00000358171", "ENST00000524558", "ENST00000525492", "ENST00000525611", "ENST00000525876", "ENST00000526242", "ENST00000526397", "ENST00000526638", "ENST00000528760", "ENST00000528990", "ENST00000529643", "ENST00000530284", "ENST00000532356", "ENST00000533449", "ENST00000533603", "ENST00000649490")	3.42	4.85	455	2.67e-71	3.02e-69	70.6
19	18300000	18300000	1930	-	ENSG00000130522	JUND	protein_coding	chromosome	JunD proto-oncogene, AP-1 transcription factor subunit [Source:HGNC Symbol;Acc:HGNC:6206]	ENSG00000130522.6	JUND	3727	c("ENST00000252818", "ENST00000600972")	-3.92	9.36	455	3.02e-71	3.4e-69	70.5
5	1.39e+08	1.39e+08	14200	-	ENSG00000249751	ECSCR	protein_coding	chromosome	endothelial cell surface expressed chemotaxis and apoptosis regulator [Source:HGNC Symbol;Acc:HGNC:35454]	ENSG00000249751.4	ECSCR	641700	ENST00000618155	5.04	0.628	453	4.9e-71	5.48e-69	70.3
1	1.73e+08	1.73e+08	11500	+	ENSG00000117592	PRDX6	protein_coding	chromosome	peroxiredoxin 6 [Source:HGNC Symbol;Acc:HGNC:16753]	ENSG00000117592.9	PRDX6	9588	c("ENST00000340385", "ENST00000460950", "ENST00000470017")	2.23	6.8	452	6.49e-71	7.19e-69	70.2
10	74200000	74700000	559000	+	ENSG00000156110	ADK	protein_coding	chromosome	adenosine kinase [Source:HGNC Symbol;Acc:HGNC:257]	ENSG00000156110.14	ADK	132	c("ENST00000286621", "ENST00000372734", "ENST00000467840", "ENST00000478611", "ENST00000539909", "ENST00000541550", "ENST00000661461", "ENST00000672394", "ENST00000672429", "ENST00000672604", "ENST00000672920", "ENST00000673027", "ENST00000673310", "ENST00000673352")	-2.02	6.74	451	7.27e-71	8.01e-69	70.1
3	1.87e+08	1.87e+08	17200	-	ENSG00000163918	RFC4	protein_coding	chromosome	replication factor C subunit 4 [Source:HGNC Symbol;Acc:HGNC:9972]	ENSG00000163918.10	RFC4	5984	c("ENST00000296273", "ENST00000392481", "ENST00000411792", "ENST00000417876", "ENST00000418288", "ENST00000427785", "ENST00000433496", "ENST00000447345", "ENST00000448497", "ENST00000449502", "ENST00000460408", "ENST00000479307", "ENST00000489028", "ENST00000494047")	1.99	4.65	450	1.05e-70	1.15e-68	70
15	8.3e+07	8.3e+07	23200	-	ENSG00000169609	C15orf40	protein_coding	chromosome	chromosome 15 open reading frame 40 [Source:HGNC Symbol;Acc:HGNC:28443]	ENSG00000169609.14	C15orf40	123207	c("ENST00000304177", "ENST00000451195", "ENST00000505341", "ENST00000506912", "ENST00000508990", "ENST00000510873", "ENST00000512638", "ENST00000514272", "ENST00000538348", "ENST00000563387", "ENST00000565712", "ENST00000565725")	-1.96	6.87	449	1.29e-70	1.41e-68	69.9
5	1.73e+08	1.73e+08	3100	-	ENSG00000120129	DUSP1	protein_coding	chromosome	dual specificity phosphatase 1 [Source:HGNC Symbol;Acc:HGNC:3064]	ENSG00000120129.6	DUSP1	1843	ENST00000239223	-4.61	10.8	449	1.34e-70	1.45e-68	69.9
2	1.91e+08	1.91e+08	46000	+	ENSG00000138386	NAB1	protein_coding	chromosome	NGFI-A binding protein 1 [Source:HGNC Symbol;Acc:HGNC:7626]	ENSG00000138386.17	NAB1	4664	c("ENST00000337386", "ENST00000409581", "ENST00000409641", "ENST00000416973", "ENST00000423076", "ENST00000423376", "ENST00000426601", "ENST00000434473", "ENST00000448811", "ENST00000484774")	2.58	5.03	448	1.86e-70	2e-68	69.7
8	1.44e+08	1.44e+08	3360	+	ENSG00000178719	GRINA	protein_coding	chromosome	glutamate ionotropic receptor NMDA type subunit associated protein 1 [Source:HGNC Symbol;Acc:HGNC:4589]	ENSG00000178719.17	GRINA	2907	c("ENST00000313269", "ENST00000395068", "ENST00000525513", "ENST00000527194", "ENST00000529301", "ENST00000530898", "ENST00000531992", "ENST00000533044", "ENST00000533377", "ENST00000534791")	2.74	5.72	446	3.24e-70	3.46e-68	69.5
15	74200000	74200000	3160	+	ENSG00000129009	ISLR	protein_coding	chromosome	immunoglobulin superfamily containing leucine rich repeat [Source:HGNC Symbol;Acc:HGNC:6133]	ENSG00000129009.13	ISLR	3671	c("ENST00000249842", "ENST00000395118", "ENST00000559510", "ENST00000560862")	5.7	2.74	445	4.24e-70	4.49e-68	69.4
7	5590000	5610000	13800	+	ENSG00000075618	FSCN1	protein_coding	chromosome	fascin actin-bundling protein 1 [Source:HGNC Symbol;Acc:HGNC:11148]	ENSG00000075618.18	FSCN1	6624	c("ENST00000382361", "ENST00000405801", "ENST00000444748", "ENST00000447103", "ENST00000473330")	4.41	4.37	444	4.44e-70	4.68e-68	69.4
22	17600000	17600000	36600	-	ENSG00000131100	ATP6V1E1	protein_coding	chromosome	ATPase H+ transporting V1 subunit E1 [Source:HGNC Symbol;Acc:HGNC:857]	ENSG00000131100.13	ATP6V1E1	529	c("ENST00000253413", "ENST00000399796", "ENST00000399798", "ENST00000413576", "ENST00000460085", "ENST00000473248", "ENST00000478963", "ENST00000481365", "ENST00000484653")	1.17	5.6	444	4.73e-70	4.95e-68	69.3
20	2.5e+07	25100000	52800	-	ENSG00000154930	ACSS1	protein_coding	chromosome	acyl-CoA synthetase short chain family member 1 [Source:HGNC Symbol;Acc:HGNC:16091]	ENSG00000154930.15	ACSS1	84532	c("ENST00000323482", "ENST00000376726", "ENST00000432802", "ENST00000484396", "ENST00000537502")	-2.38	6.97	444	5.32e-70	5.53e-68	69.3
7	96500000	96700000	228000	-	ENSG00000127922	SEM1	protein_coding	chromosome	SEM1 26S proteasome complex subunit [Source:HGNC Symbol;Acc:HGNC:10845]	ENSG00000127922.9	SEM1	7979	c("ENST00000248566", "ENST00000356686", "ENST00000413065", "ENST00000417009", "ENST00000444799", "ENST00000449279", "ENST00000466986", "ENST00000476463", "ENST00000482389", "ENST00000488005", "ENST00000493858", "ENST00000606019", "ENST00000611360", "ENST00000613919", "ENST00000615352", "ENST00000616956", "ENST00000617133", "ENST00000618028", "ENST00000618105", "ENST00000619259", "ENST00000622128"…	1.53	5.89	443	5.76e-70	5.94e-68	69.2
7	56100000	56100000	12300	+	ENSG00000146731	CCT6A	protein_coding	chromosome	chaperonin containing TCP1 subunit 6A [Source:HGNC Symbol;Acc:HGNC:1620]	ENSG00000146731.11	CCT6A	908	c("ENST00000275603", "ENST00000335503", "ENST00000462133", "ENST00000466479", "ENST00000466572", "ENST00000482776", "ENST00000492618", "ENST00000493855", "ENST00000494736")	1.75	7.03	442	8.12e-70	8.33e-68	69.1
10	73900000	73900000	8320	+	ENSG00000122861	PLAU	protein_coding	chromosome	plasminogen activator, urokinase [Source:HGNC Symbol;Acc:HGNC:9052]	ENSG00000122861.16	PLAU	5328	c("ENST00000372764", "ENST00000446342", "ENST00000481390", "ENST00000494287", "ENST00000496926")	6.66	4.6	442	9.31e-70	9.49e-68	69
16	23800000	24200000	385000	+	ENSG00000166501	PRKCB	protein_coding	chromosome	protein kinase C beta [Source:HGNC Symbol;Acc:HGNC:9395]	ENSG00000166501.14	PRKCB	5579	c("ENST00000321728", "ENST00000463752", "ENST00000466124", "ENST00000472066", "ENST00000482000", "ENST00000486868", "ENST00000487674", "ENST00000498058", "ENST00000498739", "ENST00000643927", "ENST00000645517", "ENST00000647422")	-2.73	9.22	439	1.75e-69	1.78e-67	68.8
4	79900000	80100000	224000	-	ENSG00000163297	ANTXR2	protein_coding	chromosome	ANTXR cell adhesion molecule 2 [Source:HGNC Symbol;Acc:HGNC:21732]	ENSG00000163297.17	ANTXR2	118429	c("ENST00000307333", "ENST00000346652", "ENST00000403729", "ENST00000404191", "ENST00000449651", "ENST00000482406", "ENST00000491345", "ENST00000506286", "ENST00000514959")	-2.33	6.59	439	1.8e-69	1.81e-67	68.7
6	46700000	46700000	31500	-	ENSG00000146070	PLA2G7	protein_coding	chromosome	phospholipase A2 group VII [Source:HGNC Symbol;Acc:HGNC:9040]	ENSG00000146070.17	PLA2G7	7941	c("ENST00000274793", "ENST00000537365")	4.39	3.85	437	2.71e-69	2.71e-67	68.6
17	76500000	76500000	30900	-	ENSG00000129667	RHBDF2	protein_coding	chromosome	rhomboid 5 homolog 2 [Source:HGNC Symbol;Acc:HGNC:20788]	ENSG00000129667.12	RHBDF2	79651	c("ENST00000313080", "ENST00000585701", "ENST00000585989", "ENST00000587640", "ENST00000589526", "ENST00000589582", "ENST00000590168", "ENST00000590288", "ENST00000590322", "ENST00000591192", "ENST00000591255", "ENST00000591697", "ENST00000591860", "ENST00000591879", "ENST00000591885", "ENST00000592123", "ENST00000592378", "ENST00000593103")	-1.36	7.28	437	3.23e-69	3.22e-67	68.5
12	6990000	7070000	82800	+	ENSG00000182326	C1S	protein_coding	chromosome	complement C1s [Source:HGNC Symbol;Acc:HGNC:1247]	ENSG00000182326.15	C1S	716	c("ENST00000328916", "ENST00000360817", "ENST00000402681", "ENST00000403949", "ENST00000406697", "ENST00000413211", "ENST00000423384", "ENST00000443875", "ENST00000461983", "ENST00000463798", "ENST00000470326", "ENST00000473545", "ENST00000488701", "ENST00000489541", "ENST00000495053", "ENST00000495061", "ENST00000497061", "ENST00000541647", "ENST00000542978", "ENST00000543187", "ENST00000617865")	3.34	5.63	437	3.32e-69	3.28e-67	68.5
18	31100000	31100000	43700	-	ENSG00000134755	DSC2	protein_coding	chromosome	desmocollin 2 [Source:HGNC Symbol;Acc:HGNC:3036]	ENSG00000134755.17	DSC2	1824	c("ENST00000251081", "ENST00000280904", "ENST00000648081")	4.26	3.66	437	3.43e-69	3.37e-67	68.5
12	69600000	69600000	16100	+	ENSG00000166226	CCT2	protein_coding	chromosome	chaperonin containing TCP1 subunit 2 [Source:HGNC Symbol;Acc:HGNC:1615]	ENSG00000166226.13	CCT2	10576	c("ENST00000299300", "ENST00000543146", "ENST00000544368", "ENST00000546850", "ENST00000546859", "ENST00000548787", "ENST00000549933", "ENST00000550010", "ENST00000550455", "ENST00000550638", "ENST00000550653", "ENST00000551620", "ENST00000551899", "ENST00000553169")	1.08	6.82	436	3.71e-69	3.62e-67	68.4
7	1.51e+08	1.51e+08	19300	+	ENSG00000164889	SLC4A2	protein_coding	chromosome	solute carrier family 4 member 2 [Source:HGNC Symbol;Acc:HGNC:11028]	ENSG00000164889.14	SLC4A2	6522	c("ENST00000392826", "ENST00000413384", "ENST00000460010", "ENST00000461735", "ENST00000463414", "ENST00000466368", "ENST00000469355", "ENST00000469467", "ENST00000472204", "ENST00000480107", "ENST00000482697", "ENST00000482950", "ENST00000483786", "ENST00000485713", "ENST00000488420", "ENST00000490898", "ENST00000493040", "ENST00000494125", "ENST00000494298")	1.95	5.38	435	4.65e-69	4.52e-67	68.3
22	35700000	3.6e+07	290000	-	ENSG00000100320	RBFOX2	protein_coding	chromosome	RNA binding fox-1 homolog 2 [Source:HGNC Symbol;Acc:HGNC:9906]	ENSG00000100320.23	RBFOX2	23543	c("ENST00000262829", "ENST00000359369", "ENST00000397303", "ENST00000397305", "ENST00000405409", "ENST00000408983", "ENST00000414461", "ENST00000416721", "ENST00000438146", "ENST00000449924", "ENST00000463509", "ENST00000473487", "ENST00000491982", "ENST00000495377")	5.76	2.92	435	5.85e-69	5.65e-67	68.2
7	1.36e+08	1.36e+08	90800	+	ENSG00000155561	NUP205	protein_coding	chromosome	nucleoporin 205 [Source:HGNC Symbol;Acc:HGNC:18658]	ENSG00000155561.15	NUP205	23165	c("ENST00000285968", "ENST00000461255", "ENST00000462316", "ENST00000463247", "ENST00000472132", "ENST00000477620", "ENST00000489493", "ENST00000490439", "ENST00000491089", "ENST00000607647")	1.7	6.09	434	7.09e-69	6.81e-67	68.1
5	1.35e+08	1.35e+08	8130	-	ENSG00000255833	TIFAB	protein_coding	chromosome	TIFA inhibitor [Source:HGNC Symbol;Acc:HGNC:34024]	ENSG00000255833.2	TIFAB	497189	ENST00000537858	5.18	2.16	433	9.34e-69	8.92e-67	68
15	92900000	92900000	65800	+	ENSG00000279765	AC013394.1	protein_coding	chromosome	novel protein	ENSG00000279765.3	AC013394.1	NA	c("ENST00000629685", "ENST00000630790")	-2.28	6.13	431	1.35e-68	1.28e-66	67.9
1	67700000	67800000	132000	-	ENSG00000172380	GNG12	protein_coding	chromosome	G protein subunit gamma 12 [Source:HGNC Symbol;Acc:HGNC:19663]	ENSG00000172380.6	GNG12	55970	c("ENST00000370982", "ENST00000494936")	5.79	2.73	431	1.38e-68	1.3e-66	67.9
17	68500000	68600000	66300	-	ENSG00000108950	FAM20A	protein_coding	chromosome	FAM20A golgi associated secretory pathway pseudokinase [Source:HGNC Symbol;Acc:HGNC:23015]	ENSG00000108950.12	FAM20A	54757	c("ENST00000226094", "ENST00000375556", "ENST00000590074", "ENST00000590873", "ENST00000592554", "ENST00000592847", "ENST00000619787")	4.75	3.17	431	1.53e-68	1.44e-66	67.8
3	1.96e+08	1.96e+08	15300	-	ENSG00000189058	APOD	protein_coding	chromosome	apolipoprotein D [Source:HGNC Symbol;Acc:HGNC:612]	ENSG00000189058.9	APOD	347	c("ENST00000343267", "ENST00000421243", "ENST00000453131", "ENST00000458447", "ENST00000463719")	5.71	3.7	431	1.57e-68	1.47e-66	67.8
17	47600000	47700000	36000	+	ENSG00000108424	KPNB1	protein_coding	chromosome	karyopherin subunit beta 1 [Source:HGNC Symbol;Acc:HGNC:6400]	ENSG00000108424.10	KPNB1	3837	c("ENST00000290158", "ENST00000535458", "ENST00000540627", "ENST00000577875", "ENST00000577918", "ENST00000578718", "ENST00000579901", "ENST00000580019", "ENST00000580158", "ENST00000580573", "ENST00000582097", "ENST00000582126", "ENST00000583013", "ENST00000583648")	1.61	7.48	430	2.12e-68	1.97e-66	67.7
2	2.38e+08	2.38e+08	186000	+	ENSG00000124831	LRRFIP1	protein_coding	chromosome	LRR binding FLII interacting protein 1 [Source:HGNC Symbol;Acc:HGNC:6702]	ENSG00000124831.19	LRRFIP1	9208	c("ENST00000244815", "ENST00000289175", "ENST00000308482", "ENST00000392000", "ENST00000420665", "ENST00000464608", "ENST00000465870", "ENST00000468950", "ENST00000473815", "ENST00000474195", "ENST00000478958", "ENST00000483443", "ENST00000489295", "ENST00000489603", "ENST00000498053")	-1.47	8.1	428	2.93e-68	2.71e-66	67.5
2	5.5e+07	55100000	140000	-	ENSG00000115310	RTN4	protein_coding	chromosome	reticulon 4 [Source:HGNC Symbol;Acc:HGNC:14085]	ENSG00000115310.18	RTN4	57142	c("ENST00000317610", "ENST00000337526", "ENST00000357376", "ENST00000357732", "ENST00000394609", "ENST00000394611", "ENST00000402434", "ENST00000404909", "ENST00000405240", "ENST00000427710", "ENST00000438462", "ENST00000461004", "ENST00000485749", "ENST00000486085", "ENST00000491592")	1.73	6.32	428	3.23e-68	2.97e-66	67.5
1	1.51e+08	1.51e+08	12100	-	ENSG00000143387	CTSK	protein_coding	chromosome	cathepsin K [Source:HGNC Symbol;Acc:HGNC:2536]	ENSG00000143387.13	CTSK	1513	c("ENST00000271651", "ENST00000443913", "ENST00000480670")	3.75	4.12	428	3.45e-68	3.15e-66	67.5
1	2.07e+08	2.07e+08	49300	+	ENSG00000162889	MAPKAPK2	protein_coding	chromosome	MAPK activated protein kinase 2 [Source:HGNC Symbol;Acc:HGNC:6887]	ENSG00000162889.10	MAPKAPK2	9261	c("ENST00000294981", "ENST00000367103", "ENST00000479009", "ENST00000493447")	2.93	5.98	427	4.19e-68	3.81e-66	67.4
2	1.89e+08	1.89e+08	193000	-	ENSG00000204262	COL5A2	protein_coding	chromosome	collagen type V alpha 2 chain [Source:HGNC Symbol;Acc:HGNC:2210]	ENSG00000204262.14	COL5A2	1290	c("ENST00000374866", "ENST00000470524", "ENST00000618828", "ENST00000649966")	6.32	4.88	425	7.98e-68	7.2e-66	67.1
10	4.5e+07	4.5e+07	7830	-	ENSG00000165507	DEPP1	protein_coding	chromosome	DEPP1 autophagy regulator [Source:HGNC Symbol;Acc:HGNC:23355]	ENSG00000165507.9	DEPP1	11067	c("ENST00000298295", "ENST00000448778", "ENST00000496638")	5.49	3.48	424	9.29e-68	8.34e-66	67
1	1.69e+08	1.69e+08	27000	+	ENSG00000143153	ATP1B1	protein_coding	chromosome	ATPase Na+/K+ transporting subunit beta 1 [Source:HGNC Symbol;Acc:HGNC:804]	ENSG00000143153.13	ATP1B1	481	c("ENST00000367815", "ENST00000367816", "ENST00000494797")	4.78	4.14	423	1.29e-67	1.15e-65	66.9
20	35800000	3.6e+07	178000	+	ENSG00000025293	PHF20	protein_coding	chromosome	PHD finger protein 20 [Source:HGNC Symbol;Acc:HGNC:16098]	ENSG00000025293.17	PHF20	51230	c("ENST00000339089", "ENST00000374000", "ENST00000374012", "ENST00000420233", "ENST00000449988", "ENST00000452270", "ENST00000461122", "ENST00000461405", "ENST00000473943", "ENST00000480940", "ENST00000481202", "ENST00000485604", "ENST00000486408", "ENST00000495338", "ENST00000496305", "ENST00000617560")	-1.4	6.62	422	1.53e-67	1.35e-65	66.8
5	1.34e+08	1.34e+08	33100	-	ENSG00000213585	VDAC1	protein_coding	chromosome	voltage dependent anion channel 1 [Source:HGNC Symbol;Acc:HGNC:12669]	ENSG00000213585.11	VDAC1	7416	c("ENST00000265333", "ENST00000395044", "ENST00000395047", "ENST00000425992", "ENST00000466080", "ENST00000489906", "ENST00000492324")	1.35	7	422	1.53e-67	1.35e-65	66.8
10	73800000	73800000	1610	+	ENSG00000172586	CHCHD1	protein_coding	chromosome	coiled-coil-helix-coiled-coil-helix domain containing 1 [Source:HGNC Symbol;Acc:HGNC:23518]	ENSG00000172586.8	CHCHD1	118487	c("ENST00000372833", "ENST00000372837")	2.07	3.9	422	1.7e-67	1.5e-65	66.8
2	2.19e+08	2.19e+08	33500	+	ENSG00000135929	CYP27A1	protein_coding	chromosome	cytochrome P450 family 27 subfamily A member 1 [Source:HGNC Symbol;Acc:HGNC:2605]	ENSG00000135929.9	CYP27A1	1593	c("ENST00000258415", "ENST00000411688", "ENST00000445971", "ENST00000466602", "ENST00000494263")	5.35	3.69	421	1.83e-67	1.6e-65	66.7
1	1.54e+08	1.54e+08	12600	-	ENSG00000189171	S100A13	protein_coding	chromosome	S100 calcium binding protein A13 [Source:HGNC Symbol;Acc:HGNC:10490]	ENSG00000189171.14	S100A13	6284	c("ENST00000339556", "ENST00000392622", "ENST00000392623", "ENST00000440685", "ENST00000476133", "ENST00000491177")	3.77	3.31	421	1.92e-67	1.67e-65	66.7
13	77900000	7.8e+07	80000	-	ENSG00000136160	EDNRB	protein_coding	chromosome	endothelin receptor type B [Source:HGNC Symbol;Acc:HGNC:3180]	ENSG00000136160.17	EDNRB	1910	c("ENST00000377211", "ENST00000475537", "ENST00000626030", "ENST00000643890", "ENST00000645696", "ENST00000646605", "ENST00000646607", "ENST00000646948")	4.54	1.38	421	1.95e-67	1.69e-65	66.7
3	1.84e+08	1.84e+08	115000	+	ENSG00000163872	YEATS2	protein_coding	chromosome	YEATS domain containing 2 [Source:HGNC Symbol;Acc:HGNC:25489]	ENSG00000163872.16	YEATS2	55689	c("ENST00000305135", "ENST00000432781", "ENST00000468850", "ENST00000472593", "ENST00000481343", "ENST00000497765")	1.85	6.02	420	2.64e-67	2.27e-65	66.6
20	5.9e+07	5.9e+07	12100	-	ENSG00000101160	CTSZ	protein_coding	chromosome	cathepsin Z [Source:HGNC Symbol;Acc:HGNC:2547]	ENSG00000101160.14	CTSZ	1522	c("ENST00000217131", "ENST00000472025", "ENST00000488395", "ENST00000503833")	3.9	7.07	420	2.74e-67	2.34e-65	66.6
20	41100000	41200000	59800	+	ENSG00000124181	PLCG1	protein_coding	chromosome	phospholipase C gamma 1 [Source:HGNC Symbol;Acc:HGNC:9065]	ENSG00000124181.14	PLCG1	5335	c("ENST00000244007", "ENST00000373271", "ENST00000423733", "ENST00000461641", "ENST00000465571", "ENST00000470528", "ENST00000473632", "ENST00000477870", "ENST00000483175", "ENST00000483646", "ENST00000490253", "ENST00000492148", "ENST00000599785", "ENST00000607954", "ENST00000608689", "ENST00000608885", "ENST00000609257", "ENST00000609821", "ENST00000612731", "ENST00000617873", "ENST00000619272"…	2.73	5.69	418	4.11e-67	3.5e-65	66.4
13	1.1e+08	1.1e+08	158000	-	ENSG00000187498	COL4A1	protein_coding	chromosome	collagen type IV alpha 1 chain [Source:HGNC Symbol;Acc:HGNC:2202]	ENSG00000187498.16	COL4A1	1282	c("ENST00000375820", "ENST00000467182", "ENST00000474391", "ENST00000543140", "ENST00000615732", "ENST00000647632", "ENST00000647797", "ENST00000648170", "ENST00000648695", "ENST00000648966", "ENST00000648989", "ENST00000649484", "ENST00000649720", "ENST00000649738", "ENST00000650115", "ENST00000650138", "ENST00000650424", "ENST00000650566")	5.02	5.64	418	4.43e-67	3.76e-65	66.4
5	55100000	55100000	7610	+	ENSG00000145649	GZMA	protein_coding	chromosome	granzyme A [Source:HGNC Symbol;Acc:HGNC:4708]	ENSG00000145649.8	GZMA	3001	ENST00000274306	5.36	3.15	418	4.7e-67	3.96e-65	66.3
7	99500000	99500000	31000	-	ENSG00000160908	ZNF394	protein_coding	chromosome	zinc finger protein 394 [Source:HGNC Symbol;Acc:HGNC:18832]	ENSG00000160908.15	ZNF394	84124	c("ENST00000337673", "ENST00000394177", "ENST00000426306", "ENST00000462024", "ENST00000464401", "ENST00000481881", "ENST00000485576", "ENST00000651061", "ENST00000651364")	-1.26	6.87	416	7.72e-67	6.46e-65	66.1
X	1.26e+08	1.26e+08	397	+	ENSG00000232177	MTND4P24	processed_pseudogene	chromosome	MT-ND4 pseudogene 24 [Source:HGNC Symbol;Acc:HGNC:42220]	ENSG00000232177.1	MTND4P24	NA	ENST00000424002	-5.58	2.18	416	7.74e-67	6.46e-65	66.1
14	22800000	22800000	12500	+	ENSG00000157227	MMP14	protein_coding	chromosome	matrix metallopeptidase 14 [Source:HGNC Symbol;Acc:HGNC:7160]	ENSG00000157227.13	MMP14	4323	c("ENST00000311852", "ENST00000547074", "ENST00000547279", "ENST00000547596", "ENST00000548162", "ENST00000548761")	5.68	5.34	414	1.25e-66	1.04e-64	65.9
20	45900000	45900000	13500	-	ENSG00000100979	PLTP	protein_coding	chromosome	phospholipid transfer protein [Source:HGNC Symbol;Acc:HGNC:9093]	ENSG00000100979.15	PLTP	5360	c("ENST00000354050", "ENST00000372420", "ENST00000372431", "ENST00000420868", "ENST00000477313")	3.81	5.02	413	1.79e-66	1.48e-64	65.7
3	1.84e+08	1.84e+08	20900	+	ENSG00000114867	EIF4G1	protein_coding	chromosome	eukaryotic translation initiation factor 4 gamma 1 [Source:HGNC Symbol;Acc:HGNC:3296]	ENSG00000114867.20	EIF4G1	1981	c("ENST00000342981", "ENST00000346169", "ENST00000350481", "ENST00000352767", "ENST00000382330", "ENST00000392537", "ENST00000411531", "ENST00000413967", "ENST00000414031", "ENST00000421110", "ENST00000422614", "ENST00000424196", "ENST00000426123", "ENST00000427141", "ENST00000427607", "ENST00000427845", "ENST00000428387", "ENST00000434061", "ENST00000435046", "ENST00000440448", "ENST00000441154"…
ENST00000456033, "ENST00000457456", "ENST00000460829", "ENST00000464548", "ENST00000466311", "ENST00000475721", "ENST00000478291", "ENST00000482303", "ENST00000484862", "ENST00000485712", "ENST00000493299")	1.62	7.69	411	2.94e-66	2.42e-64	65.5
22	30900000	3.1e+07	43600	-	ENSG00000133422	MORC2	protein_coding	chromosome	MORC family CW-type zinc finger 2 [Source:HGNC Symbol;Acc:HGNC:23573]	ENSG00000133422.13	MORC2	22880	c("ENST00000215862", "ENST00000397641", "ENST00000429468", "ENST00000445980", "ENST00000469915", "ENST00000476152")	1.86	5.22	411	3.39e-66	2.77e-64	65.5
10	1.19e+08	1.2e+08	42900	-	ENSG00000148908	RGS10	protein_coding	chromosome	regulator of G protein signaling 10 [Source:HGNC Symbol;Acc:HGNC:9992]	ENSG00000148908.15	RGS10	6001	c("ENST00000369101", "ENST00000369103", "ENST00000392865", "ENST00000469575", "ENST00000473563")	2.11	4.76	410	3.65e-66	2.97e-64	65.4
8	22400000	22500000	1e+05	+	ENSG00000120910	PPP3CC	protein_coding	chromosome	protein phosphatase 3 catalytic subunit gamma [Source:HGNC Symbol;Acc:HGNC:9316]	ENSG00000120910.14	PPP3CC	5533	c("ENST00000240139", "ENST00000289963", "ENST00000397775", "ENST00000518852", "ENST00000521651", "ENST00000522000", "ENST00000522034", "ENST00000523620")	-1.91	7.04	410	3.87e-66	3.14e-64	65.4
21	36200000	36300000	137000	+	ENSG00000142197	DOP1B	protein_coding	chromosome	DOP1 leucine zipper like protein B [Source:HGNC Symbol;Acc:HGNC:1291]	ENSG00000142197.12	DOP1B	9980	c("ENST00000270190", "ENST00000399151", "ENST00000463668", "ENST00000492760")	-1.98	6.43	408	7.17e-66	5.78e-64	65.1
12	6770000	6770000	5440	+	ENSG00000159335	PTMS	protein_coding	chromosome	parathymosin [Source:HGNC Symbol;Acc:HGNC:9629]	ENSG00000159335.16	PTMS	5763	c("ENST00000309083", "ENST00000389462", "ENST00000538057", "ENST00000540667", "ENST00000540828", "ENST00000540874", "ENST00000619580")	4.77	4.33	407	7.67e-66	6.15e-64	65.1
2	2.33e+08	2.33e+08	8420	+	ENSG00000196811	CHRNG	protein_coding	chromosome	cholinergic receptor nicotinic gamma subunit [Source:HGNC Symbol;Acc:HGNC:1967]	ENSG00000196811.13	CHRNG	1146	c("ENST00000389492", "ENST00000485094", "ENST00000651502")	7.34	8.57	407	7.94e-66	6.34e-64	65.1
20	1370000	1390000	24200	-	ENSG00000088832	FKBP1A	protein_coding	chromosome	FKBP prolyl isomerase 1A [Source:HGNC Symbol;Acc:HGNC:3711]	ENSG00000088832.17	FKBP1A	2280	c("ENST00000381715", "ENST00000381719", "ENST00000381724", "ENST00000400137", "ENST00000439640", "ENST00000460490", "ENST00000474657", "ENST00000474726", "ENST00000612074", "ENST00000614856", "ENST00000618612")	2.1	6.58	406	1.01e-65	8.05e-64	65
1	1.73e+08	1.73e+08	7770	+	ENSG00000117560	FASLG	protein_coding	chromosome	Fas ligand [Source:HGNC Symbol;Acc:HGNC:11936]	ENSG00000117560.8	FASLG	356	c("ENST00000340030", "ENST00000367721")	4.63	1.27	406	1.22e-65	9.68e-64	64.9
7	1.01e+08	1.01e+08	12200	+	ENSG00000106366	SERPINE1	protein_coding	chromosome	serpin family E member 1 [Source:HGNC Symbol;Acc:HGNC:8583]	ENSG00000106366.8	SERPINE1	5054	ENST00000223095	4.35	4.7	405	1.45e-65	1.14e-63	64.8
21	33400000	33500000	76500	+	ENSG00000159128	IFNGR2	protein_coding	chromosome	interferon gamma receptor 2 [Source:HGNC Symbol;Acc:HGNC:5440]	ENSG00000159128.14	IFNGR2	3460	c("ENST00000290219", "ENST00000381995", "ENST00000405436", "ENST00000421802", "ENST00000439213", "ENST00000545369")	-2.39	6.05	404	1.96e-65	1.53e-63	64.7
1	1.17e+08	1.17e+08	80400	+	ENSG00000134247	PTGFRN	protein_coding	chromosome	prostaglandin F2 receptor inhibitor [Source:HGNC Symbol;Acc:HGNC:9601]	ENSG00000134247.10	PTGFRN	5738	c("ENST00000393203", "ENST00000496699", "ENST00000497385")	5.84	2.72	404	1.97e-65	1.53e-63	64.7
21	33300000	33400000	35400	+	ENSG00000142166	IFNAR1	protein_coding	chromosome	interferon alpha and beta receptor subunit 1 [Source:HGNC Symbol;Acc:HGNC:5432]	ENSG00000142166.13	IFNAR1	3454	c("ENST00000270139", "ENST00000442071", "ENST00000651609", "ENST00000652450", "ENST00000652513", "ENST00000652601", "ENST00000652654")	-1.7	7.13	404	2.09e-65	1.61e-63	64.7
14	94100000	94100000	11900	+	ENSG00000165949	IFI27	protein_coding	chromosome	interferon alpha inducible protein 27 [Source:HGNC Symbol;Acc:HGNC:5397]	ENSG00000165949.12	IFI27	3429	c("ENST00000555081", "ENST00000555819", "ENST00000557700", "ENST00000611954", "ENST00000612499", "ENST00000612813", "ENST00000614204", "ENST00000614288", "ENST00000614648", "ENST00000616764", "ENST00000618200", "ENST00000618863", "ENST00000620066", "ENST00000620396", "ENST00000621160")	7.04	2.46	404	2.09e-65	1.61e-63	64.7
1	53200000	53200000	11600	-	ENSG00000162385	MAGOH	protein_coding	chromosome	mago homolog, exon junction complex subunit [Source:HGNC Symbol;Acc:HGNC:6815]	ENSG00000162385.11	MAGOH	4116	c("ENST00000371466", "ENST00000371470", "ENST00000462941", "ENST00000495868")	1.99	4.33	403	2.41e-65	1.86e-63	64.6
15	38300000	38400000	104000	+	ENSG00000166068	SPRED1	protein_coding	chromosome	sprouty related EVH1 domain containing 1 [Source:HGNC Symbol;Acc:HGNC:20249]	ENSG00000166068.13	SPRED1	161742	c("ENST00000299084", "ENST00000561205", "ENST00000561317")	3.18	4.13	402	2.99e-65	2.28e-63	64.5
3	52500000	52700000	141000	-	ENSG00000163939	PBRM1	protein_coding	chromosome	polybromo 1 [Source:HGNC Symbol;Acc:HGNC:30064]	ENSG00000163939.18	PBRM1	55193	c("ENST00000296302", "ENST00000337303", "ENST00000356770", "ENST00000394830", "ENST00000409057", "ENST00000409114", "ENST00000409767", "ENST00000410007", "ENST00000412587", "ENST00000420148", "ENST00000423351", "ENST00000424867", "ENST00000431678", "ENST00000439181", "ENST00000446103", "ENST00000449505", "ENST00000450271", "ENST00000458294", "ENST00000462207", "ENST00000480064")	-1.63	7.01	400	5.95e-65	4.53e-63	64.2
1	1.16e+08	1.16e+08	37600	+	ENSG00000163399	ATP1A1	protein_coding	chromosome	ATPase Na+/K+ transporting subunit alpha 1 [Source:HGNC Symbol;Acc:HGNC:799]	ENSG00000163399.16	ATP1A1	476	c("ENST00000295598", "ENST00000369494", "ENST00000369496", "ENST00000418797", "ENST00000440951", "ENST00000463382", "ENST00000479960", "ENST00000488733", "ENST00000491156", "ENST00000495965", "ENST00000537345")	1.79	7.01	399	7.46e-65	5.63e-63	64.1
10	4.5e+07	4.5e+07	36500	+	ENSG00000107551	RASSF4	protein_coding	chromosome	Ras association domain family member 4 [Source:HGNC Symbol;Acc:HGNC:20793]	ENSG00000107551.21	RASSF4	83937	c("ENST00000340258", "ENST00000427758", "ENST00000428466", "ENST00000462822", "ENST00000465735", "ENST00000471808", "ENST00000471941", "ENST00000472561", "ENST00000483709", "ENST00000484477", "ENST00000489171", "ENST00000493490")	4.76	5.81	399	7.47e-65	5.63e-63	64.1
10	88800000	88900000	31900	-	ENSG00000152766	ANKRD22	protein_coding	chromosome	ankyrin repeat domain 22 [Source:HGNC Symbol;Acc:HGNC:28321]	ENSG00000152766.6	ANKRD22	118932	c("ENST00000371930", "ENST00000476963")	4.97	2.47	399	7.82e-65	5.87e-63	64.1
2	1.19e+08	1.19e+08	52500	+	ENSG00000019169	MARCO	protein_coding	chromosome	macrophage receptor with collagenous structure [Source:HGNC Symbol;Acc:HGNC:6895]	ENSG00000019169.10	MARCO	8685	c("ENST00000327097", "ENST00000412481", "ENST00000494979")	5.73	2.74	399	7.96e-65	5.95e-63	64.1
17	59700000	59800000	135000	+	ENSG00000062716	VMP1	protein_coding	chromosome	vacuole membrane protein 1 [Source:HGNC Symbol;Acc:HGNC:29559]	ENSG00000062716.13	VMP1	81671	c("ENST00000262291", "ENST00000585847", "ENST00000586245", "ENST00000587259", "ENST00000587470", "ENST00000587945", "ENST00000588131", "ENST00000588617", "ENST00000588915", "ENST00000589823", "ENST00000591315", "ENST00000591782", "ENST00000591877", "ENST00000592106", "ENST00000592619", "ENST00000592790", "ENST00000593168")	1.5	6.94	399	8.49e-65	6.32e-63	64.1
1	89300000	89300000	13900	-	ENSG00000154451	GBP5	protein_coding	chromosome	guanylate binding protein 5 [Source:HGNC Symbol;Acc:HGNC:19895]	ENSG00000154451.14	GBP5	115362	c("ENST00000370459", "ENST00000443807", "ENST00000471171", "ENST00000481145", "ENST00000490568")	3	5.81	398	9.91e-65	7.34e-63	64
6	83200000	83400000	221000	-	ENSG00000065833	ME1	protein_coding	chromosome	malic enzyme 1 [Source:HGNC Symbol;Acc:HGNC:6983]	ENSG00000065833.9	ME1	4199	ENST00000369705	5.35	1.33	398	1.04e-64	7.66e-63	64
6	29600000	29600000	7320	+	ENSG00000237988	OR2I1P	protein_coding	chromosome	olfactory receptor family 2 subfamily I member 1 pseudogene [Source:HGNC Symbol;Acc:HGNC:8258]	ENSG00000237988.5	OR2I1P	NA	c("ENST00000641137", "ENST00000641730", "ENST00000642037")	5.17	3.85	397	1.16e-64	8.52e-63	63.9
12	1.13e+08	1.13e+08	33100	+	ENSG00000151176	PLBD2	protein_coding	chromosome	phospholipase B domain containing 2 [Source:HGNC Symbol;Acc:HGNC:27283]	ENSG00000151176.8	PLBD2	196463	c("ENST00000280800", "ENST00000545182", "ENST00000547163", "ENST00000548997")	2.19	4.84	396	1.54e-64	1.12e-62	63.8
19	4970000	5150000	184000	+	ENSG00000127663	KDM4B	protein_coding	chromosome	lysine demethylase 4B [Source:HGNC Symbol;Acc:HGNC:29136]	ENSG00000127663.15	KDM4B	23030	c("ENST00000159111", "ENST00000381759", "ENST00000536461", "ENST00000588166", "ENST00000588337", "ENST00000588361", "ENST00000588961", "ENST00000589104", "ENST00000592159", "ENST00000592175", "ENST00000611640", "ENST00000624683")	-1.77	7.25	396	1.66e-64	1.21e-62	63.8
12	14900000	14900000	4990	-	ENSG00000111341	MGP	protein_coding	chromosome	matrix Gla protein [Source:HGNC Symbol;Acc:HGNC:7060]	ENSG00000111341.10	MGP	4256	c("ENST00000228938", "ENST00000507170", "ENST00000539261", "ENST00000545199")	3.59	3.75	395	2.05e-64	1.48e-62	63.7
X	3310000	3350000	38100	-	ENSG00000101825	MXRA5	protein_coding	chromosome	matrix remodeling associated 5 [Source:HGNC Symbol;Acc:HGNC:7539]	ENSG00000101825.8	MXRA5	25878	ENST00000217939	5.81	4.34	395	2.49e-64	1.79e-62	63.6
1	24400000	24500000	57200	+	ENSG00000001461	NIPAL3	protein_coding	chromosome	NIPA like domain containing 3 [Source:HGNC Symbol;Acc:HGNC:25233]	ENSG00000001461.17	NIPAL3	57185	c("ENST00000003912", "ENST00000339255", "ENST00000358028", "ENST00000374399", "ENST00000432012", "ENST00000475663", "ENST00000488155")	-1.2	5.54	394	2.93e-64	2.1e-62	63.5
9	1.06e+08	1.06e+08	82100	+	ENSG00000095209	TMEM38B	protein_coding	chromosome	transmembrane protein 38B [Source:HGNC Symbol;Acc:HGNC:25535]	ENSG00000095209.12	TMEM38B	55151	c("ENST00000374688", "ENST00000374692", "ENST00000434214", "ENST00000435034", "ENST00000451560")	-1.81	4.99	393	3.88e-64	2.78e-62	63.4
20	4.1e+07	41100000	95700	+	ENSG00000198900	TOP1	protein_coding	chromosome	DNA topoisomerase I [Source:HGNC Symbol;Acc:HGNC:11986]	ENSG00000198900.6	TOP1	7150	ENST00000361337	1.93	6.69	392	4.94e-64	3.52e-62	63.3
8	1.33e+08	1.33e+08	64900	-	ENSG00000104419	NDRG1	protein_coding	chromosome	N-myc downstream regulated 1 [Source:HGNC Symbol;Acc:HGNC:7679]	ENSG00000104419.14	NDRG1	10397	c("ENST00000323851", "ENST00000414097", "ENST00000517331", "ENST00000517599", "ENST00000517745", "ENST00000518010", "ENST00000518066", "ENST00000518094", "ENST00000518176", "ENST00000518480", "ENST00000519228", "ENST00000519278", "ENST00000519580", "ENST00000520230", "ENST00000520943", "ENST00000521026", "ENST00000521414", "ENST00000521438", "ENST00000521544", "ENST00000521664", "ENST00000522377"…
ENST00000523931, "ENST00000537882")	3.46	6.24	391	5.99e-64	4.25e-62	63.2
CHR_HSCHR19_4_CTG2	1110000	1160000	49300	-	ENSG00000278788	SBNO2	protein_coding	chromosome	strawberry notch homolog 2 [Source:HGNC Symbol;Acc:HGNC:29158]	ENSG00000278788.4	SBNO2	22904	c("ENST00000612198", "ENST00000622719", "ENST00000631689", "ENST00000631752", "ENST00000631778", "ENST00000631948", "ENST00000631951", "ENST00000632777", "ENST00000632999", "ENST00000633604", "ENST00000634172")	2.39	5.2	391	7.11e-64	5.02e-62	63.1
11	1.18e+08	1.18e+08	11600	+	ENSG00000198851	CD3E	protein_coding	chromosome	CD3e molecule [Source:HGNC Symbol;Acc:HGNC:1674]	ENSG00000198851.9	CD3E	916	c("ENST00000361763", "ENST00000526146", "ENST00000528435", "ENST00000528600", "ENST00000529713", "ENST00000531913")	4.79	4.13	389	1.24e-63	8.75e-62	62.9
9	27300000	27500000	205000	-	ENSG00000120162	MOB3B	protein_coding	chromosome	MOB kinase activator 3B [Source:HGNC Symbol;Acc:HGNC:23825]	ENSG00000120162.10	MOB3B	79817	c("ENST00000262244", "ENST00000603061")	-2.23	5.03	389	1.28e-63	8.98e-62	62.9
11	46400000	46400000	3080	+	ENSG00000110492	MDK	protein_coding	chromosome	midkine [Source:HGNC Symbol;Acc:HGNC:6972]	ENSG00000110492.15	MDK	4192	c("ENST00000359803", "ENST00000395565", "ENST00000395566", "ENST00000395569", "ENST00000405308", "ENST00000407067", "ENST00000441869", "ENST00000481047", "ENST00000489525", "ENST00000490240", "ENST00000533283", "ENST00000533952", "ENST00000617138")	5.23	2.74	388	1.38e-63	9.63e-62	62.9
7	16900000	17300000	430000	+	ENSG00000106546	AHR	protein_coding	chromosome	aryl hydrocarbon receptor [Source:HGNC Symbol;Acc:HGNC:348]	ENSG00000106546.14	AHR	196	c("ENST00000242057", "ENST00000463496", "ENST00000475440", "ENST00000481944", "ENST00000492120", "ENST00000642825", "ENST00000645559")	2.81	6.29	388	1.77e-63	1.23e-61	62.8
12	5.2e+07	5.2e+07	8940	+	ENSG00000161835	GRASP	protein_coding	chromosome	general receptor for phosphoinositides 1 associated scaffold protein [Source:HGNC Symbol;Acc:HGNC:18707]	ENSG00000161835.11	GRASP	160622	c("ENST00000293662", "ENST00000546756", "ENST00000547749", "ENST00000548505", "ENST00000550809", "ENST00000552049", "ENST00000552508", "ENST00000552963")	-4.18	7.14	387	1.89e-63	1.3e-61	62.7
17	49600000	49700000	79300	-	ENSG00000121067	SPOP	protein_coding	chromosome	speckle type BTB/POZ protein [Source:HGNC Symbol;Acc:HGNC:11254]	ENSG00000121067.19	SPOP	8405	c("ENST00000347630", "ENST00000393328", "ENST00000451526", "ENST00000502385", "ENST00000503676", "ENST00000504102", "ENST00000504212", "ENST00000504889", "ENST00000505581", "ENST00000506399", "ENST00000507551", "ENST00000507970", "ENST00000508805", "ENST00000509079", "ENST00000509765", "ENST00000509869", "ENST00000510476", "ENST00000513080", "ENST00000514121", "ENST00000515508", "ENST00000572686"…	-1.13	6.3	387	1.95e-63	1.34e-61	62.7
12	1.08e+08	1.08e+08	28400	-	ENSG00000110851	PRDM4	protein_coding	chromosome	PR/SET domain 4 [Source:HGNC Symbol;Acc:HGNC:9348]	ENSG00000110851.12	PRDM4	11108	c("ENST00000228437", "ENST00000547188", "ENST00000547268", "ENST00000549416", "ENST00000550376", "ENST00000550659")	-2.1	7.13	387	2.07e-63	1.42e-61	62.7
8	81300000	81300000	4240	+	ENSG00000164687	FABP5	protein_coding	chromosome	fatty acid binding protein 5 [Source:HGNC Symbol;Acc:HGNC:3560]	ENSG00000164687.11	FABP5	2171	c("ENST00000297258", "ENST00000396359", "ENST00000481695", "ENST00000486269")	2.97	5.59	387	2.21e-63	1.51e-61	62.7
11	46300000	46400000	47600	+	ENSG00000149091	DGKZ	protein_coding	chromosome	diacylglycerol kinase zeta [Source:HGNC Symbol;Acc:HGNC:2857]	ENSG00000149091.15	DGKZ	8525	c("ENST00000318201", "ENST00000343674", "ENST00000421244", "ENST00000454345", "ENST00000456247", "ENST00000524448", "ENST00000524869", "ENST00000524984", "ENST00000525242", "ENST00000525434", "ENST00000527211", "ENST00000527674", "ENST00000527903", "ENST00000527911", "ENST00000528173", "ENST00000528615", "ENST00000529660", "ENST00000529698", "ENST00000531879", "ENST00000532868", "ENST00000532941"…	1.59	6.11	386	2.68e-63	1.82e-61	62.6
11	798000	799000	1680	+	ENSG00000274897	PANO1	protein_coding	chromosome	proapoptotic nucleolar protein 1 [Source:HGNC Symbol;Acc:HGNC:51237]	ENSG00000274897.3	PANO1	101927423	ENST00000620120	-3.36	3.08	386	2.85e-63	1.93e-61	62.5
12	1.1e+08	1.1e+08	30800	-	ENSG00000196510	ANAPC7	protein_coding	chromosome	anaphase promoting complex subunit 7 [Source:HGNC Symbol;Acc:HGNC:17380]	ENSG00000196510.12	ANAPC7	51434	c("ENST00000450008", "ENST00000452721", "ENST00000455511", "ENST00000464697", "ENST00000471602", "ENST00000481473", "ENST00000486321", "ENST00000546720", "ENST00000547199", "ENST00000548234", "ENST00000552087", "ENST00000552170")	1.45	5.63	385	3.4e-63	2.29e-61	62.5
7	2400000	2450000	44900	+	ENSG00000136213	CHST12	protein_coding	chromosome	carbohydrate sulfotransferase 12 [Source:HGNC Symbol;Acc:HGNC:17423]	ENSG00000136213.10	CHST12	55501	c("ENST00000258711", "ENST00000313156", "ENST00000432336", "ENST00000618655")	-2.91	6.19	385	3.65e-63	2.45e-61	62.4
14	90800000	91100000	213000	-	ENSG00000100784	RPS6KA5	protein_coding	chromosome	ribosomal protein S6 kinase A5 [Source:HGNC Symbol;Acc:HGNC:10434]	ENSG00000100784.12	RPS6KA5	9252	c("ENST00000418736", "ENST00000536315", "ENST00000554206", "ENST00000556178", "ENST00000556304", "ENST00000556594", "ENST00000614987", "ENST00000648062")	-2.34	6.51	384	4.29e-63	2.87e-61	62.4
17	49700000	49800000	78800	-	ENSG00000121104	FAM117A	protein_coding	chromosome	family with sequence similarity 117 member A [Source:HGNC Symbol;Acc:HGNC:24179]	ENSG00000121104.8	FAM117A	81558	c("ENST00000240364", "ENST00000503573", "ENST00000503720", "ENST00000503855", "ENST00000505159", "ENST00000506156", "ENST00000509347", "ENST00000511743", "ENST00000513602", "ENST00000514018", "ENST00000514841", "ENST00000515240")	-1.62	5.57	384	4.56e-63	3.04e-61	62.3
8	1.25e+08	1.25e+08	178000	-	ENSG00000170873	MTSS1	protein_coding	chromosome	MTSS I-BAR domain containing 1 [Source:HGNC Symbol;Acc:HGNC:20443]	ENSG00000170873.18	MTSS1	9788	c("ENST00000325064", "ENST00000378017", "ENST00000431961", "ENST00000472084", "ENST00000518547", "ENST00000519168", "ENST00000519226", "ENST00000519671", "ENST00000520094", "ENST00000520771", "ENST00000522118", "ENST00000522162", "ENST00000522722", "ENST00000523179", "ENST00000523587", "ENST00000524090", "ENST00000524243", "ENST00000529463")	-2.23	7.66	384	4.93e-63	3.27e-61	62.3
19	10600000	10600000	42100	+	ENSG00000129353	SLC44A2	protein_coding	chromosome	solute carrier family 44 member 2 [Source:HGNC Symbol;Acc:HGNC:17292]	ENSG00000129353.15	SLC44A2	57153	c("ENST00000335757", "ENST00000407327", "ENST00000586078", "ENST00000586549", "ENST00000588214", "ENST00000588393", "ENST00000588409", "ENST00000588465", "ENST00000588688", "ENST00000589561", "ENST00000590382", "ENST00000590475", "ENST00000590857", "ENST00000591194", "ENST00000592293")	-1.58	8.18	383	5.82e-63	3.85e-61	62.2
1	2.03e+08	2.03e+08	11100	-	ENSG00000122176	FMOD	protein_coding	chromosome	fibromodulin [Source:HGNC Symbol;Acc:HGNC:3774]	ENSG00000122176.12	FMOD	2331	c("ENST00000354955", "ENST00000461936", "ENST00000493296", "ENST00000647586")	5.71	2.8	383	5.87e-63	3.86e-61	62.2
1	15200000	15200000	67900	+	ENSG00000171729	TMEM51	protein_coding	chromosome	transmembrane protein 51 [Source:HGNC Symbol;Acc:HGNC:25488]	ENSG00000171729.14	TMEM51	55092	c("ENST00000376008", "ENST00000376014", "ENST00000400796", "ENST00000428417", "ENST00000434578", "ENST00000451326")	4.87	1.47	381	9.84e-63	6.45e-61	62
1	1.54e+08	1.54e+08	4750	-	ENSG00000143545	RAB13	protein_coding	chromosome	RAB13, member RAS oncogene family [Source:HGNC Symbol;Acc:HGNC:9762]	ENSG00000143545.9	RAB13	5872	c("ENST00000368575", "ENST00000462680", "ENST00000484297", "ENST00000495720", "ENST00000614713")	3.42	3.88	381	1.01e-62	6.6e-61	62
1	45300000	45500000	147000	-	ENSG00000070759	TESK2	protein_coding	chromosome	testis associated actin remodelling kinase 2 [Source:HGNC Symbol;Acc:HGNC:11732]	ENSG00000070759.17	TESK2	10420	c("ENST00000372084", "ENST00000372086", "ENST00000486676", "ENST00000493974")	-1.92	4.62	380	1.25e-62	8.11e-61	61.9
5	1.77e+08	1.77e+08	39700	+	ENSG00000198055	GRK6	protein_coding	chromosome	G protein-coupled receptor kinase 6 [Source:HGNC Symbol;Acc:HGNC:4545]	ENSG00000198055.11	GRK6	2870	c("ENST00000355472", "ENST00000355958", "ENST00000393576", "ENST00000502598", "ENST00000506296", "ENST00000507633", "ENST00000508705", "ENST00000511244", "ENST00000512684", "ENST00000515666", "ENST00000528793")	-2.13	7.37	380	1.4e-62	9.06e-61	61.9
2	2.17e+08	2.17e+08	31600	+	ENSG00000115457	IGFBP2	protein_coding	chromosome	insulin like growth factor binding protein 2 [Source:HGNC Symbol;Acc:HGNC:5471]	ENSG00000115457.10	IGFBP2	3485	c("ENST00000233809", "ENST00000434997", "ENST00000436812", "ENST00000456764", "ENST00000490362")	4.45	4.01	379	1.68e-62	1.08e-60	61.8
15	38500000	38500000	33600	+	ENSG00000171262	FAM98B	protein_coding	chromosome	family with sequence similarity 98 member B [Source:HGNC Symbol;Acc:HGNC:26773]	ENSG00000171262.11	FAM98B	283742	c("ENST00000305752", "ENST00000397609", "ENST00000491535", "ENST00000559431")	1.58	4.69	378	2.31e-62	1.48e-60	61.6
12	7920000	7940000	17000	-	ENSG00000059804	SLC2A3	protein_coding	chromosome	solute carrier family 2 member 3 [Source:HGNC Symbol;Acc:HGNC:11007]	ENSG00000059804.16	SLC2A3	6515	c("ENST00000075120", "ENST00000469295", "ENST00000476634", "ENST00000479059", "ENST00000486749", "ENST00000490763", "ENST00000495813", "ENST00000541671", "ENST00000543435", "ENST00000544291", "ENST00000544936")	-3.43	9.32	378	2.38e-62	1.52e-60	61.6
16	30600000	30600000	3390	-	ENSG00000229809	ZNF688	protein_coding	chromosome	zinc finger protein 688 [Source:HGNC Symbol;Acc:HGNC:30489]	ENSG00000229809.8	ZNF688	146542	c("ENST00000223459", "ENST00000562455", "ENST00000563276", "ENST00000563665", "ENST00000563707", "ENST00000566632", "ENST00000567855")	-1.62	3.74	378	2.49e-62	1.59e-60	61.6
6	1.27e+08	1.27e+08	80800	+	ENSG00000146374	RSPO3	protein_coding	chromosome	R-spondin 3 [Source:HGNC Symbol;Acc:HGNC:20866]	ENSG00000146374.14	RSPO3	84870	c("ENST00000356698", "ENST00000368317", "ENST00000485757")	4.95	1.15	378	2.78e-62	1.77e-60	61.6
10	1e+08	1e+08	17600	+	ENSG00000099194	SCD	protein_coding	chromosome	stearoyl-CoA desaturase [Source:HGNC Symbol;Acc:HGNC:10571]	ENSG00000099194.6	SCD	6319	ENST00000370355	3.92	5.63	377	3.01e-62	1.91e-60	61.5
2	2.03e+08	2.03e+08	135000	+	ENSG00000138439	FAM117B	protein_coding	chromosome	family with sequence similarity 117 member B [Source:HGNC Symbol;Acc:HGNC:14440]	ENSG00000138439.12	FAM117B	150864	c("ENST00000392238", "ENST00000481658")	-2.06	6.79	377	3.57e-62	2.25e-60	61.4
17	38700000	38700000	3260	-	ENSG00000273604	EPOP	protein_coding	chromosome	elongin BC and polycomb repressive complex 2 associated protein [Source:HGNC Symbol;Acc:HGNC:34493]	ENSG00000273604.2	EPOP	100170841	ENST00000621654	5.36	2.61	376	3.84e-62	2.41e-60	61.4
10	44400000	44400000	16300	-	ENSG00000107562	CXCL12	protein_coding	chromosome	C-X-C motif chemokine ligand 12 [Source:HGNC Symbol;Acc:HGNC:10672]	ENSG00000107562.16	CXCL12	6387	c("ENST00000343575", "ENST00000374426", "ENST00000374429", "ENST00000395793", "ENST00000395794", "ENST00000395795", "ENST00000488591", "ENST00000496375")	5.3	4.13	376	4.75e-62	2.98e-60	61.3
3	1.94e+08	1.94e+08	95700	-	ENSG00000133657	ATP13A3	protein_coding	chromosome	ATPase 13A3 [Source:HGNC Symbol;Acc:HGNC:24113]	ENSG00000133657.15	ATP13A3	79572	c("ENST00000256031", "ENST00000429136", "ENST00000439040", "ENST00000446356", "ENST00000457986", "ENST00000461660", "ENST00000484023", "ENST00000485194", "ENST00000492983", "ENST00000497567", "ENST00000619199", "ENST00000642744", "ENST00000645319", "ENST00000645538", "ENST00000645621")	1.96	6.26	374	8.65e-62	5.39e-60	61.1
20	4.9e+07	49100000	50700	+	ENSG00000124207	CSE1L	protein_coding	chromosome	chromosome segregation 1 like [Source:HGNC Symbol;Acc:HGNC:2431]	ENSG00000124207.17	CSE1L	1434	c("ENST00000262982", "ENST00000396192", "ENST00000469700")	1.56	6.15	372	1.16e-61	7.19e-60	60.9
15	73900000	7.4e+07	26100	+	ENSG00000129038	LOXL1	protein_coding	chromosome	lysyl oxidase like 1 [Source:HGNC Symbol;Acc:HGNC:6665]	ENSG00000129038.16	LOXL1	4016	c("ENST00000261921", "ENST00000562548", "ENST00000566011", "ENST00000566530", "ENST00000567675")	4.99	2.29	371	1.55e-61	9.59e-60	60.8
14	45100000	45100000	19700	-	ENSG00000100442	FKBP3	protein_coding	chromosome	FKBP prolyl isomerase 3 [Source:HGNC Symbol;Acc:HGNC:3719]	ENSG00000100442.11	FKBP3	2287	c("ENST00000216330", "ENST00000396062", "ENST00000556231", "ENST00000557324")	1.41	5.42	371	1.9e-61	1.17e-59	60.7
20	5950000	6e+06	48300	+	ENSG00000125885	MCM8	protein_coding	chromosome	minichromosome maintenance 8 homologous recombination repair factor [Source:HGNC Symbol;Acc:HGNC:16147]	ENSG00000125885.13	MCM8	84515	c("ENST00000265187", "ENST00000378883", "ENST00000378886", "ENST00000378896", "ENST00000610722")	2.16	4.87	369	2.93e-61	1.8e-59	60.5
10	45500000	45600000	140000	-	ENSG00000165406	MARCH8	protein_coding	chromosome	membrane associated ring-CH-type finger 8 [Source:HGNC Symbol;Acc:HGNC:23356]	ENSG00000165406.16	MARCH8	220972	c("ENST00000319836", "ENST00000395769", "ENST00000451376", "ENST00000453424", "ENST00000453980", "ENST00000476962", "ENST00000602712")	-1.33	5.87	369	3.26e-61	1.99e-59	60.5
7	99400000	99500000	17900	-	ENSG00000241468	ATP5MF	protein_coding	chromosome	ATP synthase membrane subunit f [Source:HGNC Symbol;Acc:HGNC:848]	ENSG00000241468.7	ATP5MF	9551	c("ENST00000292475", "ENST00000359832", "ENST00000394186", "ENST00000414062", "ENST00000449683", "ENST00000466753", "ENST00000481899", "ENST00000485011", "ENST00000488775", "ENST00000491560", "ENST00000523680", "ENST00000524321")	1.86	5.78	368	4.19e-61	2.55e-59	60.4
11	60200000	60300000	132000	+	ENSG00000110079	MS4A4A	protein_coding	chromosome	membrane spanning 4-domains A4A [Source:HGNC Symbol;Acc:HGNC:13371]	ENSG00000110079.18	MS4A4A	51338	c("ENST00000337908", "ENST00000343968", "ENST00000527056", "ENST00000529950", "ENST00000529991", "ENST00000532114", "ENST00000649552")	4.48	2.56	368	4.33e-61	2.63e-59	60.4
X	1.35e+08	1.35e+08	27700	-	ENSG00000156504	FAM122B	protein_coding	chromosome	family with sequence similarity 122B [Source:HGNC Symbol;Acc:HGNC:30490]	ENSG00000156504.16	FAM122B	159090	c("ENST00000298090", "ENST00000343004", "ENST00000370790", "ENST00000465128", "ENST00000478384", "ENST00000486347", "ENST00000493333", "ENST00000611027")	1.98	5.59	368	4.52e-61	2.74e-59	60.3
16	11700000	11700000	10700	+	ENSG00000184602	SNN	protein_coding	chromosome	stannin [Source:HGNC Symbol;Acc:HGNC:11149]	ENSG00000184602.6	SNN	8303	ENST00000329565	-2.54	7.42	367	5.43e-61	3.28e-59	60.3
10	1.18e+08	1.18e+08	7100	+	ENSG00000170370	EMX2	protein_coding	chromosome	empty spiracles homeobox 2 [Source:HGNC Symbol;Acc:HGNC:3341]	ENSG00000170370.12	EMX2	2018	c("ENST00000442245", "ENST00000546446", "ENST00000553456", "ENST00000616794")	-4.42	2.37	366	6.91e-61	4.15e-59	60.2
1	2.26e+08	2.26e+08	35500	+	ENSG00000143819	EPHX1	protein_coding	chromosome	epoxide hydrolase 1 [Source:HGNC Symbol;Acc:HGNC:3401]	ENSG00000143819.12	EPHX1	2052	c("ENST00000272167", "ENST00000366837", "ENST00000445856", "ENST00000448202", "ENST00000467015", "ENST00000614058")	2.99	3.33	365	9.28e-61	5.55e-59	60
4	1.53e+08	1.53e+08	61400	-	ENSG00000170006	TMEM154	protein_coding	chromosome	transmembrane protein 154 [Source:HGNC Symbol;Acc:HGNC:26489]	ENSG00000170006.12	TMEM154	201799	c("ENST00000304385", "ENST00000504064", "ENST00000510252", "ENST00000613578")	-2.25	7.74	365	9.77e-61	5.83e-59	60
20	5110000	5130000	11700	-	ENSG00000132646	PCNA	protein_coding	chromosome	proliferating cell nuclear antigen [Source:HGNC Symbol;Acc:HGNC:8729]	ENSG00000132646.11	PCNA	5111	c("ENST00000379143", "ENST00000379160")	2.64	6.12	365	1.05e-60	6.23e-59	60
7	1.01e+08	1.01e+08	5810	+	ENSG00000106333	PCOLCE	protein_coding	chromosome	procollagen C-endopeptidase enhancer [Source:HGNC Symbol;Acc:HGNC:8738]	ENSG00000106333.13	PCOLCE	5118	c("ENST00000223061", "ENST00000460002", "ENST00000462260", "ENST00000468214", "ENST00000472348", "ENST00000482863", "ENST00000486440", "ENST00000487172", "ENST00000490909", "ENST00000496269")	4.21	3.66	364	1.17e-60	6.92e-59	59.9
11	1.18e+08	1.18e+08	11100	-	ENSG00000149573	MPZL2	protein_coding	chromosome	myelin protein zero like 2 [Source:HGNC Symbol;Acc:HGNC:3496]	ENSG00000149573.9	MPZL2	10205	c("ENST00000278937", "ENST00000438295", "ENST00000525647", "ENST00000527282", "ENST00000528554", "ENST00000529376", "ENST00000534175")	5.36	2.83	364	1.19e-60	7.03e-59	59.9
16	56700000	56700000	1730	+	ENSG00000187193	MT1X	protein_coding	chromosome	metallothionein 1X [Source:HGNC Symbol;Acc:HGNC:7405]	ENSG00000187193.9	MT1X	4501	c("ENST00000394485", "ENST00000562939", "ENST00000564974", "ENST00000568370")	3.92	3.25	363	1.54e-60	9.04e-59	59.8
19	52300000	52300000	26500	+	ENSG00000196214	ZNF766	protein_coding	chromosome	zinc finger protein 766 [Source:HGNC Symbol;Acc:HGNC:28063]	ENSG00000196214.11	ZNF766	90321	c("ENST00000439461", "ENST00000593612", "ENST00000593703", "ENST00000595000", "ENST00000595149", "ENST00000599581", "ENST00000600016", "ENST00000600821", "ENST00000601711")	-2.2	6.27	363	1.59e-60	9.33e-59	59.8
12	92100000	92100000	5570	-	ENSG00000133639	BTG1	protein_coding	chromosome	BTG anti-proliferation factor 1 [Source:HGNC Symbol;Acc:HGNC:1130]	ENSG00000133639.5	BTG1	694	c("ENST00000256015", "ENST00000552315")	-2.72	10.4	362	2.07e-60	1.21e-58	59.7
19	12900000	12900000	5910	+	ENSG00000179218	CALR	protein_coding	chromosome	calreticulin [Source:HGNC Symbol;Acc:HGNC:1455]	ENSG00000179218.13	CALR	811	c("ENST00000316448", "ENST00000586760", "ENST00000586803", "ENST00000586967", "ENST00000587486", "ENST00000588454", "ENST00000590325")	1.99	8.1	362	2.47e-60	1.44e-58	59.6
14	74500000	74500000	18000	-	ENSG00000119655	NPC2	protein_coding	chromosome	NPC intracellular cholesterol transporter 2 [Source:HGNC Symbol;Acc:HGNC:14537]	ENSG00000119655.10	NPC2	10577	c("ENST00000238633", "ENST00000434013", "ENST00000541064", "ENST00000553490", "ENST00000554482", "ENST00000555592", "ENST00000555619", "ENST00000556009", "ENST00000557510")	1.9	5.89	361	2.71e-60	1.57e-58	59.6
19	16100000	16100000	36000	+	ENSG00000167460	TPM4	protein_coding	chromosome	tropomyosin 4 [Source:HGNC Symbol;Acc:HGNC:12013]	ENSG00000167460.17	TPM4	7171	c("ENST00000300933", "ENST00000344824", "ENST00000586193", "ENST00000586499", "ENST00000586833", "ENST00000587201", "ENST00000588032", "ENST00000588410", "ENST00000588483", "ENST00000589897", "ENST00000590180", "ENST00000591226", "ENST00000591645", "ENST00000592138", "ENST00000642221", "ENST00000642789", "ENST00000643494", "ENST00000643579", "ENST00000645471", "ENST00000646575", "ENST00000646974"…
ENST00000657915, "ENST00000658224", "ENST00000658489", "ENST00000659595", "ENST00000663894", "ENST00000664983", "ENST00000668959", "ENST00000670382")	1.48	8.15	361	2.79e-60	1.61e-58	59.6
X	1.08e+08	1.08e+08	64100	-	ENSG00000157514	TSC22D3	protein_coding	chromosome	TSC22 domain family member 3 [Source:HGNC Symbol;Acc:HGNC:3051]	ENSG00000157514.16	TSC22D3	1831	c("ENST00000315660", "ENST00000372382", "ENST00000372383", "ENST00000372384", "ENST00000372390", "ENST00000372397", "ENST00000480691", "ENST00000486554", "ENST00000502650", "ENST00000502961", "ENST00000503515", "ENST00000505965", "ENST00000506081", "ENST00000506724", "ENST00000510887", "ENST00000514426", "ENST00000514897")	-2.92	10.8	361	2.8e-60	1.61e-58	59.6
3	1.98e+08	1.98e+08	80900	-	ENSG00000145016	RUBCN	protein_coding	chromosome	rubicon autophagy regulator [Source:HGNC Symbol;Acc:HGNC:28991]	ENSG00000145016.16	RUBCN	9711	c("ENST00000273582", "ENST00000296343", "ENST00000413360", "ENST00000415452", "ENST00000447048", "ENST00000449205", "ENST00000467303", "ENST00000471364", "ENST00000472149", "ENST00000474214")	-1.26	8.12	361	2.95e-60	1.69e-58	59.5
8	8e+07	80200000	196000	-	ENSG00000076554	TPD52	protein_coding	chromosome	tumor protein D52 [Source:HGNC Symbol;Acc:HGNC:12005]	ENSG00000076554.15	TPD52	7163	c("ENST00000379096", "ENST00000379097", "ENST00000448733", "ENST00000517427", "ENST00000517445", "ENST00000517462", "ENST00000518500", "ENST00000518517", "ENST00000518937", "ENST00000519250", "ENST00000519303", "ENST00000520035", "ENST00000520527", "ENST00000520741", "ENST00000520795", "ENST00000520877", "ENST00000521241", "ENST00000521354", "ENST00000521561", "ENST00000521618", "ENST00000522364"…
ENST00000524194, "ENST00000602950")	-1.78	8.09	361	3.13e-60	1.79e-58	59.5
X	624000	659000	35100	+	ENSG00000185960	SHOX	protein_coding	chromosome	short stature homeobox [Source:HGNC Symbol;Acc:HGNC:10853]	ENSG00000185960.14	SHOX	6473	c("ENST00000334060", "ENST00000381575", "ENST00000381578")	-2.98	4.33	360	4.28e-60	2.44e-58	59.4
8	27600000	27600000	17800	-	ENSG00000120885	CLU	protein_coding	chromosome	clusterin [Source:HGNC Symbol;Acc:HGNC:2095]	ENSG00000120885.22	CLU	1191	c("ENST00000316403", "ENST00000405140", "ENST00000518050", "ENST00000519472", "ENST00000519742", "ENST00000520491", "ENST00000520796", "ENST00000521770", "ENST00000522098", "ENST00000522238", "ENST00000522299", "ENST00000522413", "ENST00000522502", "ENST00000523396", "ENST00000523500", "ENST00000523589", "ENST00000560566")	4.15	6.25	360	4.41e-60	2.51e-58	59.4
16	31200000	31200000	14800	+	ENSG00000089280	FUS	protein_coding	chromosome	FUS RNA binding protein [Source:HGNC Symbol;Acc:HGNC:4010]	ENSG00000089280.18	FUS	2521	c("ENST00000254108", "ENST00000380244", "ENST00000474990", "ENST00000483853", "ENST00000487045", "ENST00000487509", "ENST00000487974", "ENST00000564766", "ENST00000566605", "ENST00000568685", "ENST00000568901", "ENST00000569760", "ENST00000570090")	1.78	8.06	360	4.45e-60	2.52e-58	59.4
1	1.17e+08	1.17e+08	14800	+	ENSG00000116824	CD2	protein_coding	chromosome	CD2 molecule [Source:HGNC Symbol;Acc:HGNC:1639]	ENSG00000116824.5	CD2	914	c("ENST00000369477", "ENST00000369478")	4.55	3.78	359	4.87e-60	2.75e-58	59.3
15	52100000	52200000	76300	-	ENSG00000069966	GNB5	protein_coding	chromosome	G protein subunit beta 5 [Source:HGNC Symbol;Acc:HGNC:4401]	ENSG00000069966.18	GNB5	10681	c("ENST00000261837", "ENST00000358784", "ENST00000396335", "ENST00000557936", "ENST00000558122", "ENST00000558519", "ENST00000559348", "ENST00000559541", "ENST00000560075", "ENST00000560085", "ENST00000560116", "ENST00000561313")	-1.6	6.67	359	5.98e-60	3.36e-58	59.2
X	16600000	16700000	125000	-	ENSG00000047230	CTPS2	protein_coding	chromosome	CTP synthase 2 [Source:HGNC Symbol;Acc:HGNC:2520]	ENSG00000047230.15	CTPS2	56474	c("ENST00000359276", "ENST00000380241", "ENST00000443824", "ENST00000455276", "ENST00000483053")	2.62	4.55	358	6.24e-60	3.49e-58	59.2
6	46200000	46500000	271000	-	ENSG00000172348	RCAN2	protein_coding	chromosome	regulator of calcineurin 2 [Source:HGNC Symbol;Acc:HGNC:3041]	ENSG00000172348.14	RCAN2	10231	c("ENST00000306764", "ENST00000330430", "ENST00000371374", "ENST00000405162")	4.6	0.935	358	6.86e-60	3.83e-58	59.2
17	44400000	44500000	108000	-	ENSG00000186566	GPATCH8	protein_coding	chromosome	G-patch domain containing 8 [Source:HGNC Symbol;Acc:HGNC:29066]	ENSG00000186566.13	GPATCH8	23131	c("ENST00000335500", "ENST00000585614", "ENST00000586037", "ENST00000586265", "ENST00000587228", "ENST00000588554", "ENST00000590041", "ENST00000591680", "ENST00000592154", "ENST00000592746", "ENST00000635257")	-1.53	6.74	357	8.7e-60	4.84e-58	59.1
1	17400000	17400000	32900	-	ENSG00000179051	RCC2	protein_coding	chromosome	regulator of chromosome condensation 2 [Source:HGNC Symbol;Acc:HGNC:30297]	ENSG00000179051.14	RCC2	55920	c("ENST00000375433", "ENST00000375436", "ENST00000474892")	1.73	6.87	357	8.73e-60	4.84e-58	59.1
14	54500000	54500000	29500	+	ENSG00000100532	CGRRF1	protein_coding	chromosome	cell growth regulator with ring finger domain 1 [Source:HGNC Symbol;Acc:HGNC:15528]	ENSG00000100532.12	CGRRF1	10668	c("ENST00000216420", "ENST00000554791", "ENST00000556172", "ENST00000556216", "ENST00000557184", "ENST00000557317", "ENST00000557429", "ENST00000557512", "ENST00000557755")	-1.51	4.8	355	1.65e-59	9.11e-58	58.8
17	4670000	4700000	34600	-	ENSG00000141456	PELP1	protein_coding	chromosome	proline, glutamate and leucine rich protein 1 [Source:HGNC Symbol;Acc:HGNC:30134]	ENSG00000141456.16	PELP1	27043	c("ENST00000301396", "ENST00000436683", "ENST00000570387", "ENST00000570571", "ENST00000570823", "ENST00000571170", "ENST00000571347", "ENST00000572293", "ENST00000573242", "ENST00000573506", "ENST00000573523", "ENST00000574876", "ENST00000575101", "ENST00000575329", "ENST00000575534")	1.95	5.13	355	1.71e-59	9.4e-58	58.8
5	1.23e+08	1.23e+08	59500	+	ENSG00000205302	SNX2	protein_coding	chromosome	sorting nexin 2 [Source:HGNC Symbol;Acc:HGNC:11173]	ENSG00000205302.7	SNX2	6643	c("ENST00000379516", "ENST00000505854", "ENST00000505934", "ENST00000506847", "ENST00000506874", "ENST00000507321", "ENST00000507852", "ENST00000509281", "ENST00000510372", "ENST00000511365", "ENST00000512394", "ENST00000514030", "ENST00000514949")	-2.25	8.95	355	1.72e-59	9.47e-58	58.8
12	9070000	9120000	48600	-	ENSG00000175899	A2M	protein_coding	chromosome	alpha-2-macroglobulin [Source:HGNC Symbol;Acc:HGNC:7]	ENSG00000175899.14	A2M	2	c("ENST00000318602", "ENST00000404455", "ENST00000462568", "ENST00000467091", "ENST00000472360", "ENST00000495442", "ENST00000495709", "ENST00000497324", "ENST00000539638", "ENST00000542567", "ENST00000543436", "ENST00000545828", "ENST00000546069")	4.58	5.63	355	1.78e-59	9.76e-58	58.7
7	1.51e+08	1.51e+08	27800	+	ENSG00000196329	GIMAP5	protein_coding	chromosome	GTPase, IMAP family member 5 [Source:HGNC Symbol;Acc:HGNC:18005]	ENSG00000196329.11	GIMAP5	55340	c("ENST00000358647", "ENST00000466347", "ENST00000469272", "ENST00000476324", "ENST00000479556", "ENST00000493304", "ENST00000498181")	5.11	4.05	354	1.91e-59	1.04e-57	58.7
1	42700000	42700000	21400	+	ENSG00000065978	YBX1	protein_coding	chromosome	Y-box binding protein 1 [Source:HGNC Symbol;Acc:HGNC:8014]	ENSG00000065978.19	YBX1	4904	c("ENST00000321358", "ENST00000332220", "ENST00000436427", "ENST00000467957")	1.88	8.35	354	2.01e-59	1.09e-57	58.7
1	1.83e+08	1.83e+08	58900	+	ENSG00000058085	LAMC2	protein_coding	chromosome	laminin subunit gamma 2 [Source:HGNC Symbol;Acc:HGNC:6493]	ENSG00000058085.15	LAMC2	3918	c("ENST00000264144", "ENST00000461729", "ENST00000476255", "ENST00000493293")	5.36	5.72	354	2.29e-59	1.24e-57	58.6
16	27500000	27500000	90400	-	ENSG00000077235	GTF3C1	protein_coding	chromosome	general transcription factor IIIC subunit 1 [Source:HGNC Symbol;Acc:HGNC:4664]	ENSG00000077235.18	GTF3C1	2975	c("ENST00000356183", "ENST00000561623", "ENST00000562609", "ENST00000564664", "ENST00000564747", "ENST00000566779", "ENST00000567806", "ENST00000567843", "ENST00000568569", "ENST00000569394", "ENST00000569653", "ENST00000570129", "ENST00000571886")	1.2	5.98	353	2.73e-59	1.48e-57	58.6
13	99300000	99300000	12900	-	ENSG00000169508	GPR183	protein_coding	chromosome	G protein-coupled receptor 183 [Source:HGNC Symbol;Acc:HGNC:3128]	ENSG00000169508.7	GPR183	1880	ENST00000376414	-3.73	8.68	353	3.14e-59	1.69e-57	58.5
CHR_HSCHR11_1_CTG6	1590000	1590000	5500	+	ENSG00000276565	AP006285.2	protein_coding	chromosome	NULL	ENSG00000276565.1	AP006285.2	NA	ENST00000617253	-2.77	3.54	352	4.15e-59	2.22e-57	58.4
14	89100000	89600000	494000	-	ENSG00000053254	FOXN3	protein_coding	chromosome	forkhead box N3 [Source:HGNC Symbol;Acc:HGNC:1928]	ENSG00000053254.15	FOXN3	1112	c("ENST00000261302", "ENST00000345097", "ENST00000553353", "ENST00000553840", "ENST00000553904", "ENST00000554005", "ENST00000555010", "ENST00000555034", "ENST00000555353", "ENST00000555658", "ENST00000555855", "ENST00000556541", "ENST00000556916", "ENST00000557258", "ENST00000557261", "ENST00000557496", "ENST00000557572", "ENST00000557718", "ENST00000615335")	-1.65	7.08	351	5.11e-59	2.73e-57	58.3
3	1.3e+08	1.3e+08	51600	-	ENSG00000004399	PLXND1	protein_coding	chromosome	plexin D1 [Source:HGNC Symbol;Acc:HGNC:9107]	ENSG00000004399.12	PLXND1	23129	c("ENST00000324093", "ENST00000501038", "ENST00000503166", "ENST00000504524", "ENST00000504689", "ENST00000504767", "ENST00000504979", "ENST00000505237", "ENST00000505505", "ENST00000505665", "ENST00000506979", "ENST00000508630", "ENST00000511018", "ENST00000512744", "ENST00000512807", "ENST00000514990", "ENST00000515191")	4.4	5.13	351	5.23e-59	2.79e-57	58.3
19	14100000	14100000	3190	-	ENSG00000141858	SAMD1	protein_coding	chromosome	sterile alpha motif domain containing 1 [Source:HGNC Symbol;Acc:HGNC:17958]	ENSG00000141858.12	SAMD1	90378	c("ENST00000269724", "ENST00000533683", "ENST00000541938")	2.28	4.18	351	5.37e-59	2.85e-57	58.3
CHR_HSCHR6_MHC_QBL_CTG1	33200000	33200000	9100	+	ENSG00000206283	PFDN6	protein_coding	chromosome	prefoldin subunit 6 [Source:HGNC Symbol;Acc:HGNC:4926]	ENSG00000206283.10	PFDN6	10471	c("ENST00000383207", "ENST00000399383", "ENST00000399385", "ENST00000399388", "ENST00000482292", "ENST00000492831", "ENST00000548040")	3.17	4.16	350	6.21e-59	3.29e-57	58.2
18	31500000	31500000	50800	+	ENSG00000046604	DSG2	protein_coding	chromosome	desmoglein 2 [Source:HGNC Symbol;Acc:HGNC:3049]	ENSG00000046604.13	DSG2	1829	c("ENST00000261590", "ENST00000585206")	4.29	3.98	350	7.31e-59	3.86e-57	58.1
2	6.9e+07	69200000	236000	+	ENSG00000169604	ANTXR1	protein_coding	chromosome	ANTXR cell adhesion molecule 1 [Source:HGNC Symbol;Acc:HGNC:21014]	ENSG00000169604.19	ANTXR1	84168	c("ENST00000303714", "ENST00000409349", "ENST00000409829", "ENST00000463335", "ENST00000481119", "ENST00000482235", "ENST00000497197")	5.21	3.71	350	7.55e-59	3.98e-57	58.1
7	98300000	98300000	58100	+	ENSG00000164713	BRI3	protein_coding	chromosome	brain protein I3 [Source:HGNC Symbol;Acc:HGNC:1109]	ENSG00000164713.10	BRI3	25798	c("ENST00000297290", "ENST00000456357", "ENST00000473967", "ENST00000474291", "ENST00000485422", "ENST00000491463", "ENST00000539286")	1.86	5.06	350	7.62e-59	4e-57	58.1
15	55500000	55600000	50100	-	ENSG00000171016	PYGO1	protein_coding	chromosome	pygopus family PHD finger 1 [Source:HGNC Symbol;Acc:HGNC:30256]	ENSG00000171016.12	PYGO1	26108	c("ENST00000302000", "ENST00000563719", "ENST00000645724")	3.53	2.5	350	7.86e-59	4.11e-57	58.1
7	30500000	30500000	8220	-	ENSG00000006625	GGCT	protein_coding	chromosome	gamma-glutamylcyclotransferase [Source:HGNC Symbol;Acc:HGNC:21705]	ENSG00000006625.18	GGCT	79017	c("ENST00000005374", "ENST00000275428", "ENST00000409144", "ENST00000409390", "ENST00000409436", "ENST00000426081", "ENST00000440082", "ENST00000447901")	2.04	4.34	349	8.32e-59	4.34e-57	58.1
8	64600000	64800000	211000	-	ENSG00000172817	CYP7B1	protein_coding	chromosome	cytochrome P450 family 7 subfamily B member 1 [Source:HGNC Symbol;Acc:HGNC:2652]	ENSG00000172817.4	CYP7B1	9420	c("ENST00000310193", "ENST00000523954")	3.39	2.3	349	8.98e-59	4.67e-57	58
11	75100000	75200000	106000	+	ENSG00000137491	SLCO2B1	protein_coding	chromosome	solute carrier organic anion transporter family member 2B1 [Source:HGNC Symbol;Acc:HGNC:10962]	ENSG00000137491.15	SLCO2B1	11309	c("ENST00000289575", "ENST00000341411", "ENST00000428359", "ENST00000454962", "ENST00000525650", "ENST00000525845", "ENST00000526660", "ENST00000526839", "ENST00000527180", "ENST00000528108", "ENST00000530012", "ENST00000530015", "ENST00000530556", "ENST00000531457", "ENST00000531713", "ENST00000531756", "ENST00000532236", "ENST00000534004", "ENST00000534186")	4.31	4.47	348	1.22e-58	6.3e-57	57.9
3	45900000	45900000	7420	+	ENSG00000172215	CXCR6	protein_coding	chromosome	C-X-C motif chemokine receptor 6 [Source:HGNC Symbol;Acc:HGNC:16647]	ENSG00000172215.6	CXCR6	10663	c("ENST00000304552", "ENST00000438735", "ENST00000457814", "ENST00000458629")	4.51	2.42	348	1.25e-58	6.43e-57	57.9
22	37800000	37800000	2340	+	ENSG00000189060	H1F0	protein_coding	chromosome	H1 histone family member 0 [Source:HGNC Symbol;Acc:HGNC:4714]	ENSG00000189060.5	H1F0	3005	ENST00000340857	4.99	4.29	348	1.25e-58	6.43e-57	57.9
9	1.11e+08	1.11e+08	165000	-	ENSG00000198121	LPAR1	protein_coding	chromosome	lysophosphatidic acid receptor 1 [Source:HGNC Symbol;Acc:HGNC:3166]	ENSG00000198121.13	LPAR1	1902	c("ENST00000358883", "ENST00000374430", "ENST00000374431", "ENST00000441240", "ENST00000541779")	4.88	2.08	348	1.25e-58	6.43e-57	57.9
1	1.51e+08	1.51e+08	2380	+	ENSG00000159377	PSMB4	protein_coding	chromosome	proteasome subunit beta 4 [Source:HGNC Symbol;Acc:HGNC:9541]	ENSG00000159377.11	PSMB4	5692	c("ENST00000290541", "ENST00000466425", "ENST00000474100", "ENST00000476467", "ENST00000493673", "ENST00000495288", "ENST00000495805")	2.13	6.64	348	1.31e-58	6.69e-57	57.9
3	1.59e+08	1.59e+08	35600	-	ENSG00000118849	RARRES1	protein_coding	chromosome	retinoic acid receptor responder 1 [Source:HGNC Symbol;Acc:HGNC:9867]	ENSG00000118849.10	RARRES1	5918	c("ENST00000237696", "ENST00000462663", "ENST00000471444", "ENST00000479756", "ENST00000498640")	4.96	2.63	348	1.33e-58	6.8e-57	57.9
17	38700000	38700000	15900	-	ENSG00000277258	PCGF2	protein_coding	chromosome	polycomb group ring finger 2 [Source:HGNC Symbol;Acc:HGNC:12929]	ENSG00000277258.5	PCGF2	7703	c("ENST00000610747", "ENST00000611883", "ENST00000616129", "ENST00000616199", "ENST00000618506", "ENST00000618941", "ENST00000620225")	4.97	1.71	347	1.6e-58	8.16e-57	57.8
17	1340000	1400000	55900	-	ENSG00000108953	YWHAE	protein_coding	chromosome	tyrosine 3-monooxygenase/tryptophan 5-monooxygenase activation protein epsilon [Source:HGNC Symbol;Acc:HGNC:12851]	ENSG00000108953.17	YWHAE	7531	c("ENST00000264335", "ENST00000466227", "ENST00000469398", "ENST00000486241", "ENST00000489287", "ENST00000496706", "ENST00000498643", "ENST00000571732", "ENST00000572108", "ENST00000573026", "ENST00000573196", "ENST00000575977", "ENST00000576854")	1.71	7.32	347	1.83e-58	9.29e-57	57.7
5	1.23e+08	1.23e+08	13500	-	ENSG00000168938	PPIC	protein_coding	chromosome	peptidylprolyl isomerase C [Source:HGNC Symbol;Acc:HGNC:9256]	ENSG00000168938.6	PPIC	5480	c("ENST00000306442", "ENST00000415659")	4.66	1.49	347	1.84e-58	9.32e-57	57.7
10	8.7e+07	8.7e+07	15500	+	ENSG00000148671	ADIRF	protein_coding	chromosome	adipogenesis regulatory factor [Source:HGNC Symbol;Acc:HGNC:24043]	ENSG00000148671.14	ADIRF	10974	c("ENST00000372013", "ENST00000416348", "ENST00000561504")	5.4	1.85	346	2.01e-58	1.01e-56	57.7
19	50300000	50400000	53700	+	ENSG00000131408	NR1H2	protein_coding	chromosome	nuclear receptor subfamily 1 group H member 2 [Source:HGNC Symbol;Acc:HGNC:7965]	ENSG00000131408.15	NR1H2	7376	c("ENST00000253727", "ENST00000411902", "ENST00000593532", "ENST00000593926", "ENST00000595730", "ENST00000597085", "ENST00000597130", "ENST00000597157", "ENST00000597790", "ENST00000598168", "ENST00000599105", "ENST00000600355", "ENST00000600978", "ENST00000652203")	-1.8	6.88	346	2.28e-58	1.14e-56	57.6
16	56900000	56900000	12700	+	ENSG00000051108	HERPUD1	protein_coding	chromosome	homocysteine inducible ER protein with ubiquitin like domain 1 [Source:HGNC Symbol;Acc:HGNC:13744]	ENSG00000051108.15	HERPUD1	9709	c("ENST00000300302", "ENST00000344114", "ENST00000379792", "ENST00000439977", "ENST00000562914", "ENST00000563343", "ENST00000563781", "ENST00000563911", "ENST00000564678", "ENST00000565966", "ENST00000566550", "ENST00000567944", "ENST00000568358", "ENST00000568651", "ENST00000568676", "ENST00000568814", "ENST00000569429", "ENST00000569569", "ENST00000570273")	-2.6	10.4	346	2.33e-58	1.17e-56	57.6
19	13200000	13200000	4500	+	ENSG00000160888	IER2	protein_coding	chromosome	immediate early response 2 [Source:HGNC Symbol;Acc:HGNC:28871]	ENSG00000160888.7	IER2	9592	c("ENST00000292433", "ENST00000587885", "ENST00000588173")	-3.79	9.85	345	3.35e-58	1.67e-56	57.5
17	1490000	1520000	22200	-	ENSG00000132376	INPP5K	protein_coding	chromosome	inositol polyphosphate-5-phosphatase K [Source:HGNC Symbol;Acc:HGNC:33882]	ENSG00000132376.20	INPP5K	51763	c("ENST00000320345", "ENST00000350761", "ENST00000406424", "ENST00000421807", "ENST00000445774", "ENST00000449479", "ENST00000460733", "ENST00000461552", "ENST00000477115", "ENST00000477910", "ENST00000481867", "ENST00000487039", "ENST00000495339", "ENST00000498390", "ENST00000571274", "ENST00000573790", "ENST00000574561", "ENST00000574955", "ENST00000575172", "ENST00000576646")	-1.2	5.89	343	4.65e-58	2.31e-56	57.3
12	47800000	47800000	50400	-	ENSG00000061273	HDAC7	protein_coding	chromosome	histone deacetylase 7 [Source:HGNC Symbol;Acc:HGNC:14067]	ENSG00000061273.18	HDAC7	51564	c("ENST00000080059", "ENST00000354334", "ENST00000380610", "ENST00000417107", "ENST00000417902", "ENST00000421231", "ENST00000422254", "ENST00000425451", "ENST00000427332", "ENST00000430670", "ENST00000433685", "ENST00000434070", "ENST00000440293", "ENST00000445237", "ENST00000447463", "ENST00000450805", "ENST00000459625", "ENST00000463732", "ENST00000470668", "ENST00000471235", "ENST00000477203"…
ENST00000548938, "ENST00000549883", "ENST00000552960")	1.91	6.54	343	5.03e-58	2.49e-56	57.3
10	7.8e+07	78100000	23100	+	ENSG00000138326	RPS24	protein_coding	chromosome	ribosomal protein S24 [Source:HGNC Symbol;Acc:HGNC:10411]	ENSG00000138326.20	RPS24	6229	c("ENST00000360830", "ENST00000372360", "ENST00000435275", "ENST00000440692", "ENST00000464716", "ENST00000465692", "ENST00000466129", "ENST00000475468", "ENST00000476545", "ENST00000478655", "ENST00000480662", "ENST00000482069", "ENST00000485708", "ENST00000613865", "ENST00000645195", "ENST00000645440", "ENST00000645698", "ENST00000646254")	1.98	8.96	343	5.03e-58	2.49e-56	57.3
8	38300000	38300000	6110	-	ENSG00000147535	PLPP5	protein_coding	chromosome	phospholipid phosphatase 5 [Source:HGNC Symbol;Acc:HGNC:25026]	ENSG00000147535.17	PLPP5	84513	c("ENST00000419686", "ENST00000422581", "ENST00000424479", "ENST00000524409", "ENST00000524616", "ENST00000527758", "ENST00000527793", "ENST00000528814", "ENST00000529359", "ENST00000530193", "ENST00000530432", "ENST00000531109", "ENST00000531483", "ENST00000531823", "ENST00000534339")	-2.24	7.48	343	5.26e-58	2.6e-56	57.3
6	1.32e+08	1.32e+08	3200	-	ENSG00000118523	CCN2	protein_coding	chromosome	cellular communication network factor 2 [Source:HGNC Symbol;Acc:HGNC:2500]	ENSG00000118523.6	CCN2	1490	ENST00000367976	5.27	4.04	343	5.29e-58	2.6e-56	57.3
1	2.15e+08	2.15e+08	61400	+	ENSG00000117724	CENPF	protein_coding	chromosome	centromere protein F [Source:HGNC Symbol;Acc:HGNC:1857]	ENSG00000117724.13	CENPF	1063	c("ENST00000366955", "ENST00000464322", "ENST00000467765", "ENST00000469862", "ENST00000495259", "ENST00000614578")	2.66	5.62	343	5.73e-58	2.81e-56	57.2
17	4.8e+07	48100000	13200	+	ENSG00000082641	NFE2L1	protein_coding	chromosome	nuclear factor, erythroid 2 like 1 [Source:HGNC Symbol;Acc:HGNC:7781]	ENSG00000082641.16	NFE2L1	4779	c("ENST00000357480", "ENST00000361665", "ENST00000362042", "ENST00000536222", "ENST00000577411", "ENST00000577431", "ENST00000579481", "ENST00000579537", "ENST00000579889", "ENST00000580037", "ENST00000580050", "ENST00000581319", "ENST00000581441", "ENST00000582155", "ENST00000582574", "ENST00000583060", "ENST00000583210", "ENST00000583378", "ENST00000584137", "ENST00000584634", "ENST00000585062"…	1.93	6.16	341	1.02e-57	5.01e-56	57
8	1.06e+08	1.07e+08	393000	+	ENSG00000164830	OXR1	protein_coding	chromosome	oxidation resistance 1 [Source:HGNC Symbol;Acc:HGNC:15822]	ENSG00000164830.18	OXR1	55074	c("ENST00000297447", "ENST00000312046", "ENST00000435082", "ENST00000438229", "ENST00000442977", "ENST00000449762", "ENST00000497705", "ENST00000517455", "ENST00000517566", "ENST00000517686", "ENST00000519415", "ENST00000521592", "ENST00000521864", "ENST00000521963", "ENST00000531443")	-1.61	6.54	341	1.08e-57	5.28e-56	57
1	2.08e+08	2.08e+08	30400	-	ENSG00000174059	CD34	protein_coding	chromosome	CD34 molecule [Source:HGNC Symbol;Acc:HGNC:1662]	ENSG00000174059.17	CD34	947	c("ENST00000310833", "ENST00000356522", "ENST00000367036", "ENST00000485761")	3.11	3.62	340	1.19e-57	5.78e-56	56.9
3	53300000	53300000	64200	-	ENSG00000272886	DCP1A	protein_coding	chromosome	decapping mRNA 1A [Source:HGNC Symbol;Acc:HGNC:18714]	ENSG00000272886.6	DCP1A	55802	c("ENST00000294241", "ENST00000558034", "ENST00000559748", "ENST00000560076", "ENST00000560624", "ENST00000610213")	-1.93	6.59	340	1.43e-57	6.91e-56	56.8
11	12700000	12900000	270000	+	ENSG00000187079	TEAD1	protein_coding	chromosome	TEA domain transcription factor 1 [Source:HGNC Symbol;Acc:HGNC:11714]	ENSG00000187079.17	TEAD1	7003	c("ENST00000334310", "ENST00000525312", "ENST00000526600", "ENST00000527376", "ENST00000527575", "ENST00000527636", "ENST00000638666")	4.95	2.89	340	1.44e-57	6.96e-56	56.8
2	1.22e+08	1.22e+08	9970	-	ENSG00000155438	NIFK	protein_coding	chromosome	nucleolar protein interacting with the FHA domain of MKI67 [Source:HGNC Symbol;Acc:HGNC:17838]	ENSG00000155438.12	NIFK	84365	c("ENST00000285814", "ENST00000423105", "ENST00000447132", "ENST00000451734", "ENST00000477693", "ENST00000481978", "ENST00000498570")	1.13	5.3	339	1.47e-57	7.07e-56	56.8
16	57100000	57100000	55800	+	ENSG00000140848	CPNE2	protein_coding	chromosome	copine 2 [Source:HGNC Symbol;Acc:HGNC:2315]	ENSG00000140848.17	CPNE2	221184	c("ENST00000290776", "ENST00000535318", "ENST00000565766", "ENST00000565874", "ENST00000565951", "ENST00000566042", "ENST00000566259", "ENST00000566910", "ENST00000567011", "ENST00000567487")	2.63	3.37	339	1.49e-57	7.16e-56	56.8
2	1.98e+08	1.98e+08	3310	+	ENSG00000115541	HSPE1	protein_coding	chromosome	heat shock protein family E (Hsp10) member 1 [Source:HGNC Symbol;Acc:HGNC:5269]	ENSG00000115541.11	HSPE1	3336	c("ENST00000233893", "ENST00000409468", "ENST00000409729", "ENST00000463841", "ENST00000465573", "ENST00000473395", "ENST00000495200")	1.81	6.44	339	1.83e-57	8.74e-56	56.7
X	1.24e+08	1.24e+08	145000	+	ENSG00000183918	SH2D1A	protein_coding	chromosome	SH2 domain containing 1A [Source:HGNC Symbol;Acc:HGNC:10820]	ENSG00000183918.16	SH2D1A	4068	c("ENST00000360027", "ENST00000371139", "ENST00000477673", "ENST00000491950", "ENST00000494073", "ENST00000635645", "ENST00000647259")	4.7	2.42	338	1.96e-57	9.38e-56	56.7
3	1.8e+08	1.8e+08	25500	+	ENSG00000136518	ACTL6A	protein_coding	chromosome	actin like 6A [Source:HGNC Symbol;Acc:HGNC:24124]	ENSG00000136518.17	ACTL6A	86	c("ENST00000392662", "ENST00000429709", "ENST00000450518", "ENST00000461125", "ENST00000467383", "ENST00000467615", "ENST00000468767", "ENST00000479056", "ENST00000484312", "ENST00000486471", "ENST00000487978", "ENST00000490364", "ENST00000491202", "ENST00000494843")	1.81	5.18	338	2.39e-57	1.14e-55	56.6
19	1520000	1540000	12000	+	ENSG00000185988	PLK5	protein_coding	chromosome	polo like kinase 5 [Source:HGNC Symbol;Acc:HGNC:27001]	ENSG00000185988.14	PLK5	126520	c("ENST00000334770", "ENST00000454744", "ENST00000588292", "ENST00000588430", "ENST00000642079")	-2.37	2.54	338	2.48e-57	1.18e-55	56.6
19	1410000	1440000	28100	+	ENSG00000071626	DAZAP1	protein_coding	chromosome	DAZ associated protein 1 [Source:HGNC Symbol;Acc:HGNC:2683]	ENSG00000071626.16	DAZAP1	26528	c("ENST00000233078", "ENST00000336761", "ENST00000585485", "ENST00000586579", "ENST00000587079", "ENST00000587833", "ENST00000589484", "ENST00000589874", "ENST00000590419", "ENST00000592453", "ENST00000592522")	2.26	6.22	337	2.98e-57	1.41e-55	56.5
12	7.6e+07	7.6e+07	8490	-	ENSG00000139289	PHLDA1	protein_coding	chromosome	pleckstrin homology like domain family A member 1 [Source:HGNC Symbol;Acc:HGNC:8933]	ENSG00000139289.13	PHLDA1	22822	c("ENST00000266671", "ENST00000602540", "ENST00000619060")	3.24	4.36	336	4.59e-57	2.17e-55	56.3
17	8160000	8160000	4400	-	ENSG00000220205	VAMP2	protein_coding	chromosome	vesicle associated membrane protein 2 [Source:HGNC Symbol;Acc:HGNC:12643]	ENSG00000220205.9	VAMP2	6844	c("ENST00000316509", "ENST00000404970", "ENST00000481878", "ENST00000488857")	-1.79	6.76	335	4.83e-57	2.28e-55	56.3
3	1.27e+08	1.27e+08	48800	+	ENSG00000114554	PLXNA1	protein_coding	chromosome	plexin A1 [Source:HGNC Symbol;Acc:HGNC:9099]	ENSG00000114554.11	PLXNA1	5361	c("ENST00000393409", "ENST00000503234", "ENST00000503363", "ENST00000505278")	3.54	5.62	335	5.37e-57	2.52e-55	56.3
19	38900000	38900000	21300	-	ENSG00000068903	SIRT2	protein_coding	chromosome	sirtuin 2 [Source:HGNC Symbol;Acc:HGNC:10886]	ENSG00000068903.20	SIRT2	22933	c("ENST00000249396", "ENST00000358931", "ENST00000381766", "ENST00000392081", "ENST00000407552", "ENST00000414941", "ENST00000420440", "ENST00000423526", "ENST00000437828", "ENST00000443898", "ENST00000447739", "ENST00000451193", "ENST00000462654", "ENST00000476771", "ENST00000479290", "ENST00000481381", "ENST00000491960", "ENST00000496069", "ENST00000613542")	-1.44	5.83	334	6.61e-57	3.09e-55	56.2
3	46400000	46400000	5350	+	ENSG00000160791	CCR5	protein_coding	chromosome	C-C motif chemokine receptor 5 (gene/pseudogene) [Source:HGNC Symbol;Acc:HGNC:1606]	ENSG00000160791.13	CCR5	1234	c("ENST00000292303", "ENST00000445772")	5.09	3.15	334	7.08e-57	3.31e-55	56.1
11	64600000	64600000	17200	+	ENSG00000168065	SLC22A11	protein_coding	chromosome	solute carrier family 22 member 11 [Source:HGNC Symbol;Acc:HGNC:18120]	ENSG00000168065.16	SLC22A11	55867	c("ENST00000301891", "ENST00000377581", "ENST00000377585", "ENST00000416590", "ENST00000428570", "ENST00000460745", "ENST00000478051", "ENST00000490834")	-3.56	1.66	334	7.26e-57	3.38e-55	56.1
10	79300000	79400000	7870	+	ENSG00000108179	PPIF	protein_coding	chromosome	peptidylprolyl isomerase F [Source:HGNC Symbol;Acc:HGNC:9259]	ENSG00000108179.14	PPIF	10105	c("ENST00000225174", "ENST00000448165", "ENST00000472580", "ENST00000492149", "ENST00000498681")	1.83	5.32	334	7.35e-57	3.41e-55	56.1
14	1.05e+08	1.05e+08	13100	+	ENSG00000166428	PLD4	protein_coding	chromosome	phospholipase D family member 4 [Source:HGNC Symbol;Acc:HGNC:23792]	ENSG00000166428.13	PLD4	122618	c("ENST00000392593", "ENST00000472702", "ENST00000472901", "ENST00000540372", "ENST00000553861", "ENST00000557573", "ENST00000649344")	-4.51	6.61	333	9.01e-57	4.17e-55	56
13	49400000	49500000	50600	+	ENSG00000136169	SETDB2	protein_coding	chromosome	SET domain bifurcated histone lysine methyltransferase 2 [Source:HGNC Symbol;Acc:HGNC:20263]	ENSG00000136169.16	SETDB2	83852	c("ENST00000258672", "ENST00000317257", "ENST00000354234", "ENST00000481439", "ENST00000611815")	-1.67	5.94	333	9.23e-57	4.26e-55	56
6	83900000	8.4e+07	108000	+	ENSG00000065615	CYB5R4	protein_coding	chromosome	cytochrome b5 reductase 4 [Source:HGNC Symbol;Acc:HGNC:20147]	ENSG00000065615.14	CYB5R4	51167	c("ENST00000369679", "ENST00000369681", "ENST00000479164")	-1.4	6.85	333	1.08e-56	4.96e-55	56
8	1e+08	1e+08	3380	+	ENSG00000147669	POLR2K	protein_coding	chromosome	RNA polymerase II subunit K [Source:HGNC Symbol;Acc:HGNC:9198]	ENSG00000147669.11	POLR2K	5440	c("ENST00000353107", "ENST00000519765", "ENST00000522439")	1.33	5.27	332	1.16e-56	5.33e-55	55.9
12	13200000	13200000	23200	+	ENSG00000134531	EMP1	protein_coding	chromosome	epithelial membrane protein 1 [Source:HGNC Symbol;Acc:HGNC:3333]	ENSG00000134531.10	EMP1	2012	c("ENST00000256951", "ENST00000396301", "ENST00000431267", "ENST00000535134", "ENST00000536383", "ENST00000537612", "ENST00000538364", "ENST00000541935", "ENST00000542289", "ENST00000542474", "ENST00000544053", "ENST00000546357")	5.66	3.77	332	1.22e-56	5.57e-55	55.9
7	1.01e+08	1.01e+08	7140	+	ENSG00000106367	AP1S1	protein_coding	chromosome	adaptor related protein complex 1 subunit sigma 1 [Source:HGNC Symbol;Acc:HGNC:559]	ENSG00000106367.15	AP1S1	1174	c("ENST00000337619", "ENST00000429457", "ENST00000443943", "ENST00000643104", "ENST00000646560", "ENST00000646950")	2.85	3.61	331	1.94e-56	8.84e-55	55.7
6	11700000	11800000	95000	-	ENSG00000111863	ADTRP	protein_coding	chromosome	androgen dependent TFPI regulating protein [Source:HGNC Symbol;Acc:HGNC:21214]	ENSG00000111863.12	ADTRP	84830	c("ENST00000229583", "ENST00000379415", "ENST00000414691", "ENST00000485323", "ENST00000503285", "ENST00000505099", "ENST00000506810", "ENST00000512139", "ENST00000513651", "ENST00000514824")	3.69	3.17	330	2.53e-56	1.15e-54	55.6
11	44600000	44600000	55900	+	ENSG00000085117	CD82	protein_coding	chromosome	CD82 molecule [Source:HGNC Symbol;Acc:HGNC:6210]	ENSG00000085117.12	CD82	3732	c("ENST00000227155", "ENST00000342935", "ENST00000524704", "ENST00000524750", "ENST00000525210", "ENST00000525813", "ENST00000525898", "ENST00000526958", "ENST00000527737", "ENST00000529277", "ENST00000529853", "ENST00000530601", "ENST00000530931", "ENST00000532544")	-2.06	7.64	330	2.73e-56	1.24e-54	55.6
7	26200000	26200000	12400	+	ENSG00000122565	CBX3	protein_coding	chromosome	chromobox 3 [Source:HGNC Symbol;Acc:HGNC:1553]	ENSG00000122565.19	CBX3	11335	c("ENST00000337620", "ENST00000396386", "ENST00000409747", "ENST00000456948", "ENST00000462165", "ENST00000481057", "ENST00000481300", "ENST00000497498")	1.31	7.25	330	2.73e-56	1.24e-54	55.6
12	1.22e+08	1.23e+08	29500	-	ENSG00000033030	ZCCHC8	protein_coding	chromosome	zinc finger CCHC-type containing 8 [Source:HGNC Symbol;Acc:HGNC:25265]	ENSG00000033030.14	ZCCHC8	55596	c("ENST00000536306", "ENST00000536663", "ENST00000538116", "ENST00000538493", "ENST00000540586", "ENST00000542892", "ENST00000543897", "ENST00000544054", "ENST00000546149", "ENST00000633063", "ENST00000672018")	1.21	5.76	329	2.78e-56	1.26e-54	55.6
17	19400000	19400000	3800	-	ENSG00000166482	MFAP4	protein_coding	chromosome	microfibril associated protein 4 [Source:HGNC Symbol;Acc:HGNC:7035]	ENSG00000166482.11	MFAP4	4239	c("ENST00000299610", "ENST00000395592", "ENST00000497081", "ENST00000571210", "ENST00000574313")	4.84	2.41	329	3.17e-56	1.43e-54	55.5
9	1.3e+08	1.3e+08	8570	-	ENSG00000136819	C9orf78	protein_coding	chromosome	chromosome 9 open reading frame 78 [Source:HGNC Symbol;Acc:HGNC:24932]	ENSG00000136819.15	C9orf78	51759	c("ENST00000372447", "ENST00000461349", "ENST00000461539", "ENST00000461762", "ENST00000480023", "ENST00000492991", "ENST00000495934")	-1.26	6.79	329	3.45e-56	1.55e-54	55.5
8	11800000	11900000	26900	-	ENSG00000164733	CTSB	protein_coding	chromosome	cathepsin B [Source:HGNC Symbol;Acc:HGNC:2527]	ENSG00000164733.21	CTSB	1508	c("ENST00000345125", "ENST00000353047", "ENST00000420692", "ENST00000453527", "ENST00000505496", "ENST00000524500", "ENST00000524654", "ENST00000525076", "ENST00000525315", "ENST00000526195", "ENST00000526481", "ENST00000526645", "ENST00000527215", "ENST00000527243", "ENST00000528965", "ENST00000530290", "ENST00000530296", "ENST00000530624", "ENST00000530640", "ENST00000531089", "ENST00000531502"…
ENST00000533455, "ENST00000533572", "ENST00000534149", "ENST00000534382", "ENST00000534510", "ENST00000534636")	2	7.58	329	3.47e-56	1.55e-54	55.5
11	65400000	65400000	2860	+	ENSG00000173825	TIGD3	protein_coding	chromosome	tigger transposable element derived 3 [Source:HGNC Symbol;Acc:HGNC:18334]	ENSG00000173825.7	TIGD3	220359	ENST00000309880	-3.66	2.15	329	3.57e-56	1.59e-54	55.4
X	1.01e+08	1.01e+08	3080	-	ENSG00000126953	TIMM8A	protein_coding	chromosome	translocase of inner mitochondrial membrane 8A [Source:HGNC Symbol;Acc:HGNC:11817]	ENSG00000126953.8	TIMM8A	1678	c("ENST00000372902", "ENST00000644112", "ENST00000645279", "ENST00000647480")	2.34	3.08	329	3.7e-56	1.65e-54	55.4
20	31700000	31700000	59500	-	ENSG00000171552	BCL2L1	protein_coding	chromosome	BCL2 like 1 [Source:HGNC Symbol;Acc:HGNC:992]	ENSG00000171552.13	BCL2L1	598	c("ENST00000307677", "ENST00000376055", "ENST00000376062", "ENST00000420488", "ENST00000422920", "ENST00000434194", "ENST00000439267", "ENST00000450273", "ENST00000456404")	2.1	5.15	328	4.31e-56	1.92e-54	55.4
7	65900000	6.6e+07	86500	+	ENSG00000196715	VKORC1L1	protein_coding	chromosome	vitamin K epoxide reductase complex subunit 1 like 1 [Source:HGNC Symbol;Acc:HGNC:21492]	ENSG00000196715.7	VKORC1L1	154807	c("ENST00000360768", "ENST00000434382", "ENST00000648179", "ENST00000648187")	1.69	4.76	328	4.55e-56	2.01e-54	55.3
6	1.6e+08	1.6e+08	76100	-	ENSG00000112096	SOD2	protein_coding	chromosome	superoxide dismutase 2 [Source:HGNC Symbol;Acc:HGNC:11180]	ENSG00000112096.18	SOD2	6648	c("ENST00000337404", "ENST00000367054", "ENST00000367055", "ENST00000401980", "ENST00000444946", "ENST00000452684", "ENST00000535459", "ENST00000535561", "ENST00000537657", "ENST00000538183", "ENST00000540491", "ENST00000541573", "ENST00000545162", "ENST00000546260")	1.83	9.35	327	5.67e-56	2.5e-54	55.2
13	75600000	75900000	239000	+	ENSG00000136153	LMO7	protein_coding	chromosome	LIM domain 7 [Source:HGNC Symbol;Acc:HGNC:6646]	ENSG00000136153.20	LMO7	4008	c("ENST00000321797", "ENST00000341547", "ENST00000357063", "ENST00000377499", "ENST00000377534", "ENST00000447038", "ENST00000465261", "ENST00000465309", "ENST00000467686", "ENST00000482116", "ENST00000485987", "ENST00000489941", "ENST00000497947", "ENST00000524651", "ENST00000525107", "ENST00000525373", "ENST00000525914", "ENST00000526202", "ENST00000526371", "ENST00000526528", "ENST00000532377"…
)	2.62	5.06	327	6.53e-56	2.88e-54	55.2
X	1.03e+08	1.03e+08	1970	+	ENSG00000185222	TCEAL9	protein_coding	chromosome	transcription elongation factor A like 9 [Source:HGNC Symbol;Acc:HGNC:30084]	ENSG00000185222.10	TCEAL9	51186	c("ENST00000372656", "ENST00000372661", "ENST00000646896")	4.5	2.26	326	7.5e-56	3.29e-54	55.1
17	3720000	3730000	2800	+	ENSG00000177602	HASPIN	protein_coding	chromosome	histone H3 associated protein kinase [Source:HGNC Symbol;Acc:HGNC:19682]	ENSG00000177602.5	HASPIN	83903	ENST00000325418	5.45	6.18	326	8.17e-56	3.58e-54	55.1
5	1.52e+08	1.52e+08	30200	-	ENSG00000177556	ATOX1	protein_coding	chromosome	antioxidant 1 copper chaperone [Source:HGNC Symbol;Acc:HGNC:798]	ENSG00000177556.12	ATOX1	475	c("ENST00000313115", "ENST00000520382", "ENST00000521264", "ENST00000522145", "ENST00000522314", "ENST00000522710", "ENST00000524142")	2.2	4.78	326	9.05e-56	3.96e-54	55
X	21900000	2.2e+07	54100	+	ENSG00000102172	SMS	protein_coding	chromosome	spermine synthase [Source:HGNC Symbol;Acc:HGNC:11123]	ENSG00000102172.16	SMS	6611	c("ENST00000379404", "ENST00000404933", "ENST00000457085", "ENST00000478094")	1.65	5.91	325	9.15e-56	3.99e-54	55
11	1.02e+08	1.02e+08	123000	+	ENSG00000137693	YAP1	protein_coding	chromosome	Yes associated protein 1 [Source:HGNC Symbol;Acc:HGNC:16262]	ENSG00000137693.14	YAP1	10413	c("ENST00000282441", "ENST00000345877", "ENST00000524575", "ENST00000526343", "ENST00000526594", "ENST00000528834", "ENST00000529029", "ENST00000531439", "ENST00000537274", "ENST00000615667", "ENST00000629586")	5.14	3.26	325	9.3e-56	4.05e-54	55
1	1.57e+08	1.57e+08	6210	-	ENSG00000143320	CRABP2	protein_coding	chromosome	cellular retinoic acid binding protein 2 [Source:HGNC Symbol;Acc:HGNC:2339]	ENSG00000143320.9	CRABP2	1382	c("ENST00000368220", "ENST00000368221", "ENST00000368222", "ENST00000621784")	5.43	2.53	325	9.82e-56	4.26e-54	55
19	17600000	17600000	27500	+	ENSG00000130309	COLGALT1	protein_coding	chromosome	collagen beta(1-O)galactosyltransferase 1 [Source:HGNC Symbol;Acc:HGNC:26182]	ENSG00000130309.11	COLGALT1	79709	c("ENST00000252599", "ENST00000593832", "ENST00000597075", "ENST00000597147", "ENST00000600474", "ENST00000601354")	1.58	6.29	325	1.06e-55	4.6e-54	55
19	4.9e+07	4.9e+07	6980	+	ENSG00000087088	BAX	protein_coding	chromosome	BCL2 associated X, apoptosis regulator [Source:HGNC Symbol;Acc:HGNC:959]	ENSG00000087088.20	BAX	581	c("ENST00000293288", "ENST00000345358", "ENST00000354470", "ENST00000356483", "ENST00000391871", "ENST00000415969", "ENST00000502487", "ENST00000503726", "ENST00000506183", "ENST00000513217", "ENST00000513545", "ENST00000515540", "ENST00000539787")	1.61	5.51	325	1.07e-55	4.6e-54	55
6	1.6e+08	1.6e+08	104000	+	ENSG00000146477	SLC22A3	protein_coding	chromosome	solute carrier family 22 member 3 [Source:HGNC Symbol;Acc:HGNC:10967]	ENSG00000146477.6	SLC22A3	6581	ENST00000275300	4.79	1.2	325	1.1e-55	4.74e-54	55
21	4.2e+07	4.2e+07	23600	-	ENSG00000173276	ZBTB21	protein_coding	chromosome	zinc finger and BTB domain containing 21 [Source:HGNC Symbol;Acc:HGNC:13083]	ENSG00000173276.14	ZBTB21	49854	c("ENST00000310826", "ENST00000398497", "ENST00000398499", "ENST00000398505", "ENST00000398511", "ENST00000425521", "ENST00000449949", "ENST00000465968")	-2.2	5.87	325	1.22e-55	5.23e-54	54.9
12	55700000	55700000	4380	-	ENSG00000135404	CD63	protein_coding	chromosome	CD63 molecule [Source:HGNC Symbol;Acc:HGNC:1692]	ENSG00000135404.11	CD63	967	c("ENST00000257857", "ENST00000420846", "ENST00000546457", "ENST00000546939", "ENST00000548117", "ENST00000548160", "ENST00000548898", "ENST00000549117", "ENST00000550050", "ENST00000550776", "ENST00000551173", "ENST00000552067", "ENST00000552164", "ENST00000552692", "ENST00000552754", "ENST00000555199")	2.2	6.71	324	1.51e-55	6.48e-54	54.8
2	86800000	86800000	23800	-	ENSG00000153563	CD8A	protein_coding	chromosome	CD8a molecule [Source:HGNC Symbol;Acc:HGNC:1706]	ENSG00000153563.15	CD8A	925	c("ENST00000283635", "ENST00000352580", "ENST00000409511", "ENST00000409781")	4.17	3.62	323	1.9e-55	8.12e-54	54.7
7	1.5e+08	1.5e+08	28800	+	ENSG00000171115	GIMAP8	protein_coding	chromosome	GTPase, IMAP family member 8 [Source:HGNC Symbol;Acc:HGNC:21792]	ENSG00000171115.4	GIMAP8	155038	ENST00000307271	4.79	3.1	323	1.92e-55	8.18e-54	54.7
1	89200000	89200000	17800	-	ENSG00000162654	GBP4	protein_coding	chromosome	guanylate binding protein 4 [Source:HGNC Symbol;Acc:HGNC:20480]	ENSG00000162654.9	GBP4	115361	c("ENST00000355754", "ENST00000471938", "ENST00000481397")	2.41	6.29	322	2.23e-55	9.49e-54	54.7
10	5410000	5460000	46500	+	ENSG00000173848	NET1	protein_coding	chromosome	neuroepithelial cell transforming 1 [Source:HGNC Symbol;Acc:HGNC:14592]	ENSG00000173848.19	NET1	10276	c("ENST00000355029", "ENST00000380359", "ENST00000449083", "ENST00000465087", "ENST00000484741", "ENST00000486354")	2.6	5.07	322	2.84e-55	1.2e-53	54.5
3	1.22e+08	1.22e+08	16700	+	ENSG00000121552	CSTA	protein_coding	chromosome	cystatin A [Source:HGNC Symbol;Acc:HGNC:2481]	ENSG00000121552.4	CSTA	1475	c("ENST00000264474", "ENST00000479204")	5.55	3.75	321	3.3e-55	1.39e-53	54.5
22	37600000	37700000	21500	+	ENSG00000100092	SH3BP1	protein_coding	chromosome	SH3 domain binding protein 1 [Source:HGNC Symbol;Acc:HGNC:10824]	ENSG00000100092.23	SH3BP1	23616	c("ENST00000417536", "ENST00000459646", "ENST00000466097", "ENST00000469947", "ENST00000471650", "ENST00000495174", "ENST00000643339", "ENST00000644149", "ENST00000649107", "ENST00000649765")	1.83	5.21	321	3.93e-55	1.66e-53	54.4
20	44900000	4.5e+07	49000	+	ENSG00000101104	PABPC1L	protein_coding	chromosome	poly(A) binding protein cytoplasmic 1 like [Source:HGNC Symbol;Acc:HGNC:15797]	ENSG00000101104.12	PABPC1L	80336	c("ENST00000217073", "ENST00000217074", "ENST00000217075", "ENST00000255136", "ENST00000372819", "ENST00000372822", "ENST00000372824", "ENST00000372826", "ENST00000465761", "ENST00000474208", "ENST00000476056", "ENST00000479873", "ENST00000481196", "ENST00000482486", "ENST00000489068", "ENST00000490798", "ENST00000537323")	2.38	5.15	320	4.18e-55	1.76e-53	54.4
19	507000	520000	12200	+	ENSG00000141933	TPGS1	protein_coding	chromosome	tubulin polyglutamylase complex subunit 1 [Source:HGNC Symbol;Acc:HGNC:25058]	ENSG00000141933.9	TPGS1	91978	c("ENST00000359315", "ENST00000588278")	-2.47	3.95	320	5.31e-55	2.23e-53	54.3
22	36300000	36300000	14500	+	ENSG00000100342	APOL1	protein_coding	chromosome	apolipoprotein L1 [Source:HGNC Symbol;Acc:HGNC:618]	ENSG00000100342.20	APOL1	8542	c("ENST00000319136", "ENST00000397278", "ENST00000397279", "ENST00000422471", "ENST00000422706", "ENST00000426053", "ENST00000427990", "ENST00000431184", "ENST00000433768", "ENST00000438034", "ENST00000439680", "ENST00000475519")	2.18	5.43	319	6.16e-55	2.58e-53	54.2
9	72900000	73100000	180000	-	ENSG00000165092	ALDH1A1	protein_coding	chromosome	aldehyde dehydrogenase 1 family member A1 [Source:HGNC Symbol;Acc:HGNC:402]	ENSG00000165092.13	ALDH1A1	216	c("ENST00000297785", "ENST00000376939", "ENST00000419959", "ENST00000446946", "ENST00000482210", "ENST00000493113", "ENST00000493311")	4.87	3.52	318	9.37e-55	3.91e-53	54
1	2.07e+08	2.07e+08	65400	+	ENSG00000196352	CD55	protein_coding	chromosome	CD55 molecule (Cromer blood group) [Source:HGNC Symbol;Acc:HGNC:2665]	ENSG00000196352.15	CD55	1604	c("ENST00000314754", "ENST00000343420", "ENST00000367063", "ENST00000367064", "ENST00000367067", "ENST00000391921", "ENST00000465534", "ENST00000476590", "ENST00000488171", "ENST00000618707", "ENST00000634386", "ENST00000635614", "ENST00000644836", "ENST00000645323")	-2.45	8.12	318	9.49e-55	3.95e-53	54
17	42800000	42800000	4600	+	ENSG00000131477	RAMP2	protein_coding	chromosome	receptor activity modifying protein 2 [Source:HGNC Symbol;Acc:HGNC:9844]	ENSG00000131477.11	RAMP2	10266	c("ENST00000253796", "ENST00000587142", "ENST00000588576", "ENST00000588928", "ENST00000589683", "ENST00000591972")	4.36	0.813	317	1.04e-54	4.3e-53	54
2	2.04e+08	2.04e+08	6200	+	ENSG00000163599	CTLA4	protein_coding	chromosome	cytotoxic T-lymphocyte associated protein 4 [Source:HGNC Symbol;Acc:HGNC:2505]	ENSG00000163599.17	CTLA4	1493	c("ENST00000295854", "ENST00000427473", "ENST00000472206", "ENST00000487393", "ENST00000648405", "ENST00000650075")	4.94	2.21	316	1.55e-54	6.41e-53	53.8
1	1.8e+08	1.8e+08	49200	+	ENSG00000116260	QSOX1	protein_coding	chromosome	quiescin sulfhydryl oxidase 1 [Source:HGNC Symbol;Acc:HGNC:9756]	ENSG00000116260.17	QSOX1	5768	c("ENST00000367600", "ENST00000367602", "ENST00000392029", "ENST00000443059")	2.3	5.14	315	1.85e-54	7.66e-53	53.7
1	2.2e+07	2.2e+07	21600	+	ENSG00000219073	CELA3B	protein_coding	chromosome	chymotrypsin like elastase 3B [Source:HGNC Symbol;Acc:HGNC:15945]	ENSG00000219073.8	CELA3B	23436	c("ENST00000337107", "ENST00000374666", "ENST00000400277", "ENST00000473526")	-4.42	0.628	315	1.94e-54	7.97e-53	53.7
9	33300000	33300000	17200	+	ENSG00000086065	CHMP5	protein_coding	chromosome	charged multivesicular body protein 5 [Source:HGNC Symbol;Acc:HGNC:26942]	ENSG00000086065.14	CHMP5	51510	c("ENST00000223500", "ENST00000419016", "ENST00000487080")	1.38	5.37	315	2e-54	8.23e-53	53.7
12	53200000	53200000	16000	-	ENSG00000139626	ITGB7	protein_coding	chromosome	integrin subunit beta 7 [Source:HGNC Symbol;Acc:HGNC:6162]	ENSG00000139626.16	ITGB7	3695	c("ENST00000267082", "ENST00000422257", "ENST00000542497", "ENST00000548269", "ENST00000548706", "ENST00000549086", "ENST00000549196", "ENST00000549462", "ENST00000550743", "ENST00000551319", "ENST00000551887", "ENST00000552935", "ENST00000552972", "ENST00000589179")	-2.74	7.6	315	2.08e-54	8.52e-53	53.7
16	2.9e+07	2.9e+07	16300	+	ENSG00000176953	NFATC2IP	protein_coding	chromosome	nuclear factor of activated T cells 2 interacting protein [Source:HGNC Symbol;Acc:HGNC:25906]	ENSG00000176953.12	NFATC2IP	84901	c("ENST00000320805", "ENST00000562977", "ENST00000564978", "ENST00000565752", "ENST00000565919", "ENST00000568148", "ENST00000568998")	1.49	6.49	315	2.34e-54	9.57e-53	53.6
2	1.27e+08	1.27e+08	59300	-	ENSG00000136717	BIN1	protein_coding	chromosome	bridging integrator 1 [Source:HGNC Symbol;Acc:HGNC:1052]	ENSG00000136717.15	BIN1	274	c("ENST00000259238", "ENST00000316724", "ENST00000346226", "ENST00000348750", "ENST00000351659", "ENST00000352848", "ENST00000357970", "ENST00000376113", "ENST00000393040", "ENST00000393041", "ENST00000409400", "ENST00000462958", "ENST00000466111", "ENST00000484253")	-1.99	6.17	314	2.98e-54	1.22e-52	53.5
19	49700000	49700000	6310	-	ENSG00000126456	IRF3	protein_coding	chromosome	interferon regulatory factor 3 [Source:HGNC Symbol;Acc:HGNC:6118]	ENSG00000126456.16	IRF3	3661	c("ENST00000309877", "ENST00000377135", "ENST00000377139", "ENST00000442265", "ENST00000593337", "ENST00000593818", "ENST00000593922", "ENST00000594387", "ENST00000595034", "ENST00000595240", "ENST00000596644", "ENST00000596756", "ENST00000596765", "ENST00000596788", "ENST00000596822", "ENST00000597180", "ENST00000597198", "ENST00000597369", "ENST00000597636", "ENST00000598108", "ENST00000598808"…
ENST00000601291, "ENST00000601373", "ENST00000601809", "ENST00000602190")	1.49	6.09	314	3.29e-54	1.34e-52	53.5
6	1.12e+08	1.12e+08	147000	-	ENSG00000112769	LAMA4	protein_coding	chromosome	laminin subunit alpha 4 [Source:HGNC Symbol;Acc:HGNC:6484]	ENSG00000112769.20	LAMA4	3910	c("ENST00000230538", "ENST00000243219", "ENST00000368638", "ENST00000368640", "ENST00000389463", "ENST00000423735", "ENST00000424408", "ENST00000431543", "ENST00000453937", "ENST00000455073", "ENST00000518842", "ENST00000519245", "ENST00000519932", "ENST00000521187", "ENST00000521398", "ENST00000521690", "ENST00000521693", "ENST00000521732", "ENST00000522006", "ENST00000523765", "ENST00000524032"…	3.41	3.4	313	3.42e-54	1.39e-52	53.5
1	8e+06	8030000	21900	-	ENSG00000116285	ERRFI1	protein_coding	chromosome	ERBB receptor feedback inhibitor 1 [Source:HGNC Symbol;Acc:HGNC:18185]	ENSG00000116285.13	ERRFI1	54206	c("ENST00000377482", "ENST00000467067", "ENST00000469499", "ENST00000474874", "ENST00000487559")	4.96	4.22	313	3.58e-54	1.45e-52	53.4
4	8.8e+07	8.8e+07	7780	+	ENSG00000118785	SPP1	protein_coding	chromosome	secreted phosphoprotein 1 [Source:HGNC Symbol;Acc:HGNC:11255]	ENSG00000118785.14	SPP1	6696	c("ENST00000237623", "ENST00000360804", "ENST00000395080", "ENST00000504310", "ENST00000505146", "ENST00000508002", "ENST00000508233", "ENST00000509334", "ENST00000509659", "ENST00000513981", "ENST00000614857")	6.2	4.48	313	3.61e-54	1.46e-52	53.4
15	51400000	51600000	175000	-	ENSG00000104093	DMXL2	protein_coding	chromosome	Dmx like 2 [Source:HGNC Symbol;Acc:HGNC:2938]	ENSG00000104093.13	DMXL2	23312	c("ENST00000251076", "ENST00000449909", "ENST00000543779", "ENST00000558124", "ENST00000558507", "ENST00000559059", "ENST00000559062", "ENST00000559498", "ENST00000559769", "ENST00000559868", "ENST00000560211", "ENST00000560421", "ENST00000560891", "ENST00000561079")	3.19	4.53	313	3.66e-54	1.47e-52	53.4
11	1.12e+08	1.12e+08	15200	-	ENSG00000109846	CRYAB	protein_coding	chromosome	crystallin alpha B [Source:HGNC Symbol;Acc:HGNC:2389]	ENSG00000109846.9	CRYAB	1410	c("ENST00000227251", "ENST00000524660", "ENST00000525823", "ENST00000526167", "ENST00000526180", "ENST00000527899", "ENST00000527950", "ENST00000528628", "ENST00000528961", "ENST00000529647", "ENST00000531198", "ENST00000533280", "ENST00000533475", "ENST00000533879", "ENST00000533971", "ENST00000616970", "ENST00000650687", "ENST00000651164", "ENST00000651650", "ENST00000652223", "ENST00000652606")	5.49	1.92	313	3.68e-54	1.48e-52	53.4
17	53100000	53100000	625	+	ENSG00000262902	MTCO1P40	processed_pseudogene	chromosome	MT-CO1 pseudogene 40 [Source:HGNC Symbol;Acc:HGNC:52105]	ENSG00000262902.1	MTCO1P40	NA	ENST00000574371	-7.51	5.95	313	3.86e-54	1.55e-52	53.4
14	1.05e+08	1.05e+08	50900	+	ENSG00000182979	MTA1	protein_coding	chromosome	metastasis associated 1 [Source:HGNC Symbol;Acc:HGNC:7410]	ENSG00000182979.18	MTA1	9112	c("ENST00000331320", "ENST00000405646", "ENST00000406191", "ENST00000424723", "ENST00000426567", "ENST00000434050", "ENST00000435036", "ENST00000438610", "ENST00000469140", "ENST00000481012", "ENST00000481206", "ENST00000481635", "ENST00000490198", "ENST00000494026", "ENST00000494981", "ENST00000498644", "ENST00000550551", "ENST00000550808", "ENST00000551236", "ENST00000552286")	1.96	5.43	312	4.71e-54	1.88e-52	53.3
10	1.02e+08	1.02e+08	2090	-	ENSG00000107833	NPM3	protein_coding	chromosome	nucleophosmin/nucleoplasmin 3 [Source:HGNC Symbol;Acc:HGNC:7931]	ENSG00000107833.10	NPM3	10360	c("ENST00000370110", "ENST00000462391", "ENST00000468544", "ENST00000474993")	3.49	3.35	312	4.96e-54	1.98e-52	53.3
2	58200000	58200000	82100	-	ENSG00000115392	FANCL	protein_coding	chromosome	FA complementation group L [Source:HGNC Symbol;Acc:HGNC:20748]	ENSG00000115392.11	FANCL	55120	c("ENST00000233741", "ENST00000402135", "ENST00000403295", "ENST00000403676", "ENST00000417361", "ENST00000427708", "ENST00000446381", "ENST00000449070", "ENST00000470506", "ENST00000481670")	1.45	4.58	312	5.45e-54	2.17e-52	53.3
8	60700000	60900000	189000	+	ENSG00000171316	CHD7	protein_coding	chromosome	chromodomain helicase DNA binding protein 7 [Source:HGNC Symbol;Acc:HGNC:20626]	ENSG00000171316.12	CHD7	55636	c("ENST00000423902", "ENST00000524602", "ENST00000525508", "ENST00000526846", "ENST00000527825", "ENST00000527900", "ENST00000527921", "ENST00000528280", "ENST00000529472", "ENST00000531695", "ENST00000532149", "ENST00000618450")	-2.07	7.54	312	5.61e-54	2.23e-52	53.3
12	6200000	6240000	38600	+	ENSG00000010278	CD9	protein_coding	chromosome	CD9 molecule [Source:HGNC Symbol;Acc:HGNC:1709]	ENSG00000010278.14	CD9	928	c("ENST00000009180", "ENST00000382515", "ENST00000382518", "ENST00000382519", "ENST00000481267", "ENST00000536586", "ENST00000538418", "ENST00000538834", "ENST00000540891", "ENST00000543916", "ENST00000546073", "ENST00000610354", "ENST00000642746", "ENST00000645368", "ENST00000645565", "ENST00000646407")	3.76	5.05	311	6.06e-54	2.4e-52	53.2
1	1.5e+08	1.5e+08	9850	+	ENSG00000150337	FCGR1A	protein_coding	chromosome	Fc fragment of IgG receptor Ia [Source:HGNC Symbol;Acc:HGNC:3613]	ENSG00000150337.13	FCGR1A	2209	c("ENST00000369168", "ENST00000444948", "ENST00000489479", "ENST00000489704")	5.54	2.85	311	7.05e-54	2.79e-52	53.2
19	44800000	44900000	43000	+	ENSG00000130202	NECTIN2	protein_coding	chromosome	nectin cell adhesion molecule 2 [Source:HGNC Symbol;Acc:HGNC:9707]	ENSG00000130202.10	NECTIN2	5819	c("ENST00000252483", "ENST00000252485", "ENST00000585601", "ENST00000587386", "ENST00000591581", "ENST00000592018")	4.86	3.08	311	7.96e-54	3.14e-52	53.1
12	6770000	6780000	5940	+	ENSG00000089692	LAG3	protein_coding	chromosome	lymphocyte activating 3 [Source:HGNC Symbol;Acc:HGNC:6476]	ENSG00000089692.9	LAG3	3902	c("ENST00000203629", "ENST00000441671", "ENST00000538079", "ENST00000541049")	5.81	4.06	310	8.35e-54	3.28e-52	53.1
17	7570000	7580000	6300	+	ENSG00000161960	EIF4A1	protein_coding	chromosome	eukaryotic translation initiation factor 4A1 [Source:HGNC Symbol;Acc:HGNC:3282]	ENSG00000161960.15	EIF4A1	1973	c("ENST00000293831", "ENST00000396527", "ENST00000577269", "ENST00000577731", "ENST00000577738", "ENST00000577929", "ENST00000578324", "ENST00000578476", "ENST00000578495", "ENST00000578569", "ENST00000578754", "ENST00000579085", "ENST00000579139", "ENST00000580461", "ENST00000580886", "ENST00000580888", "ENST00000581384", "ENST00000581544", "ENST00000581770", "ENST00000581808", "ENST00000581841"…
ENST00000583389, "ENST00000583802", "ENST00000583899", "ENST00000584054", "ENST00000584712", "ENST00000584784", "ENST00000584798", "ENST00000584860", "ENST00000584901", "ENST00000585024")	1.64	8.13	310	8.83e-54	3.46e-52	53.1
8	1.03e+08	1.03e+08	11500	+	ENSG00000164932	CTHRC1	protein_coding	chromosome	collagen triple helix repeat containing 1 [Source:HGNC Symbol;Acc:HGNC:18831]	ENSG00000164932.13	CTHRC1	115908	c("ENST00000330295", "ENST00000415886", "ENST00000520337", "ENST00000520880")	4.48	2.69	310	8.83e-54	3.46e-52	53.1
18	215000	268000	53500	-	ENSG00000079134	THOC1	protein_coding	chromosome	THO complex 1 [Source:HGNC Symbol;Acc:HGNC:19070]	ENSG00000079134.12	THOC1	9984	c("ENST00000261600", "ENST00000577429", "ENST00000577552", "ENST00000578224", "ENST00000578529", "ENST00000579232", "ENST00000579891", "ENST00000580038", "ENST00000580544", "ENST00000580870", "ENST00000581116", "ENST00000581269", "ENST00000581576", "ENST00000582313", "ENST00000583228", "ENST00000584470", "ENST00000584642", "ENST00000585307", "ENST00000616322", "ENST00000621904", "ENST00000631280")	1.31	5.36	310	8.85e-54	3.46e-52	53.1
1	2.42e+08	2.42e+08	87300	-	ENSG00000054277	OPN3	protein_coding	chromosome	opsin 3 [Source:HGNC Symbol;Acc:HGNC:14007]	ENSG00000054277.14	OPN3	23596	c("ENST00000366554", "ENST00000462265", "ENST00000463155", "ENST00000469376", "ENST00000478849", "ENST00000490673", "ENST00000635737")	-2.4	5.92	310	1.01e-53	3.94e-52	53
20	5.9e+07	5.9e+07	7400	+	ENSG00000101162	TUBB1	protein_coding	chromosome	tubulin beta 1 class VI [Source:HGNC Symbol;Acc:HGNC:16257]	ENSG00000101162.3	TUBB1	81027	ENST00000217133	-3.92	3.65	310	1.03e-53	4.01e-52	53
14	23100000	23100000	37100	-	ENSG00000100813	ACIN1	protein_coding	chromosome	apoptotic chromatin condensation inducer 1 [Source:HGNC Symbol;Acc:HGNC:17066]	ENSG00000100813.14	ACIN1	22985	c("ENST00000262710", "ENST00000338631", "ENST00000357481", "ENST00000397341", "ENST00000457657", "ENST00000473758", "ENST00000553501", "ENST00000553721", "ENST00000553790", "ENST00000554680", "ENST00000554708", "ENST00000554979", "ENST00000555053", "ENST00000555352", "ENST00000555395", "ENST00000555478", "ENST00000555566", "ENST00000555807", "ENST00000556052", "ENST00000557039", "ENST00000557432"…	1.86	7.01	309	1.18e-53	4.57e-52	52.9
17	40400000	40500000	14300	+	ENSG00000141753	IGFBP4	protein_coding	chromosome	insulin like growth factor binding protein 4 [Source:HGNC Symbol;Acc:HGNC:5473]	ENSG00000141753.7	IGFBP4	3487	ENST00000269593	3.53	5.29	309	1.2e-53	4.65e-52	52.9
16	69800000	69900000	179000	+	ENSG00000198373	WWP2	protein_coding	chromosome	WW domain containing E3 ubiquitin protein ligase 2 [Source:HGNC Symbol;Acc:HGNC:16804]	ENSG00000198373.12	WWP2	11060	c("ENST00000356003", "ENST00000359154", "ENST00000544162", "ENST00000561780", "ENST00000563618", "ENST00000563659", "ENST00000566463", "ENST00000567161", "ENST00000567303", "ENST00000567579", "ENST00000567986", "ENST00000568185", "ENST00000568684", "ENST00000568818", "ENST00000568845", "ENST00000569174", "ENST00000569297", "ENST00000569620", "ENST00000569658", "ENST00000570104")	-0.86	6.2	309	1.21e-53	4.67e-52	52.9
17	7580000	7580000	2620	+	ENSG00000129226	CD68	protein_coding	chromosome	CD68 molecule [Source:HGNC Symbol;Acc:HGNC:1693]	ENSG00000129226.14	CD68	968	c("ENST00000250092", "ENST00000380498", "ENST00000584180", "ENST00000584502")	2.47	6.44	308	1.52e-53	5.85e-52	52.8
11	57300000	57300000	25300	-	ENSG00000149115	TNKS1BP1	protein_coding	chromosome	tankyrase 1 binding protein 1 [Source:HGNC Symbol;Acc:HGNC:19081]	ENSG00000149115.14	TNKS1BP1	85456	c("ENST00000358252", "ENST00000427750", "ENST00000527207", "ENST00000528882", "ENST00000530920", "ENST00000532273", "ENST00000532437")	3.4	4.12	307	2.35e-53	9.05e-52	52.6
2	1.82e+08	1.82e+08	39000	+	ENSG00000138434	ITPRID2	protein_coding	chromosome	ITPR interacting domain containing 2 [Source:HGNC Symbol;Acc:HGNC:11319]	ENSG00000138434.17	ITPRID2	6744	c("ENST00000320370", "ENST00000409001", "ENST00000409136", "ENST00000416081", "ENST00000431877", "ENST00000440623", "ENST00000451836", "ENST00000454579", "ENST00000467172", "ENST00000470129", "ENST00000470654", "ENST00000480753", "ENST00000491720", "ENST00000491866", "ENST00000495248")	1.94	5.2	307	2.4e-53	9.2e-52	52.6
22	24600000	24600000	26100	+	ENSG00000100028	SNRPD3	protein_coding	chromosome	small nuclear ribonucleoprotein D3 polypeptide [Source:HGNC Symbol;Acc:HGNC:11160]	ENSG00000100028.12	SNRPD3	6634	c("ENST00000215829", "ENST00000402849", "ENST00000468770")	1.57	6.16	307	2.47e-53	9.46e-52	52.6
17	75100000	75200000	33000	-	ENSG00000189159	JPT1	protein_coding	chromosome	Jupiter microtubule associated homolog 1 [Source:HGNC Symbol;Acc:HGNC:14569]	ENSG00000189159.16	JPT1	51155	c("ENST00000304834", "ENST00000356033", "ENST00000409753", "ENST00000465454", "ENST00000470924", "ENST00000476258", "ENST00000481094", "ENST00000481647", "ENST00000482348", "ENST00000580380", "ENST00000581874", "ENST00000584079")	2	5.5	307	2.48e-53	9.46e-52	52.6
10	69500000	69500000	56200	+	ENSG00000099282	TSPAN15	protein_coding	chromosome	tetraspanin 15 [Source:HGNC Symbol;Acc:HGNC:23298]	ENSG00000099282.10	TSPAN15	23555	c("ENST00000373290", "ENST00000452130", "ENST00000459981", "ENST00000470508", "ENST00000475069", "ENST00000478112", "ENST00000486093", "ENST00000490083")	4.52	1.97	307	2.59e-53	9.86e-52	52.6
11	2130000	2140000	12100	-	ENSG00000167244	IGF2	protein_coding	chromosome	insulin like growth factor 2 [Source:HGNC Symbol;Acc:HGNC:5466]	ENSG00000167244.21	IGF2	3481	c("ENST00000381389", "ENST00000381392", "ENST00000381395", "ENST00000381406", "ENST00000416167", "ENST00000418738", "ENST00000434045")	5.62	3.34	307	2.6e-53	9.89e-52	52.6
17	8040000	8050000	10100	+	ENSG00000179593	ALOX15B	protein_coding	chromosome	arachidonate 15-lipoxygenase type B [Source:HGNC Symbol;Acc:HGNC:434]	ENSG00000179593.16	ALOX15B	247	c("ENST00000380173", "ENST00000380183", "ENST00000571240", "ENST00000572022", "ENST00000573359")	4.96	2.08	307	2.64e-53	1e-51	52.6
6	1.59e+08	1.59e+08	10700	-	ENSG00000164691	TAGAP	protein_coding	chromosome	T cell activation RhoGTPase activating protein [Source:HGNC Symbol;Acc:HGNC:15669]	ENSG00000164691.17	TAGAP	117289	c("ENST00000326965", "ENST00000338313", "ENST00000367066", "ENST00000642909")	-3.07	9.17	306	2.77e-53	1.05e-51	52.6
1	65800000	66400000	582000	+	ENSG00000184588	PDE4B	protein_coding	chromosome	phosphodiesterase 4B [Source:HGNC Symbol;Acc:HGNC:8781]	ENSG00000184588.18	PDE4B	5142	c("ENST00000329654", "ENST00000341517", "ENST00000371045", "ENST00000371048", "ENST00000412480", "ENST00000423207", "ENST00000480109", "ENST00000483863", "ENST00000490695", "ENST00000491340", "ENST00000524999", "ENST00000526197", "ENST00000526666", "ENST00000528771", "ENST00000531025", "ENST00000531358", "ENST00000532040", "ENST00000534463")	-2.45	8.59	306	2.82e-53	1.06e-51	52.5
15	40500000	40600000	36400	-	ENSG00000128891	CCDC32	protein_coding	chromosome	coiled-coil domain containing 32 [Source:HGNC Symbol;Acc:HGNC:28295]	ENSG00000128891.15	CCDC32	90416	c("ENST00000358005", "ENST00000416810", "ENST00000558113", "ENST00000558750", "ENST00000558871", "ENST00000558918", "ENST00000559103", "ENST00000559153", "ENST00000559291", "ENST00000559911", "ENST00000560109", "ENST00000560305", "ENST00000560535", "ENST00000561011", "ENST00000625629")	-1.48	6.34	306	2.99e-53	1.13e-51	52.5
14	92100000	92100000	5800	-	ENSG00000183648	NDUFB1	protein_coding	chromosome	NADH:ubiquinone oxidoreductase subunit B1 [Source:HGNC Symbol;Acc:HGNC:7695]	ENSG00000183648.10	NDUFB1	4707	c("ENST00000329559", "ENST00000553514", "ENST00000553666", "ENST00000555441", "ENST00000556555", "ENST00000605997", "ENST00000617122")	1.64	4.67	306	3.06e-53	1.15e-51	52.5
14	75500000	75500000	24600	+	ENSG00000156127	BATF	protein_coding	chromosome	basic leucine zipper ATF-like transcription factor [Source:HGNC Symbol;Acc:HGNC:958]	ENSG00000156127.7	BATF	10538	c("ENST00000286639", "ENST00000555504", "ENST00000555795")	3.2	4.83	306	3.62e-53	1.36e-51	52.4
4	1.68e+08	1.69e+08	431000	+	ENSG00000129116	PALLD	protein_coding	chromosome	palladin, cytoskeletal associated protein [Source:HGNC Symbol;Acc:HGNC:17068]	ENSG00000129116.19	PALLD	23022	c("ENST00000261509", "ENST00000393726", "ENST00000503290", "ENST00000503457", "ENST00000504519", "ENST00000505667", "ENST00000507325", "ENST00000507699", "ENST00000507735", "ENST00000508898", "ENST00000510998", "ENST00000511611", "ENST00000511682", "ENST00000511948", "ENST00000512127", "ENST00000513187", "ENST00000513245", "ENST00000649826")	2.46	4.62	305	3.96e-53	1.48e-51	52.4
19	48900000	48900000	3640	+	ENSG00000087074	PPP1R15A	protein_coding	chromosome	protein phosphatase 1 regulatory subunit 15A [Source:HGNC Symbol;Acc:HGNC:14375]	ENSG00000087074.8	PPP1R15A	23645	c("ENST00000200453", "ENST00000600406")	-3.33	9.54	305	4.75e-53	1.77e-51	52.3
6	34300000	34400000	141000	-	ENSG00000270800	RPS10-NUDT3	protein_coding	chromosome	RPS10-NUDT3 readthrough [Source:HGNC Symbol;Acc:HGNC:49181]	ENSG00000270800.3	RPS10-NUDT3	100529239	c("ENST00000494077", "ENST00000605528", "ENST00000639725", "ENST00000639877")	-2.48	6.41	304	5.07e-53	1.89e-51	52.3
CHR_HSCHR6_MHC_QBL_CTG1	33200000	33200000	4500	+	ENSG00000096150	RPS18	protein_coding	chromosome	ribosomal protein S18 [Source:HGNC Symbol;Acc:HGNC:10401]	ENSG00000096150.9	RPS18	6222	c("ENST00000211372", "ENST00000464447", "ENST00000470852", "ENST00000476288", "ENST00000477055", "ENST00000477733", "ENST00000481330", "ENST00000489474")	-2.94	6.55	304	6.54e-53	2.43e-51	52.2
3	23800000	23900000	85700	+	ENSG00000170142	UBE2E1	protein_coding	chromosome	ubiquitin conjugating enzyme E2 E1 [Source:HGNC Symbol;Acc:HGNC:12477]	ENSG00000170142.12	UBE2E1	7324	c("ENST00000306627", "ENST00000346855", "ENST00000424381", "ENST00000442670", "ENST00000452012", "ENST00000467766", "ENST00000475680", "ENST00000481622", "ENST00000484048", "ENST00000493707", "ENST00000495141")	2.49	5.28	304	6.62e-53	2.45e-51	52.2
22	39900000	39900000	820	+	ENSG00000226085	UQCRFS1P1	processed_pseudogene	chromosome	ubiquinol-cytochrome c reductase, Rieske iron-sulfur polypeptide 1 pseudogene 1 [Source:HGNC Symbol;Acc:HGNC:12588]	ENSG00000226085.3	UQCRFS1P1	NA	ENST00000435169	-5.05	3.04	304	6.63e-53	2.45e-51	52.2
17	63600000	63700000	73900	+	ENSG00000198909	MAP3K3	protein_coding	chromosome	mitogen-activated protein kinase kinase kinase 3 [Source:HGNC Symbol;Acc:HGNC:6855]	ENSG00000198909.7	MAP3K3	4215	c("ENST00000361357", "ENST00000361733", "ENST00000577395", "ENST00000577597", "ENST00000577784", "ENST00000577839", "ENST00000578622", "ENST00000579585", "ENST00000581732", "ENST00000584573", "ENST00000585302")	-1.09	6.1	303	7.78e-53	2.87e-51	52.1
11	66300000	66300000	8900	+	ENSG00000174903	RAB1B	protein_coding	chromosome	RAB1B, member RAS oncogene family [Source:HGNC Symbol;Acc:HGNC:18370]	ENSG00000174903.16	RAB1B	81876	c("ENST00000311481", "ENST00000527397")	1.96	5.79	303	8.54e-53	3.14e-51	52.1
CHR_HSCHR7_2_CTG6	1.43e+08	1.43e+08	16000	+	ENSG00000275482	EPHB6	protein_coding	chromosome	EPH receptor B6 [Source:HGNC Symbol;Acc:HGNC:3396]	ENSG00000275482.4	EPHB6	2051	c("ENST00000615824", "ENST00000618483", "ENST00000631900", "ENST00000631924", "ENST00000632037", "ENST00000632242", "ENST00000632889", "ENST00000633684", "ENST00000634005", "ENST00000634148", "ENST00000634205")	-3.33	4.83	303	9.14e-53	3.35e-51	52
4	7.6e+07	7.6e+07	7730	-	ENSG00000169248	CXCL11	protein_coding	chromosome	C-X-C motif chemokine ligand 11 [Source:HGNC Symbol;Acc:HGNC:10638]	ENSG00000169248.13	CXCL11	6373	c("ENST00000306621", "ENST00000503860")	4.83	1.96	302	1.02e-52	3.74e-51	52
13	76900000	76900000	6230	-	ENSG00000178695	KCTD12	protein_coding	chromosome	potassium channel tetramerization domain containing 12 [Source:HGNC Symbol;Acc:HGNC:14678]	ENSG00000178695.6	KCTD12	115207	ENST00000377474	3.86	5.07	302	1.03e-52	3.76e-51	52
19	6210000	6280000	69600	-	ENSG00000130382	MLLT1	protein_coding	chromosome	MLLT1 super elongation complex subunit [Source:HGNC Symbol;Acc:HGNC:7134]	ENSG00000130382.9	MLLT1	4298	c("ENST00000252674", "ENST00000585588", "ENST00000587473")	2.28	4.55	302	1.05e-52	3.84e-51	52
1	1.51e+08	1.51e+08	5730	+	ENSG00000143369	ECM1	protein_coding	chromosome	extracellular matrix protein 1 [Source:HGNC Symbol;Acc:HGNC:3153]	ENSG00000143369.15	ECM1	1893	c("ENST00000346569", "ENST00000369047", "ENST00000369049", "ENST00000470432", "ENST00000490346", "ENST00000496744", "ENST00000498579")	4.41	2.51	302	1.07e-52	3.91e-51	52
15	43200000	43200000	12100	+	ENSG00000166946	CCNDBP1	protein_coding	chromosome	cyclin D1 binding protein 1 [Source:HGNC Symbol;Acc:HGNC:1587]	ENSG00000166946.14	CCNDBP1	23582	c("ENST00000300213", "ENST00000444658", "ENST00000562553", "ENST00000563065", "ENST00000564630", "ENST00000565296", "ENST00000565958", "ENST00000566515", "ENST00000566833", "ENST00000566882", "ENST00000567434", "ENST00000567690", "ENST00000568507", "ENST00000568936", "ENST00000569745")	-1.13	7.11	302	1.13e-52	4.12e-51	51.9
7	99300000	99400000	40400	+	ENSG00000241685	ARPC1A	protein_coding	chromosome	actin related protein 2/3 complex subunit 1A [Source:HGNC Symbol;Acc:HGNC:703]	ENSG00000241685.10	ARPC1A	10552	c("ENST00000262942", "ENST00000432786", "ENST00000463009", "ENST00000471960", "ENST00000477240")	1.35	5.28	302	1.22e-52	4.42e-51	51.9
22	50700000	50700000	58900	+	ENSG00000251322	SHANK3	protein_coding	chromosome	SH3 and multiple ankyrin repeat domains 3 [Source:HGNC Symbol;Acc:HGNC:14294]	ENSG00000251322.8	SHANK3	85358	c("ENST00000262795", "ENST00000414786", "ENST00000445220", "ENST00000659388", "ENST00000664402")	4.6	2.67	302	1.24e-52	4.47e-51	51.9
1	1.13e+08	1.13e+08	319	-	ENSG00000235299	MRPL53P1	processed_pseudogene	chromosome	mitochondrial ribosomal protein L53 pseudogene 1 [Source:HGNC Symbol;Acc:HGNC:29725]	ENSG00000235299.2	MRPL53P1	NA	ENST00000414323	-4.54	1.69	302	1.26e-52	4.56e-51	51.9
17	69100000	69100000	63200	-	ENSG00000154262	ABCA6	protein_coding	chromosome	ATP binding cassette subfamily A member 6 [Source:HGNC Symbol;Acc:HGNC:36]	ENSG00000154262.13	ABCA6	23460	c("ENST00000284425", "ENST00000446604", "ENST00000589482", "ENST00000589803", "ENST00000590311", "ENST00000590645", "ENST00000592493")	3.14	4.05	301	1.32e-52	4.75e-51	51.9
20	23600000	23600000	11800	-	ENSG00000101439	CST3	protein_coding	chromosome	cystatin C [Source:HGNC Symbol;Acc:HGNC:2475]	ENSG00000101439.9	CST3	1471	c("ENST00000376925", "ENST00000398409", "ENST00000398411")	4.07	5.22	301	1.36e-52	4.88e-51	51.9
3	6.9e+07	6.9e+07	38500	-	ENSG00000163378	EOGT	protein_coding	chromosome	EGF domain specific O-linked N-acetylglucosamine transferase [Source:HGNC Symbol;Acc:HGNC:28526]	ENSG00000163378.14	EOGT	285203	c("ENST00000295571", "ENST00000383701", "ENST00000403140", "ENST00000424374", "ENST00000456376", "ENST00000480846", "ENST00000496647", "ENST00000540764", "ENST00000540955", "ENST00000615922")	1.91	3.91	301	1.68e-52	6.01e-51	51.8
5	1.79e+08	1.79e+08	28200	+	ENSG00000178338	ZNF354B	protein_coding	chromosome	zinc finger protein 354B [Source:HGNC Symbol;Acc:HGNC:17197]	ENSG00000178338.11	ZNF354B	117608	c("ENST00000322434", "ENST00000520377", "ENST00000522624", "ENST00000522714")	3.55	6.52	301	1.68e-52	6.01e-51	51.8
16	28800000	28800000	14200	+	ENSG00000168488	ATXN2L	protein_coding	chromosome	ataxin 2 like [Source:HGNC Symbol;Acc:HGNC:31326]	ENSG00000168488.18	ATXN2L	11273	c("ENST00000325215", "ENST00000336783", "ENST00000340394", "ENST00000382686", "ENST00000395547", "ENST00000561539", "ENST00000561732", "ENST00000562583", "ENST00000562686", "ENST00000562867", "ENST00000563314", "ENST00000564035", "ENST00000564162", "ENST00000564284", "ENST00000564304", "ENST00000564656", "ENST00000565845", "ENST00000565971", "ENST00000566007", "ENST00000566080", "ENST00000566946"…	1.54	6.94	301	1.71e-52	6.11e-51	51.8
15	90200000	90200000	69100	+	ENSG00000185033	SEMA4B	protein_coding	chromosome	semaphorin 4B [Source:HGNC Symbol;Acc:HGNC:10730]	ENSG00000185033.14	SEMA4B	10509	c("ENST00000332496", "ENST00000411539", "ENST00000558051", "ENST00000558065", "ENST00000558848", "ENST00000558895", "ENST00000558975", "ENST00000559074", "ENST00000559247", "ENST00000559300", "ENST00000559322", "ENST00000559792", "ENST00000559983", "ENST00000560003", "ENST00000560089", "ENST00000560263", "ENST00000560993", "ENST00000561085", "ENST00000561252", "ENST00000561321")	-2.07	7.43	300	1.75e-52	6.22e-51	51.8
X	77900000	77900000	7940	+	ENSG00000131174	COX7B	protein_coding	chromosome	cytochrome c oxidase subunit 7B [Source:HGNC Symbol;Acc:HGNC:2291]	ENSG00000131174.7	COX7B	1349	c("ENST00000373335", "ENST00000475465", "ENST00000647835", "ENST00000650309")	1.49	5.87	300	2.09e-52	7.44e-51	51.7
1	1.58e+08	1.58e+08	107000	+	ENSG00000183853	KIRREL1	protein_coding	chromosome	kirre like nephrin family adhesion molecule 1 [Source:HGNC Symbol;Acc:HGNC:15734]	ENSG00000183853.18	KIRREL1	55243	c("ENST00000359209", "ENST00000360089", "ENST00000368172", "ENST00000368173")	4.93	2.54	299	2.37e-52	8.41e-51	51.6
3	27700000	27700000	6760	-	ENSG00000163508	EOMES	protein_coding	chromosome	eomesodermin [Source:HGNC Symbol;Acc:HGNC:3372]	ENSG00000163508.13	EOMES	8320	c("ENST00000295743", "ENST00000449599", "ENST00000461503")	4.21	2.67	299	2.51e-52	8.89e-51	51.6
21	34100000	34100000	32700	+	ENSG00000198743	SLC5A3	protein_coding	chromosome	solute carrier family 5 member 3 [Source:HGNC Symbol;Acc:HGNC:11038]	ENSG00000198743.7	SLC5A3	6526	ENST00000381151	2.8	5.32	299	2.79e-52	9.86e-51	51.6
19	42200000	42200000	21500	-	ENSG00000160570	DEDD2	protein_coding	chromosome	death effector domain containing 2 [Source:HGNC Symbol;Acc:HGNC:24450]	ENSG00000160570.14	DEDD2	162989	c("ENST00000336034", "ENST00000593561", "ENST00000593804", "ENST00000595337", "ENST00000596251", "ENST00000598090", "ENST00000598200", "ENST00000598415", "ENST00000598727", "ENST00000600559", "ENST00000601135", "ENST00000602075", "ENST00000602201")	-1.16	5.47	299	2.85e-52	1.01e-50	51.5
20	63900000	63900000	40900	+	ENSG00000101152	DNAJC5	protein_coding	chromosome	DnaJ heat shock protein family (Hsp40) member C5 [Source:HGNC Symbol;Acc:HGNC:16235]	ENSG00000101152.11	DNAJC5	80331	c("ENST00000360864", "ENST00000470551")	1.83	5.38	299	2.95e-52	1.04e-50	51.5
11	57300000	57300000	9910	-	ENSG00000149136	SSRP1	protein_coding	chromosome	structure specific recognition protein 1 [Source:HGNC Symbol;Acc:HGNC:11327]	ENSG00000149136.9	SSRP1	6749	c("ENST00000278412", "ENST00000293880", "ENST00000526696", "ENST00000529002", "ENST00000635721")	1.52	6.42	299	2.97e-52	1.04e-50	51.5
7	44900000	44900000	9230	-	ENSG00000146676	PURB	protein_coding	chromosome	purine rich element binding protein B [Source:HGNC Symbol;Acc:HGNC:9702]	ENSG00000146676.10	PURB	5814	ENST00000395699	1.48	5.97	299	2.98e-52	1.04e-50	51.5
2	27100000	27100000	7790	+	ENSG00000138080	EMILIN1	protein_coding	chromosome	elastin microfibril interfacer 1 [Source:HGNC Symbol;Acc:HGNC:19880]	ENSG00000138080.14	EMILIN1	11117	c("ENST00000380320", "ENST00000433140")	4.56	3.71	298	3.24e-52	1.13e-50	51.5
22	38700000	38800000	59400	-	ENSG00000100242	SUN2	protein_coding	chromosome	Sad1 and UNC84 domain containing 2 [Source:HGNC Symbol;Acc:HGNC:14210]	ENSG00000100242.15	SUN2	25777	c("ENST00000405018", "ENST00000405510", "ENST00000406622", "ENST00000417332", "ENST00000420859", "ENST00000430185", "ENST00000433561", "ENST00000438058", "ENST00000439339", "ENST00000452294", "ENST00000455125", "ENST00000456894", "ENST00000464202", "ENST00000469086", "ENST00000470642", "ENST00000477262", "ENST00000480307", "ENST00000494273")	-1.64	8.24	298	3.3e-52	1.15e-50	51.5
1	42700000	42700000	18300	+	ENSG00000171960	PPIH	protein_coding	chromosome	peptidylprolyl isomerase H [Source:HGNC Symbol;Acc:HGNC:14651]	ENSG00000171960.11	PPIH	10465	c("ENST00000304979", "ENST00000372549", "ENST00000372550", "ENST00000436387", "ENST00000440068", "ENST00000461351")	1.74	4.06	298	3.36e-52	1.17e-50	51.5
14	24400000	24400000	13900	+	ENSG00000100968	NFATC4	protein_coding	chromosome	nuclear factor of activated T cells 4 [Source:HGNC Symbol;Acc:HGNC:7778]	ENSG00000100968.14	NFATC4	4776	c("ENST00000250373", "ENST00000413692", "ENST00000422617", "ENST00000424781", "ENST00000440487", "ENST00000539237", "ENST00000553469", "ENST00000553708", "ENST00000553879", "ENST00000554050", "ENST00000554344", "ENST00000554473", "ENST00000554591", "ENST00000554655", "ENST00000554661", "ENST00000554779", "ENST00000554903", "ENST00000554966", "ENST00000555167", "ENST00000555393", "ENST00000555453"…
ENST00000556759, "ENST00000556957", "ENST00000557028", "ENST00000557451", "ENST00000557674", "ENST00000557767")	4.58	3.54	298	3.61e-52	1.25e-50	51.4
2	1.77e+08	1.77e+08	11400	+	ENSG00000170144	HNRNPA3	protein_coding	chromosome	heterogeneous nuclear ribonucleoprotein A3 [Source:HGNC Symbol;Acc:HGNC:24941]	ENSG00000170144.20	HNRNPA3	220988	c("ENST00000392524", "ENST00000411529", "ENST00000432457", "ENST00000435711", "ENST00000483137")	2.09	8.4	298	3.63e-52	1.26e-50	51.4
17	74700000	74700000	76800	+	ENSG00000172794	RAB37	protein_coding	chromosome	RAB37, member RAS oncogene family [Source:HGNC Symbol;Acc:HGNC:30268]	ENSG00000172794.20	RAB37	326624	c("ENST00000340415", "ENST00000392610", "ENST00000392612", "ENST00000392613", "ENST00000392614", "ENST00000392615", "ENST00000392617", "ENST00000402449", "ENST00000481224", "ENST00000488977", "ENST00000527040", "ENST00000528438", "ENST00000531420", "ENST00000533530", "ENST00000577548", "ENST00000613645")	-2.27	5.55	298	3.66e-52	1.26e-50	51.4
22	39500000	39500000	2990	+	ENSG00000128272	ATF4	protein_coding	chromosome	activating transcription factor 4 [Source:HGNC Symbol;Acc:HGNC:786]	ENSG00000128272.14	ATF4	468	c("ENST00000337304", "ENST00000396680", "ENST00000404241")	1.78	7.47	298	3.8e-52	1.31e-50	51.4
X	71500000	71600000	42800	+	ENSG00000147162	OGT	protein_coding	chromosome	O-linked N-acetylglucosamine (GlcNAc) transferase [Source:HGNC Symbol;Acc:HGNC:8127]	ENSG00000147162.14	OGT	8473	c("ENST00000373701", "ENST00000373719", "ENST00000444774", "ENST00000455587", "ENST00000459760", "ENST00000462638", "ENST00000466181", "ENST00000472270", "ENST00000474633", "ENST00000488174", "ENST00000498566")	1.99	8.55	298	3.96e-52	1.36e-50	51.4
6	78900000	78900000	78900	+	ENSG00000146243	IRAK1BP1	protein_coding	chromosome	interleukin 1 receptor associated kinase 1 binding protein 1 [Source:HGNC Symbol;Acc:HGNC:17368]	ENSG00000146243.14	IRAK1BP1	134728	c("ENST00000369940", "ENST00000606868", "ENST00000606929", "ENST00000607739")	-3.79	4.04	298	4.16e-52	1.43e-50	51.4
6	13600000	13700000	90300	-	ENSG00000010017	RANBP9	protein_coding	chromosome	RAN binding protein 9 [Source:HGNC Symbol;Acc:HGNC:13727]	ENSG00000010017.13	RANBP9	10048	c("ENST00000011619", "ENST00000469916")	1.45	5.28	298	4.22e-52	1.45e-50	51.4
9	2720000	2840000	124000	-	ENSG00000080608	PUM3	protein_coding	chromosome	pumilio RNA binding family member 3 [Source:HGNC Symbol;Acc:HGNC:29676]	ENSG00000080608.10	PUM3	9933	c("ENST00000382032", "ENST00000397885", "ENST00000469168", "ENST00000490444")	1.3	5.08	297	4.78e-52	1.64e-50	51.3
6	82400000	82400000	7620	+	ENSG00000146242	TPBG	protein_coding	chromosome	trophoblast glycoprotein [Source:HGNC Symbol;Acc:HGNC:12004]	ENSG00000146242.8	TPBG	7162	c("ENST00000369750", "ENST00000535040", "ENST00000543496")	4.97	1.91	297	4.81e-52	1.64e-50	51.3
8	1.02e+08	1.02e+08	160000	-	ENSG00000104517	UBR5	protein_coding	chromosome	ubiquitin protein ligase E3 component n-recognin 5 [Source:HGNC Symbol;Acc:HGNC:16806]	ENSG00000104517.13	UBR5	51366	c("ENST00000220959", "ENST00000517465", "ENST00000518145", "ENST00000518205", "ENST00000519365", "ENST00000519528", "ENST00000520539", "ENST00000520898", "ENST00000521312", "ENST00000521566", "ENST00000521767", "ENST00000521922", "ENST00000522327")	1.38	7.42	296	6.07e-52	2.07e-50	51.2
2	1.89e+08	1.89e+08	34100	+	ENSG00000115368	WDR75	protein_coding	chromosome	WD repeat domain 75 [Source:HGNC Symbol;Acc:HGNC:25725]	ENSG00000115368.10	WDR75	84128	c("ENST00000314761", "ENST00000427960", "ENST00000436347", "ENST00000472286", "ENST00000475596", "ENST00000498365", "ENST00000631047")	1.39	5.56	296	6.1e-52	2.07e-50	51.2
9	94600000	94600000	37100	-	ENSG00000165140	FBP1	protein_coding	chromosome	fructose-bisphosphatase 1 [Source:HGNC Symbol;Acc:HGNC:3606]	ENSG00000165140.10	FBP1	2203	c("ENST00000375326", "ENST00000414122", "ENST00000415431", "ENST00000648117")	3.68	3.17	296	6.17e-52	2.09e-50	51.2
14	1.04e+08	1.04e+08	3170	-	ENSG00000166165	CKB	protein_coding	chromosome	creatine kinase B [Source:HGNC Symbol;Acc:HGNC:1991]	ENSG00000166165.13	CKB	1152	c("ENST00000348956", "ENST00000553528", "ENST00000553610", "ENST00000553652", "ENST00000553878", "ENST00000553994", "ENST00000554282", "ENST00000554426", "ENST00000554705", "ENST00000554989", "ENST00000555039", "ENST00000555366", "ENST00000555659", "ENST00000555770", "ENST00000557287", "ENST00000557530", "ENST00000557569")	4.55	3	296	6.18e-52	2.09e-50	51.2
19	11400000	11400000	2290	+	ENSG00000173928	SWSAP1	protein_coding	chromosome	SWIM-type zinc finger 7 associated protein 1 [Source:HGNC Symbol;Acc:HGNC:26638]	ENSG00000173928.3	SWSAP1	126074	ENST00000312423	-1.36	3.55	296	6.96e-52	2.35e-50	51.2
4	1710000	1750000	32300	+	ENSG00000013810	TACC3	protein_coding	chromosome	transforming acidic coiled-coil containing protein 3 [Source:HGNC Symbol;Acc:HGNC:11524]	ENSG00000013810.19	TACC3	10460	c("ENST00000313288", "ENST00000404054", "ENST00000458173", "ENST00000466077", "ENST00000467746", "ENST00000470136", "ENST00000470808", "ENST00000484264", "ENST00000484651", "ENST00000485989", "ENST00000493975", "ENST00000612220", "ENST00000617535", "ENST00000650779", "ENST00000651251", "ENST00000651472", "ENST00000651817", "ENST00000652770")	1.72	6.08	296	7.78e-52	2.62e-50	51.1
14	24200000	24200000	3030	-	ENSG00000092330	TINF2	protein_coding	chromosome	TERF1 interacting nuclear factor 2 [Source:HGNC Symbol;Acc:HGNC:11824]	ENSG00000092330.18	TINF2	26277	c("ENST00000267415", "ENST00000399423", "ENST00000557830", "ENST00000557915", "ENST00000557921", "ENST00000558476", "ENST00000558510", "ENST00000558566", "ENST00000558703", "ENST00000559019", "ENST00000559147", "ENST00000559549", "ENST00000560019", "ENST00000626689", "ENST00000646753")	-1.14	7.1	296	7.96e-52	2.68e-50	51.1
7	1.1e+07	11200000	196000	+	ENSG00000106443	PHF14	protein_coding	chromosome	PHD finger protein 14 [Source:HGNC Symbol;Acc:HGNC:22203]	ENSG00000106443.16	PHF14	9678	c("ENST00000403050", "ENST00000423760", "ENST00000469407", "ENST00000470665", "ENST00000473050", "ENST00000476009", "ENST00000476774", "ENST00000481418", "ENST00000489305", "ENST00000490957", "ENST00000493922", "ENST00000497851", "ENST00000498784", "ENST00000521747", "ENST00000634607", "ENST00000642461")	1.34	5.41	295	9.41e-52	3.16e-50	51
16	6.8e+07	6.8e+07	13200	-	ENSG00000167261	DPEP2	protein_coding	chromosome	dipeptidase 2 [Source:HGNC Symbol;Acc:HGNC:23028]	ENSG00000167261.14	DPEP2	64174	c("ENST00000268795", "ENST00000393847", "ENST00000572624", "ENST00000572888", "ENST00000573808", "ENST00000574316", "ENST00000574865", "ENST00000575203", "ENST00000575510")	-2.23	4.91	295	9.48e-52	3.18e-50	51
5	1.68e+08	1.69e+08	32900	+	ENSG00000113643	RARS	protein_coding	chromosome	arginyl-tRNA synthetase [Source:HGNC Symbol;Acc:HGNC:9870]	ENSG00000113643.9	RARS	5917	c("ENST00000231572", "ENST00000518757", "ENST00000519346", "ENST00000520013", "ENST00000520421", "ENST00000521329", "ENST00000521939", "ENST00000522834", "ENST00000524082", "ENST00000626454")	1.6	5.25	295	9.6e-52	3.21e-50	51
2	1.12e+08	1.12e+08	131000	+	ENSG00000153208	MERTK	protein_coding	chromosome	MER proto-oncogene, tyrosine kinase [Source:HGNC Symbol;Acc:HGNC:7027]	ENSG00000153208.17	MERTK	10461	c("ENST00000295408", "ENST00000409780", "ENST00000421804", "ENST00000439966", "ENST00000449344", "ENST00000473065", "ENST00000616902")	4.65	2.09	295	9.69e-52	3.23e-50	51
17	5.8e+07	5.8e+07	18200	-	ENSG00000266086	AC015813.2	protein_coding	chromosome	novel transcript	ENSG00000266086.3	AC015813.2	NA	c("ENST00000578794", "ENST00000665125")	2.32	4.15	295	9.74e-52	3.25e-50	51
3	1.71e+08	1.71e+08	5330	-	ENSG00000163584	RPL22L1	protein_coding	chromosome	ribosomal protein L22 like 1 [Source:HGNC Symbol;Acc:HGNC:27610]	ENSG00000163584.18	RPL22L1	200916	c("ENST00000295830", "ENST00000463836", "ENST00000466674", "ENST00000475836", "ENST00000478578", "ENST00000494771")	1.86	5.74	295	9.9e-52	3.29e-50	51
16	79600000	79600000	14900	-	ENSG00000178573	MAF	protein_coding	chromosome	MAF bZIP transcription factor [Source:HGNC Symbol;Acc:HGNC:6776]	ENSG00000178573.7	MAF	4094	c("ENST00000326043", "ENST00000393350", "ENST00000569649")	4.43	4.02	295	1.09e-51	3.62e-50	51
5	1.59e+08	1.59e+08	52600	-	ENSG00000145860	RNF145	protein_coding	chromosome	ring finger protein 145 [Source:HGNC Symbol;Acc:HGNC:20853]	ENSG00000145860.11	RNF145	153830	c("ENST00000274542", "ENST00000424310", "ENST00000518062", "ENST00000518284", "ENST00000518802", "ENST00000519865", "ENST00000519985", "ENST00000520548", "ENST00000520638", "ENST00000521266", "ENST00000521606", "ENST00000611185")	1.37	5.84	294	1.11e-51	3.67e-50	51
8	1.33e+08	1.34e+08	117000	-	ENSG00000008513	ST3GAL1	protein_coding	chromosome	ST3 beta-galactoside alpha-2,3-sialyltransferase 1 [Source:HGNC Symbol;Acc:HGNC:10862]	ENSG00000008513.16	ST3GAL1	6482	c("ENST00000399640", "ENST00000517668", "ENST00000518298", "ENST00000519435", "ENST00000519924", "ENST00000520020", "ENST00000521180", "ENST00000521627", "ENST00000522204", "ENST00000522285", "ENST00000522652", "ENST00000522873", "ENST00000523634", "ENST00000523854", "ENST00000523855", "ENST00000648219")	-1.51	6.75	294	1.3e-51	4.29e-50	50.9
3	48900000	4.9e+07	67600	+	ENSG00000177479	ARIH2	protein_coding	chromosome	ariadne RBR E3 ubiquitin protein ligase 2 [Source:HGNC Symbol;Acc:HGNC:690]	ENSG00000177479.19	ARIH2	10425	c("ENST00000356401", "ENST00000420814", "ENST00000430423", "ENST00000433170", "ENST00000449376", "ENST00000449729", "ENST00000452385", "ENST00000452882", "ENST00000459976", "ENST00000463204", "ENST00000463738", "ENST00000465217", "ENST00000466850", "ENST00000469038", "ENST00000470296", "ENST00000472640", "ENST00000474618", "ENST00000474936", "ENST00000478224", "ENST00000482342", "ENST00000482427"…
ENST00000492077, "ENST00000495507", "ENST00000495761", "ENST00000498314")	-1.2	7.14	293	1.78e-51	5.88e-50	50.7
9	1.12e+08	1.12e+08	8620	+	ENSG00000242616	GNG10	protein_coding	chromosome	G protein subunit gamma 10 [Source:HGNC Symbol;Acc:HGNC:4402]	ENSG00000242616.4	GNG10	2790	ENST00000374293	2.47	4.43	292	2.17e-51	7.13e-50	50.7
12	1.22e+08	1.22e+08	16100	+	ENSG00000276045	ORAI1	protein_coding	chromosome	ORAI calcium release-activated calcium modulator 1 [Source:HGNC Symbol;Acc:HGNC:25896]	ENSG00000276045.3	ORAI1	84876	c("ENST00000611718", "ENST00000617316", "ENST00000646827")	-1.76	6.1	292	2.19e-51	7.2e-50	50.7
17	82300000	82300000	2740	-	ENSG00000173762	CD7	protein_coding	chromosome	CD7 molecule [Source:HGNC Symbol;Acc:HGNC:1695]	ENSG00000173762.8	CD7	924	c("ENST00000312648", "ENST00000578509", "ENST00000581434", "ENST00000581744", "ENST00000582480", "ENST00000583376", "ENST00000584284")	4.25	2.98	292	2.25e-51	7.37e-50	50.6
4	1.85e+08	1.85e+08	71200	-	ENSG00000151726	ACSL1	protein_coding	chromosome	acyl-CoA synthetase long chain family member 1 [Source:HGNC Symbol;Acc:HGNC:3569]	ENSG00000151726.14	ACSL1	2180	c("ENST00000281455", "ENST00000454703", "ENST00000503407", "ENST00000504342", "ENST00000504900", "ENST00000505492", "ENST00000506733", "ENST00000507295", "ENST00000513001", "ENST00000513317", "ENST00000515030", "ENST00000622937")	1.87	5.46	291	3.46e-51	1.13e-49	50.5
6	34200000	34200000	9360	+	ENSG00000137309	HMGA1	protein_coding	chromosome	high mobility group AT-hook 1 [Source:HGNC Symbol;Acc:HGNC:5010]	ENSG00000137309.19	HMGA1	3159	c("ENST00000311487", "ENST00000347617", "ENST00000374116", "ENST00000401473", "ENST00000447654", "ENST00000478214")	2.09	7.64	291	3.6e-51	1.17e-49	50.4
2	1.02e+08	1.02e+08	115000	+	ENSG00000115594	IL1R1	protein_coding	chromosome	interleukin 1 receptor type 1 [Source:HGNC Symbol;Acc:HGNC:5993]	ENSG00000115594.12	IL1R1	3554	c("ENST00000409288", "ENST00000409329", "ENST00000409589", "ENST00000409929", "ENST00000410023", "ENST00000413623", "ENST00000422532", "ENST00000424272", "ENST00000428279", "ENST00000430171", "ENST00000442590", "ENST00000450319", "ENST00000452403")	3.67	3.65	290	4.56e-51	1.48e-49	50.3
17	7560000	7570000	10100	+	ENSG00000161956	SENP3	protein_coding	chromosome	SUMO specific peptidase 3 [Source:HGNC Symbol;Acc:HGNC:17862]	ENSG00000161956.13	SENP3	26168	c("ENST00000321337", "ENST00000429205", "ENST00000580231", "ENST00000580997", "ENST00000581010", "ENST00000581093", "ENST00000582789", "ENST00000583277", "ENST00000610454", "ENST00000619785")	1.72	4.81	290	4.89e-51	1.59e-49	50.3
4	1.86e+08	1.86e+08	35000	-	ENSG00000154553	PDLIM3	protein_coding	chromosome	PDZ and LIM domain 3 [Source:HGNC Symbol;Acc:HGNC:20767]	ENSG00000154553.15	PDLIM3	27295	c("ENST00000284767", "ENST00000284770", "ENST00000284771", "ENST00000504011", "ENST00000504355", "ENST00000505886", "ENST00000512293", "ENST00000512380", "ENST00000514142", "ENST00000514308", "ENST00000515261", "ENST00000620787", "ENST00000629667", "ENST00000643009")	3.3	3.08	289	5.39e-51	1.75e-49	50.3
4	8270000	8310000	37300	+	ENSG00000170801	HTRA3	protein_coding	chromosome	HtrA serine peptidase 3 [Source:HGNC Symbol;Acc:HGNC:30406]	ENSG00000170801.10	HTRA3	94031	c("ENST00000307358", "ENST00000382512")	5.16	2.66	289	5.88e-51	1.9e-49	50.2
22	22700000	22700000	539	+	ENSG00000211665	IGLV3-16	IG_V_gene	chromosome	immunoglobulin lambda variable 3-16 [Source:HGNC Symbol;Acc:HGNC:5901]	ENSG00000211665.3	IGLV3-16	NA	ENST00000390311	-5.2	2.46	289	6.15e-51	1.99e-49	50.2
11	1.18e+08	1.18e+08	27900	-	ENSG00000137731	FXYD2	protein_coding	chromosome	FXYD domain containing ion transport regulator 2 [Source:HGNC Symbol;Acc:HGNC:4026]	ENSG00000137731.14	FXYD2	486	c("ENST00000260287", "ENST00000292079", "ENST00000317594", "ENST00000514385", "ENST00000528014", "ENST00000532119", "ENST00000533281", "ENST00000534383")	4.22	1.24	289	6.26e-51	2.02e-49	50.2
11	1.6e+07	16700000	773000	-	ENSG00000110693	SOX6	protein_coding	chromosome	SRY-box transcription factor 6 [Source:HGNC Symbol;Acc:HGNC:16421]	ENSG00000110693.18	SOX6	55553	c("ENST00000316399", "ENST00000396356", "ENST00000524520", "ENST00000524650", "ENST00000525259", "ENST00000525835", "ENST00000526673", "ENST00000527619", "ENST00000527840", "ENST00000528252", "ENST00000528429", "ENST00000529469", "ENST00000530378", "ENST00000531297", "ENST00000533411", "ENST00000533658", "ENST00000533870", "ENST00000655819")	-2.71	2.75	289	6.76e-51	2.18e-49	50.2
17	6.4e+07	6.4e+07	18000	-	ENSG00000108622	ICAM2	protein_coding	chromosome	intercellular adhesion molecule 2 [Source:HGNC Symbol;Acc:HGNC:5345]	ENSG00000108622.11	ICAM2	3384	c("ENST00000412356", "ENST00000418105", "ENST00000449662", "ENST00000578313", "ENST00000578379", "ENST00000578892", "ENST00000579687", "ENST00000579788", "ENST00000580011", "ENST00000580389", "ENST00000581417", "ENST00000583186", "ENST00000583366", "ENST00000583684", "ENST00000584084", "ENST00000584403")	-1.75	5.43	288	7.11e-51	2.29e-49	50.1
10	73800000	73800000	16200	+	ENSG00000214655	ZSWIM8	protein_coding	chromosome	zinc finger SWIM-type containing 8 [Source:HGNC Symbol;Acc:HGNC:23528]	ENSG00000214655.10	ZSWIM8	23053	c("ENST00000398706", "ENST00000412198", "ENST00000425051", "ENST00000431225", "ENST00000433366", "ENST00000446546", "ENST00000451629", "ENST00000466354", "ENST00000466568", "ENST00000487278", "ENST00000489234", "ENST00000492395", "ENST00000603114", "ENST00000603187", "ENST00000603195", "ENST00000603309", "ENST00000603409", "ENST00000603840", "ENST00000604165", "ENST00000604524", "ENST00000604729"…	1.55	5.7	288	7.5e-51	2.41e-49	50.1
6	69700000	69900000	194000	-	ENSG00000168216	LMBRD1	protein_coding	chromosome	LMBR1 domain containing 1 [Source:HGNC Symbol;Acc:HGNC:23038]	ENSG00000168216.13	LMBRD1	55788	c("ENST00000370570", "ENST00000472827", "ENST00000647650", "ENST00000647655", "ENST00000647669", "ENST00000647934", "ENST00000647964", "ENST00000648168", "ENST00000648210", "ENST00000648265", "ENST00000648303", "ENST00000648330", "ENST00000648394", "ENST00000648635", "ENST00000648743", "ENST00000649011", "ENST00000649028", "ENST00000649054", "ENST00000649057", "ENST00000649166", "ENST00000649370"…
ENST00000649918, "ENST00000649934", "ENST00000649958", "ENST00000649970", "ENST00000650035", "ENST00000650043", "ENST00000650107", "ENST00000650124", "ENST00000650473", "ENST00000651675")	-1.09	6.98	288	7.54e-51	2.42e-49	50.1
22	20100000	20100000	11400	+	ENSG00000099901	RANBP1	protein_coding	chromosome	RAN binding protein 1 [Source:HGNC Symbol;Acc:HGNC:9847]	ENSG00000099901.17	RANBP1	5902	c("ENST00000331821", "ENST00000402752", "ENST00000411892", "ENST00000416427", "ENST00000418705", "ENST00000421656", "ENST00000423859", "ENST00000430524", "ENST00000432879", "ENST00000435265", "ENST00000448394", "ENST00000467920", "ENST00000486575", "ENST00000488484")	1.39	5.81	288	8.45e-51	2.7e-49	50.1
9	1.07e+08	1.07e+08	49100	+	ENSG00000119318	RAD23B	protein_coding	chromosome	RAD23 homolog B, nucleotide excision repair protein [Source:HGNC Symbol;Acc:HGNC:9813]	ENSG00000119318.13	RAD23B	5887	c("ENST00000358015", "ENST00000416373", "ENST00000419616", "ENST00000442587", "ENST00000457811")	1.77	6.27	288	8.69e-51	2.77e-49	50.1
2	2.08e+08	2.08e+08	29800	-	ENSG00000138413	IDH1	protein_coding	chromosome	isocitrate dehydrogenase (NADP(+)) 1, cytosolic [Source:HGNC Symbol;Acc:HGNC:5382]	ENSG00000138413.13	IDH1	3417	c("ENST00000345146", "ENST00000415282", "ENST00000415913", "ENST00000417583", "ENST00000446179", "ENST00000451391", "ENST00000462386", "ENST00000481557", "ENST00000484575")	1.82	4.76	288	9.26e-51	2.95e-49	50
3	15100000	15100000	29100	-	ENSG00000131381	RBSN	protein_coding	chromosome	rabenosyn, RAB effector [Source:HGNC Symbol;Acc:HGNC:20759]	ENSG00000131381.12	RBSN	64145	c("ENST00000253699", "ENST00000426541", "ENST00000441057", "ENST00000449050", "ENST00000449964", "ENST00000463214", "ENST00000476527", "ENST00000483098", "ENST00000507357")	-1.47	5.6	287	1.06e-50	3.37e-49	50
1	45700000	45700000	6260	+	ENSG00000159596	TMEM69	protein_coding	chromosome	transmembrane protein 69 [Source:HGNC Symbol;Acc:HGNC:28035]	ENSG00000159596.7	TMEM69	51249	c("ENST00000372025", "ENST00000496366")	1.57	4.39	287	1.14e-50	3.62e-49	49.9
20	1890000	1940000	46400	+	ENSG00000198053	SIRPA	protein_coding	chromosome	signal regulatory protein alpha [Source:HGNC Symbol;Acc:HGNC:9662]	ENSG00000198053.11	SIRPA	140885	c("ENST00000356025", "ENST00000358771", "ENST00000400068", "ENST00000622179")	3.95	4.57	287	1.23e-50	3.89e-49	49.9
9	93500000	93600000	114000	+	ENSG00000048828	FAM120A	protein_coding	chromosome	family with sequence similarity 120A [Source:HGNC Symbol;Acc:HGNC:13247]	ENSG00000048828.17	FAM120A	23196	c("ENST00000277165", "ENST00000375389", "ENST00000427765", "ENST00000446420", "ENST00000475933", "ENST00000652239")	1.4	6.91	287	1.27e-50	4.01e-49	49.9
17	7400000	7420000	15000	+	ENSG00000169992	NLGN2	protein_coding	chromosome	neuroligin 2 [Source:HGNC Symbol;Acc:HGNC:14290]	ENSG00000169992.10	NLGN2	57555	c("ENST00000302926", "ENST00000570940", "ENST00000572893", "ENST00000575301")	4.52	2.35	286	1.33e-50	4.18e-49	49.9
4	1.4e+08	1.4e+08	75000	+	ENSG00000085871	MGST2	protein_coding	chromosome	microsomal glutathione S-transferase 2 [Source:HGNC Symbol;Acc:HGNC:7063]	ENSG00000085871.9	MGST2	4258	c("ENST00000265498", "ENST00000502587", "ENST00000503816", "ENST00000506797", "ENST00000515067", "ENST00000515137", "ENST00000616265")	3.63	2.16	286	1.34e-50	4.21e-49	49.9
1	19100000	19200000	136000	-	ENSG00000127481	UBR4	protein_coding	chromosome	ubiquitin protein ligase E3 component n-recognin 4 [Source:HGNC Symbol;Acc:HGNC:30313]	ENSG00000127481.15	UBR4	23352	c("ENST00000375218", "ENST00000375224", "ENST00000375225", "ENST00000375254", "ENST00000417040", "ENST00000419533", "ENST00000425413", "ENST00000459947", "ENST00000465036", "ENST00000466969", "ENST00000467272", "ENST00000475973", "ENST00000483922", "ENST00000486515", "ENST00000492606", "ENST00000494503", "ENST00000497018")	1.5	7.44	286	1.52e-50	4.77e-49	49.8
20	44200000	44200000	14800	-	ENSG00000132823	OSER1	protein_coding	chromosome	oxidative stress responsive serine rich 1 [Source:HGNC Symbol;Acc:HGNC:16105]	ENSG00000132823.11	OSER1	51526	c("ENST00000255174", "ENST00000372970")	-1.85	7.36	286	1.65e-50	5.16e-49	49.8
1	1.6e+08	1.6e+08	28100	+	ENSG00000162738	VANGL2	protein_coding	chromosome	VANGL planar cell polarity protein 2 [Source:HGNC Symbol;Acc:HGNC:15511]	ENSG00000162738.6	VANGL2	57216	c("ENST00000368061", "ENST00000483408")	4.41	2.51	285	1.96e-50	6.14e-49	49.7
17	44100000	44100000	47000	-	ENSG00000108840	HDAC5	protein_coding	chromosome	histone deacetylase 5 [Source:HGNC Symbol;Acc:HGNC:14068]	ENSG00000108840.15	HDAC5	10014	c("ENST00000225983", "ENST00000336057", "ENST00000586339", "ENST00000586802", "ENST00000587135", "ENST00000587776", "ENST00000588261", "ENST00000588419", "ENST00000588703", "ENST00000591714", "ENST00000592385", "ENST00000593013")	-1.19	6.09	285	2.2e-50	6.87e-49	49.7
11	70400000	70400000	38200	+	ENSG00000085733	CTTN	protein_coding	chromosome	cortactin [Source:HGNC Symbol;Acc:HGNC:3338]	ENSG00000085733.16	CTTN	2017	c("ENST00000301843", "ENST00000346329", "ENST00000376561", "ENST00000393747", "ENST00000415461", "ENST00000482755", "ENST00000483662", "ENST00000498223", "ENST00000525276", "ENST00000525852", "ENST00000527622", "ENST00000527962", "ENST00000529736", "ENST00000532334", "ENST00000533931")	4.28	4.74	285	2.43e-50	7.58e-49	49.6
6	24800000	2.5e+07	238000	-	ENSG00000111913	RIPOR2	protein_coding	chromosome	RHO family interacting cell polarization regulator 2 [Source:HGNC Symbol;Acc:HGNC:13872]	ENSG00000111913.19	RIPOR2	9750	c("ENST00000259698", "ENST00000378023", "ENST00000463828", "ENST00000473070", "ENST00000510784", "ENST00000538035", "ENST00000540914", "ENST00000606385", "ENST00000613507", "ENST00000643623", "ENST00000643898", "ENST00000644411", "ENST00000644621", "ENST00000645100", "ENST00000645703", "ENST00000647136", "ENST00000647309")	-1.89	9.15	284	2.57e-50	8.01e-49	49.6
4	1.28e+08	1.28e+08	58900	+	ENSG00000164070	HSPA4L	protein_coding	chromosome	heat shock protein family A (Hsp70) member 4 like [Source:HGNC Symbol;Acc:HGNC:17041]	ENSG00000164070.12	HSPA4L	22824	c("ENST00000296464", "ENST00000505726", "ENST00000508549", "ENST00000508776", "ENST00000515262")	-2.13	4.85	284	2.59e-50	8.04e-49	49.6
20	7980000	8020000	42500	-	ENSG00000125827	TMX4	protein_coding	chromosome	thioredoxin related transmembrane protein 4 [Source:HGNC Symbol;Acc:HGNC:25237]	ENSG00000125827.9	TMX4	56255	c("ENST00000246024", "ENST00000462384", "ENST00000527925", "ENST00000530935")	-1.68	6.75	284	2.98e-50	9.25e-49	49.5
17	63800000	63800000	45700	+	ENSG00000198231	DDX42	protein_coding	chromosome	DEAD-box helicase 42 [Source:HGNC Symbol;Acc:HGNC:18676]	ENSG00000198231.13	DDX42	11325	c("ENST00000359353", "ENST00000389924", "ENST00000457800", "ENST00000577940", "ENST00000577978", "ENST00000578137", "ENST00000578593", "ENST00000578681", "ENST00000579511", "ENST00000579539", "ENST00000580108", "ENST00000581135", "ENST00000581477", "ENST00000581767", "ENST00000582985", "ENST00000583590", "ENST00000584010", "ENST00000584261", "ENST00000584951")	1.38	6.56	284	3.03e-50	9.38e-49	49.5
CHR_HG926_PATCH	22600000	22600000	13100	+	ENSG00000283934	IGSF6	protein_coding	chromosome	immunoglobulin superfamily member 6 [Source:NCBI gene;Acc:10261]	ENSG00000283934.3	IGSF6	10261	c("ENST00000638543", "ENST00000639480")	3	3.98	284	3.05e-50	9.43e-49	49.5
15	9e+07	90100000	80900	+	ENSG00000140548	ZNF710	protein_coding	chromosome	zinc finger protein 710 [Source:HGNC Symbol;Acc:HGNC:25352]	ENSG00000140548.10	ZNF710	374655	c("ENST00000268154", "ENST00000558883", "ENST00000559360", "ENST00000559419", "ENST00000560908")	2.05	4.13	284	3.28e-50	1.01e-48	49.5
3	46700000	46700000	24700	-	ENSG00000178038	ALS2CL	protein_coding	chromosome	ALS2 C-terminal like [Source:HGNC Symbol;Acc:HGNC:20605]	ENSG00000178038.17	ALS2CL	259173	c("ENST00000318962", "ENST00000383742", "ENST00000415953", "ENST00000423707", "ENST00000431015", "ENST00000434140", "ENST00000450172", "ENST00000473484", "ENST00000486301", "ENST00000498817")	4.15	3.52	284	3.33e-50	1.02e-48	49.5
22	50200000	50300000	16300	-	ENSG00000188130	MAPK12	protein_coding	chromosome	mitogen-activated protein kinase 12 [Source:HGNC Symbol;Acc:HGNC:6874]	ENSG00000188130.14	MAPK12	6300	c("ENST00000215659", "ENST00000395778", "ENST00000395780", "ENST00000467891", "ENST00000482969", "ENST00000488504", "ENST00000492218", "ENST00000496942", "ENST00000497036", "ENST00000497738", "ENST00000622558")	2.57	3.96	283	4.02e-50	1.23e-48	49.4
11	14500000	14600000	139000	-	ENSG00000129084	PSMA1	protein_coding	chromosome	proteasome subunit alpha 1 [Source:HGNC Symbol;Acc:HGNC:9530]	ENSG00000129084.17	PSMA1	5682	c("ENST00000396394", "ENST00000418988", "ENST00000524606", "ENST00000526443", "ENST00000527632", "ENST00000528018", "ENST00000528307", "ENST00000529524", "ENST00000530457", "ENST00000531023", "ENST00000531156", "ENST00000532256", "ENST00000533068", "ENST00000533331")	1.25	6.56	283	4.19e-50	1.29e-48	49.4
CHR_HSCHR12_4_CTG2	31100000	31200000	96800	-	ENSG00000275428	AC024940.7	protein_coding	chromosome	ovostatin 2	ENSG00000275428.2	AC024940.7	NA	c("ENST00000621609", "ENST00000631741", "ENST00000632741", "ENST00000633499")	4.39	0.85	283	4.21e-50	1.29e-48	49.4
10	23700000	24500000	853000	+	ENSG00000120549	KIAA1217	protein_coding	chromosome	KIAA1217 [Source:HGNC Symbol;Acc:HGNC:25428]	ENSG00000120549.18	KIAA1217	56243	c("ENST00000307544", "ENST00000376451", "ENST00000376452", "ENST00000376454", "ENST00000376456", "ENST00000376462", "ENST00000396445", "ENST00000396446", "ENST00000430453", "ENST00000438429", "ENST00000458595", "ENST00000460373", "ENST00000481700", "ENST00000492009", "ENST00000635163", "ENST00000635504", "ENST00000636305")	4.76	4.11	283	4.52e-50	1.38e-48	49.3
12	51200000	51300000	32600	+	ENSG00000183283	DAZAP2	protein_coding	chromosome	DAZ associated protein 2 [Source:HGNC Symbol;Acc:HGNC:2684]	ENSG00000183283.16	DAZAP2	9802	c("ENST00000412716", "ENST00000425012", "ENST00000436900", "ENST00000439799", "ENST00000449723", "ENST00000549041", "ENST00000549497", "ENST00000549555", "ENST00000549732", "ENST00000551313", "ENST00000551534", "ENST00000551919", "ENST00000552173", "ENST00000552459", "ENST00000604900")	-1.45	8.99	282	4.73e-50	1.44e-48	49.3
19	2.1e+07	21100000	39400	+	ENSG00000118620	ZNF430	protein_coding	chromosome	zinc finger protein 430 [Source:HGNC Symbol;Acc:HGNC:20808]	ENSG00000118620.13	ZNF430	80264	c("ENST00000261560", "ENST00000594110", "ENST00000595401", "ENST00000595833", "ENST00000597922", "ENST00000599548")	-1.79	6.14	282	6.13e-50	1.87e-48	49.2
13	39200000	39600000	394000	-	ENSG00000183722	LHFPL6	protein_coding	chromosome	LHFPL tetraspan subfamily member 6 [Source:HGNC Symbol;Acc:HGNC:6586]	ENSG00000183722.9	LHFPL6	10186	c("ENST00000379589", "ENST00000495922", "ENST00000648377")	3.68	2.43	281	7.12e-50	2.16e-48	49.1
7	1.05e+08	1.05e+08	101000	+	ENSG00000005483	KMT2E	protein_coding	chromosome	lysine methyltransferase 2E [Source:HGNC Symbol;Acc:HGNC:18541]	ENSG00000005483.21	KMT2E	55904	c("ENST00000257745", "ENST00000311117", "ENST00000334884", "ENST00000468607", "ENST00000473063", "ENST00000474203", "ENST00000476671", "ENST00000478079", "ENST00000478990", "ENST00000479838", "ENST00000480368", "ENST00000482560", "ENST00000485619", "ENST00000495267", "ENST00000496191", "ENST00000622386", "ENST00000667857")	-1.72	8.38	281	7.43e-50	2.25e-48	49.1
20	1630000	1660000	28600	-	ENSG00000089012	SIRPG	protein_coding	chromosome	signal regulatory protein gamma [Source:HGNC Symbol;Acc:HGNC:15757]	ENSG00000089012.14	SIRPG	55423	c("ENST00000216927", "ENST00000303415", "ENST00000344103", "ENST00000381580", "ENST00000381583", "ENST00000478145", "ENST00000497407")	4.53	2.3	281	7.67e-50	2.32e-48	49.1
11	27300000	27400000	32400	-	ENSG00000109881	CCDC34	protein_coding	chromosome	coiled-coil domain containing 34 [Source:HGNC Symbol;Acc:HGNC:25079]	ENSG00000109881.17	CCDC34	91057	c("ENST00000317945", "ENST00000328697", "ENST00000529615")	2.51	2.39	281	7.71e-50	2.33e-48	49.1
12	71700000	71700000	19000	+	ENSG00000139291	TMEM19	protein_coding	chromosome	transmembrane protein 19 [Source:HGNC Symbol;Acc:HGNC:25605]	ENSG00000139291.14	TMEM19	55266	c("ENST00000266673", "ENST00000546677", "ENST00000546795", "ENST00000549735", "ENST00000550524", "ENST00000550787")	-1.65	6.55	281	7.72e-50	2.33e-48	49.1
11	67400000	67400000	8310	-	ENSG00000172725	CORO1B	protein_coding	chromosome	coronin 1B [Source:HGNC Symbol;Acc:HGNC:2253]	ENSG00000172725.14	CORO1B	57175	c("ENST00000341356", "ENST00000393893", "ENST00000453768", "ENST00000537042", "ENST00000539724", "ENST00000539970", "ENST00000545016", "ENST00000545736", "ENST00000616321", "ENST00000627576")	2.29	5.45	281	8.62e-50	2.59e-48	49.1
12	7120000	7130000	13200	-	ENSG00000139194	RBP5	protein_coding	chromosome	retinol binding protein 5 [Source:HGNC Symbol;Acc:HGNC:15847]	ENSG00000139194.8	RBP5	83758	c("ENST00000266560", "ENST00000542370", "ENST00000542784", "ENST00000543045", "ENST00000619522")	3.47	2.8	280	9.19e-50	2.76e-48	49
4	36300000	36300000	64100	+	ENSG00000197057	DTHD1	protein_coding	chromosome	death domain containing 1 [Source:HGNC Symbol;Acc:HGNC:37261]	ENSG00000197057.9	DTHD1	401124	c("ENST00000357504", "ENST00000456874", "ENST00000503528", "ENST00000506008", "ENST00000507598", "ENST00000639862")	4	1.12	280	1.04e-49	3.11e-48	49
1	1.57e+08	1.57e+08	24800	-	ENSG00000143321	HDGF	protein_coding	chromosome	heparin binding growth factor [Source:HGNC Symbol;Acc:HGNC:4856]	ENSG00000143321.19	HDGF	3068	c("ENST00000357325", "ENST00000368206", "ENST00000368209", "ENST00000465180", "ENST00000469145", "ENST00000471377", "ENST00000477306", "ENST00000482651", "ENST00000495212", "ENST00000537739")	1.47	6.73	280	1.06e-49	3.16e-48	49
X	41700000	41700000	8300	+	ENSG00000171659	GPR34	protein_coding	chromosome	G protein-coupled receptor 34 [Source:HGNC Symbol;Acc:HGNC:4490]	ENSG00000171659.15	GPR34	2857	c("ENST00000378138", "ENST00000378142", "ENST00000620846", "ENST00000649219")	4.04	2.31	280	1.06e-49	3.16e-48	49
15	96300000	96300000	14300	+	ENSG00000185551	NR2F2	protein_coding	chromosome	nuclear receptor subfamily 2 group F member 2 [Source:HGNC Symbol;Acc:HGNC:7976]	ENSG00000185551.15	NR2F2	7026	c("ENST00000394166", "ENST00000394171", "ENST00000421109", "ENST00000453270", "ENST00000559679")	4.34	2.57	280	1.12e-49	3.34e-48	49
19	54600000	54700000	26500	+	ENSG00000186818	LILRB4	protein_coding	chromosome	leukocyte immunoglobulin like receptor B4 [Source:HGNC Symbol;Acc:HGNC:6608]	ENSG00000186818.12	LILRB4	11006	c("ENST00000270452", "ENST00000391733", "ENST00000391734", "ENST00000391736", "ENST00000430952", "ENST00000434286", "ENST00000461262", "ENST00000461839", "ENST00000470943", "ENST00000494796")	5.43	3.17	280	1.17e-49	3.49e-48	48.9
6	1.58e+08	1.58e+08	117000	+	ENSG00000078269	SYNJ2	protein_coding	chromosome	synaptojanin 2 [Source:HGNC Symbol;Acc:HGNC:11504]	ENSG00000078269.15	SYNJ2	8871	c("ENST00000355585", "ENST00000367112", "ENST00000367113", "ENST00000367122", "ENST00000449320", "ENST00000485863", "ENST00000638626", "ENST00000640338", "ENST00000640569")	-1.78	5.22	279	1.19e-49	3.54e-48	48.9
1	1.56e+08	1.56e+08	21400	-	ENSG00000132680	KHDC4	protein_coding	chromosome	KH domain containing 4, pre-mRNA splicing factor [Source:HGNC Symbol;Acc:HGNC:29145]	ENSG00000132680.11	KHDC4	22889	c("ENST00000368319", "ENST00000368320", "ENST00000368321", "ENST00000465953", "ENST00000466520", "ENST00000466713", "ENST00000478002", "ENST00000482337", "ENST00000483237", "ENST00000491599")	1.45	5.82	279	1.22e-49	3.61e-48	48.9
6	75100000	75200000	122000	-	ENSG00000111799	COL12A1	protein_coding	chromosome	collagen type XII alpha 1 chain [Source:HGNC Symbol;Acc:HGNC:2188]	ENSG00000111799.21	COL12A1	1303	c("ENST00000322507", "ENST00000345356", "ENST00000416123", "ENST00000419671", "ENST00000425443", "ENST00000474564", "ENST00000483888", "ENST00000486533", "ENST00000493109", "ENST00000511023", "ENST00000615798")	5.34	3.94	279	1.25e-49	3.69e-48	48.9
1	2.1e+08	2.1e+08	37600	-	ENSG00000196878	LAMB3	protein_coding	chromosome	laminin subunit beta 3 [Source:HGNC Symbol;Acc:HGNC:6490]	ENSG00000196878.15	LAMB3	3914	c("ENST00000356082", "ENST00000367030", "ENST00000391911", "ENST00000415782", "ENST00000455193")	5.89	4.77	279	1.27e-49	3.76e-48	48.9
10	88900000	8.9e+07	56300	-	ENSG00000107796	ACTA2	protein_coding	chromosome	actin alpha 2, smooth muscle [Source:HGNC Symbol;Acc:HGNC:130]	ENSG00000107796.13	ACTA2	59	c("ENST00000224784", "ENST00000415557", "ENST00000458159", "ENST00000480297", "ENST00000482085", "ENST00000488967")	2.25	4.83	279	1.35e-49	3.99e-48	48.9
12	57100000	57200000	84900	+	ENSG00000123384	LRP1	protein_coding	chromosome	LDL receptor related protein 1 [Source:HGNC Symbol;Acc:HGNC:6692]	ENSG00000123384.14	LRP1	4035	c("ENST00000243077", "ENST00000338962", "ENST00000451724", "ENST00000553277", "ENST00000553446", "ENST00000554118", "ENST00000554174", "ENST00000555124", "ENST00000555941", "ENST00000556247", "ENST00000556356", "ENST00000556830")	3.07	5.5	279	1.39e-49	4.1e-48	48.9
15	66500000	66500000	26500	-	ENSG00000174444	RPL4	protein_coding	chromosome	ribosomal protein L4 [Source:HGNC Symbol;Acc:HGNC:10353]	ENSG00000174444.15	RPL4	6124	c("ENST00000307961", "ENST00000561554", "ENST00000561775", "ENST00000563473", "ENST00000564439", "ENST00000564517", "ENST00000564647", "ENST00000564744", "ENST00000565723", "ENST00000566039", "ENST00000566491", "ENST00000566622", "ENST00000566624", "ENST00000567229", "ENST00000568588", "ENST00000569438", "ENST00000569696")	1.72	10.1	279	1.44e-49	4.24e-48	48.8
CHR_HSCHR6_MHC_COX_CTG1	3.3e+07	3.3e+07	5590	-	ENSG00000223990	HLA-DPA2	unprocessed_pseudogene	chromosome	major histocompatibility complex, class II, DP alpha 2 (pseudogene) [Source:HGNC Symbol;Acc:HGNC:4939]	ENSG00000223990.1	HLA-DPA2	NA	ENST00000421989	-6.12	0.221	279	1.49e-49	4.38e-48	48.8
9	1.29e+08	1.29e+08	42600	-	ENSG00000160445	ZER1	protein_coding	chromosome	zyg-11 related cell cycle regulator [Source:HGNC Symbol;Acc:HGNC:30960]	ENSG00000160445.11	ZER1	10444	c("ENST00000291900", "ENST00000414921", "ENST00000427848", "ENST00000494461")	-1.39	5.85	279	1.5e-49	4.4e-48	48.8
8	39900000	39900000	26500	+	ENSG00000131203	IDO1	protein_coding	chromosome	indoleamine 2,3-dioxygenase 1 [Source:HGNC Symbol;Acc:HGNC:6059]	ENSG00000131203.13	IDO1	3620	c("ENST00000253513", "ENST00000518237", "ENST00000518804", "ENST00000519154", "ENST00000521480", "ENST00000521636", "ENST00000522495", "ENST00000522840", "ENST00000523779")	3.31	3.76	279	1.58e-49	4.62e-48	48.8
2	1.83e+08	1.83e+08	130000	-	ENSG00000061676	NCKAP1	protein_coding	chromosome	NCK associated protein 1 [Source:HGNC Symbol;Acc:HGNC:7666]	ENSG00000061676.15	NCKAP1	10787	c("ENST00000360982", "ENST00000361354", "ENST00000471640", "ENST00000477988", "ENST00000478449", "ENST00000492058", "ENST00000493359", "ENST00000495619")	3.98	4.2	278	1.77e-49	5.16e-48	48.8
7	1.51e+08	1.51e+08	7270	-	ENSG00000133561	GIMAP6	protein_coding	chromosome	GTPase, IMAP family member 6 [Source:HGNC Symbol;Acc:HGNC:21918]	ENSG00000133561.15	GIMAP6	474344	c("ENST00000328902", "ENST00000493969", "ENST00000618759")	4.09	3.12	278	2.01e-49	5.85e-48	48.7
12	1.17e+08	1.17e+08	28500	+	ENSG00000258102	MAP1LC3B2	protein_coding	chromosome	microtubule associated protein 1 light chain 3 beta 2 [Source:HGNC Symbol;Acc:HGNC:34390]	ENSG00000258102.5	MAP1LC3B2	643246	c("ENST00000547114", "ENST00000556529", "ENST00000625301", "ENST00000630062")	-2.98	2.99	277	2.41e-49	7.01e-48	48.6
6	6e+06	6010000	9610	-	ENSG00000124785	NRN1	protein_coding	chromosome	neuritin 1 [Source:HGNC Symbol;Acc:HGNC:17972]	ENSG00000124785.9	NRN1	51299	c("ENST00000244766", "ENST00000495850", "ENST00000616243", "ENST00000622188")	4.57	2.15	277	2.9e-49	8.43e-48	48.5
6	20400000	20500000	91800	+	ENSG00000112242	E2F3	protein_coding	chromosome	E2F transcription factor 3 [Source:HGNC Symbol;Acc:HGNC:3115]	ENSG00000112242.15	E2F3	1871	c("ENST00000346618", "ENST00000535432", "ENST00000613242")	2.02	4.37	277	2.98e-49	8.65e-48	48.5
5	5.3e+07	53100000	105000	+	ENSG00000164171	ITGA2	protein_coding	chromosome	integrin subunit alpha 2 [Source:HGNC Symbol;Acc:HGNC:6137]	ENSG00000164171.11	ITGA2	3673	c("ENST00000296585", "ENST00000503810", "ENST00000509814", "ENST00000509960", "ENST00000510722", "ENST00000513685")	3.51	3.18	277	2.99e-49	8.65e-48	48.5
17	50200000	50200000	18300	-	ENSG00000108821	COL1A1	protein_coding	chromosome	collagen type I alpha 1 chain [Source:HGNC Symbol;Acc:HGNC:2197]	ENSG00000108821.13	COL1A1	1277	c("ENST00000225964", "ENST00000463440", "ENST00000471344", "ENST00000474644", "ENST00000476387", "ENST00000485870", "ENST00000486572", "ENST00000494334", "ENST00000495677", "ENST00000504289", "ENST00000507689", "ENST00000510710", "ENST00000511732")	3.73	8.15	276	3.38e-49	9.78e-48	48.5
8	42300000	42300000	868	-	ENSG00000240395	RPL5P23	processed_pseudogene	chromosome	ribosomal protein L5 pseudogene 23 [Source:HGNC Symbol;Acc:HGNC:36553]	ENSG00000240395.1	RPL5P23	NA	ENST00000496040	-3.96	1.84	276	3.48e-49	1e-47	48.5
4	1.01e+08	1.02e+08	664000	+	ENSG00000153064	BANK1	protein_coding	chromosome	B cell scaffold protein with ankyrin repeats 1 [Source:HGNC Symbol;Acc:HGNC:18233]	ENSG00000153064.12	BANK1	55024	c("ENST00000322953", "ENST00000428908", "ENST00000444316", "ENST00000502990", "ENST00000504403", "ENST00000504592", "ENST00000508653", "ENST00000510950")	-2.63	9.33	276	3.81e-49	1.1e-47	48.4
2	1.52e+08	1.53e+08	315000	+	ENSG00000157827	FMNL2	protein_coding	chromosome	formin like 2 [Source:HGNC Symbol;Acc:HGNC:18267]	ENSG00000157827.20	FMNL2	114793	c("ENST00000288670", "ENST00000475377", "ENST00000492942", "ENST00000497192")	2.85	4.26	276	3.94e-49	1.13e-47	48.4
13	52700000	52700000	48200	+	ENSG00000165416	SUGT1	protein_coding	chromosome	SGT1 homolog, MIS12 kinetochore complex assembly cochaperone [Source:HGNC Symbol;Acc:HGNC:16987]	ENSG00000165416.14	SUGT1	10910	c("ENST00000310528", "ENST00000343788", "ENST00000483074", "ENST00000609175")	1.11	5.82	275	4.67e-49	1.34e-47	48.3
1	94500000	94500000	12600	-	ENSG00000117525	F3	protein_coding	chromosome	coagulation factor III, tissue factor [Source:HGNC Symbol;Acc:HGNC:3541]	ENSG00000117525.14	F3	2152	c("ENST00000334047", "ENST00000370207", "ENST00000478217", "ENST00000480356")	3.79	3.89	275	4.7e-49	1.35e-47	48.3
12	56200000	56200000	7840	+	ENSG00000139579	NABP2	protein_coding	chromosome	nucleic acid binding protein 2 [Source:HGNC Symbol;Acc:HGNC:28412]	ENSG00000139579.13	NABP2	79035	c("ENST00000267023", "ENST00000341463", "ENST00000380198", "ENST00000399713", "ENST00000447747", "ENST00000479016")	1.56	4.02	275	4.84e-49	1.38e-47	48.3
12	9750000	9760000	8420	-	ENSG00000110848	CD69	protein_coding	chromosome	CD69 molecule [Source:HGNC Symbol;Acc:HGNC:1694]	ENSG00000110848.8	CD69	969	c("ENST00000228434", "ENST00000416624", "ENST00000536709", "ENST00000543147")	-4.4	11.4	275	5.33e-49	1.52e-47	48.3
12	98600000	98600000	12800	+	ENSG00000075415	SLC25A3	protein_coding	chromosome	solute carrier family 25 member 3 [Source:HGNC Symbol;Acc:HGNC:10989]	ENSG00000075415.12	SLC25A3	5250	c("ENST00000188376", "ENST00000228318", "ENST00000401722", "ENST00000546766", "ENST00000547444", "ENST00000547534", "ENST00000547869", "ENST00000547908", "ENST00000548046", "ENST00000548480", "ENST00000548847", "ENST00000549338", "ENST00000550695", "ENST00000551123", "ENST00000551265", "ENST00000551917", "ENST00000552981")	1.06	8.06	275	5.49e-49	1.56e-47	48.3
12	1.06e+08	1.06e+08	76700	-	ENSG00000074590	NUAK1	protein_coding	chromosome	NUAK family kinase 1 [Source:HGNC Symbol;Acc:HGNC:14311]	ENSG00000074590.13	NUAK1	9891	c("ENST00000261402", "ENST00000548902", "ENST00000549704", "ENST00000553094")	4.41	1.66	275	5.66e-49	1.61e-47	48.2
14	90300000	90300000	18900	+	ENSG00000100764	PSMC1	protein_coding	chromosome	proteasome 26S subunit, ATPase 1 [Source:HGNC Symbol;Acc:HGNC:9547]	ENSG00000100764.14	PSMC1	5700	c("ENST00000261303", "ENST00000543772", "ENST00000553835", "ENST00000554624", "ENST00000555679", "ENST00000555787", "ENST00000557357")	1.34	5.79	274	6.46e-49	1.83e-47	48.2
7	2630000	2660000	32800	+	ENSG00000136295	TTYH3	protein_coding	chromosome	tweety family member 3 [Source:HGNC Symbol;Acc:HGNC:22222]	ENSG00000136295.15	TTYH3	80727	c("ENST00000258796", "ENST00000400376", "ENST00000403167", "ENST00000407643", "ENST00000429448", "ENST00000477439", "ENST00000498454")	2.27	5.2	274	6.72e-49	1.91e-47	48.2
2	85500000	85500000	6110	+	ENSG00000168906	MAT2A	protein_coding	chromosome	methionine adenosyltransferase 2A [Source:HGNC Symbol;Acc:HGNC:6904]	ENSG00000168906.13	MAT2A	4144	c("ENST00000306434", "ENST00000409017", "ENST00000465151", "ENST00000469221", "ENST00000481412", "ENST00000490878")	1.91	7.31	274	7.07e-49	2e-47	48.2
6	73700000	73800000	133000	+	ENSG00000156535	CD109	protein_coding	chromosome	CD109 molecule [Source:HGNC Symbol;Acc:HGNC:21685]	ENSG00000156535.15	CD109	135228	c("ENST00000287097", "ENST00000422508", "ENST00000437994", "ENST00000474094", "ENST00000649530")	3.35	3.3	273	7.99e-49	2.26e-47	48.1
17	17800000	17800000	26600	-	ENSG00000072310	SREBF1	protein_coding	chromosome	sterol regulatory element binding transcription factor 1 [Source:HGNC Symbol;Acc:HGNC:11289]	ENSG00000072310.17	SREBF1	6720	c("ENST00000261646", "ENST00000355815", "ENST00000395751", "ENST00000395756", "ENST00000395757", "ENST00000423161", "ENST00000447641", "ENST00000469356", "ENST00000470247", "ENST00000471445", "ENST00000476994", "ENST00000478616", "ENST00000485080", "ENST00000486311", "ENST00000487401", "ENST00000490796", "ENST00000577897", "ENST00000578469", "ENST00000580540", "ENST00000581707", "ENST00000583080"…	1.91	5.28	273	8.8e-49	2.48e-47	48.1
12	5.1e+07	51100000	12500	+	ENSG00000050426	LETMD1	protein_coding	chromosome	LETM1 domain containing 1 [Source:HGNC Symbol;Acc:HGNC:24241]	ENSG00000050426.16	LETMD1	25875	c("ENST00000262055", "ENST00000380135", "ENST00000418425", "ENST00000546814", "ENST00000546992", "ENST00000547008", "ENST00000547029", "ENST00000547256", "ENST00000547318", "ENST00000547555", "ENST00000547660", "ENST00000547877", "ENST00000548209", "ENST00000548251", "ENST00000548390", "ENST00000548401", "ENST00000548516", "ENST00000549340", "ENST00000549395", "ENST00000549686", "ENST00000550100"…
ENST00000550929, "ENST00000551261", "ENST00000551477", "ENST00000551931", "ENST00000552430", "ENST00000552433", "ENST00000552645", "ENST00000552739", "ENST00000553043", "ENST00000553175", "ENST00000623495")	1.12	5.82	273	9.62e-49	2.71e-47	48
5	1.39e+08	1.39e+08	7400	-	ENSG00000184584	TMEM173	protein_coding	chromosome	transmembrane protein 173 [Source:HGNC Symbol;Acc:HGNC:27962]	ENSG00000184584.13	TMEM173	340061	c("ENST00000330794", "ENST00000502362", "ENST00000502825", "ENST00000503287", "ENST00000503838", "ENST00000507297", "ENST00000509573", "ENST00000510817", "ENST00000511850", "ENST00000511886", "ENST00000512606", "ENST00000514119", "ENST00000514348", "ENST00000514542", "ENST00000515507", "ENST00000650883", "ENST00000651565", "ENST00000651699", "ENST00000652110", "ENST00000652271", "ENST00000652293"…	2.49	3.94	273	9.93e-49	2.79e-47	48
6	1.23e+08	1.23e+08	20700	+	ENSG00000172594	SMPDL3A	protein_coding	chromosome	sphingomyelin phosphodiesterase acid like 3A [Source:HGNC Symbol;Acc:HGNC:17389]	ENSG00000172594.13	SMPDL3A	10924	c("ENST00000368440", "ENST00000487215", "ENST00000539041")	3.92	2.61	273	1e-48	2.81e-47	48
7	1.51e+08	1.51e+08	6200	+	ENSG00000179144	GIMAP7	protein_coding	chromosome	GTPase, IMAP family member 7 [Source:HGNC Symbol;Acc:HGNC:22404]	ENSG00000179144.5	GIMAP7	168537	ENST00000313543	4.15	3.36	273	1e-48	2.81e-47	48
15	45400000	45400000	18200	+	ENSG00000166920	C15orf48	protein_coding	chromosome	chromosome 15 open reading frame 48 [Source:HGNC Symbol;Acc:HGNC:29898]	ENSG00000166920.12	C15orf48	84419	c("ENST00000344300", "ENST00000396650", "ENST00000558435", "ENST00000558632")	4.67	2.21	273	1.03e-48	2.89e-47	48
19	58500000	58600000	6660	+	ENSG00000130726	TRIM28	protein_coding	chromosome	tripartite motif containing 28 [Source:HGNC Symbol;Acc:HGNC:16384]	ENSG00000130726.12	TRIM28	10155	c("ENST00000253024", "ENST00000341753", "ENST00000593582", "ENST00000594806", "ENST00000595028", "ENST00000595974", "ENST00000597136", "ENST00000597172", "ENST00000597423", "ENST00000597618", "ENST00000597968", "ENST00000597995", "ENST00000598355", "ENST00000600840", "ENST00000601150")	1.31	7.49	273	1.07e-48	2.98e-47	48
16	69300000	69300000	19500	-	ENSG00000213380	COG8	protein_coding	chromosome	component of oligomeric golgi complex 8 [Source:HGNC Symbol;Acc:HGNC:18623]	ENSG00000213380.15	COG8	84342	c("ENST00000306875", "ENST00000562081", "ENST00000562595", "ENST00000564419", "ENST00000567493", "ENST00000615447", "ENST00000648169")	-1.02	5.36	273	1.08e-48	3.01e-47	48
19	18200000	18200000	25000	+	ENSG00000268173	AC007192.1	protein_coding	chromosome	novel protein, readthrough between PIK3R2 and IFI30	ENSG00000268173.3	AC007192.1	NA	ENST00000593731	-4.1	3.59	273	1.08e-48	3.02e-47	48
10	70700000	70800000	89900	+	ENSG00000138316	ADAMTS14	protein_coding	chromosome	ADAM metallopeptidase with thrombospondin type 1 motif 14 [Source:HGNC Symbol;Acc:HGNC:14899]	ENSG00000138316.11	ADAMTS14	140766	c("ENST00000373207", "ENST00000373208")	4.25	1.82	272	1.11e-48	3.1e-47	48
16	56400000	56400000	64100	-	ENSG00000159461	AMFR	protein_coding	chromosome	autocrine motility factor receptor [Source:HGNC Symbol;Acc:HGNC:463]	ENSG00000159461.15	AMFR	267	c("ENST00000290649", "ENST00000492830", "ENST00000563285", "ENST00000563664", "ENST00000564283", "ENST00000565445", "ENST00000566334", "ENST00000566757", "ENST00000567738", "ENST00000568325", "ENST00000568657", "ENST00000568762")	-1.34	7.91	272	1.14e-48	3.17e-47	47.9
17	59100000	59200000	45400	-	ENSG00000182628	SKA2	protein_coding	chromosome	spindle and kinetochore associated complex subunit 2 [Source:HGNC Symbol;Acc:HGNC:28006]	ENSG00000182628.13	SKA2	348235	c("ENST00000330137", "ENST00000437036", "ENST00000578105", "ENST00000578519", "ENST00000580541", "ENST00000581068", "ENST00000583380", "ENST00000583927", "ENST00000583976", "ENST00000584089")	1.53	4.95	272	1.3e-48	3.59e-47	47.9
22	35600000	35700000	20000	+	ENSG00000221963	APOL6	protein_coding	chromosome	apolipoprotein L6 [Source:HGNC Symbol;Acc:HGNC:14870]	ENSG00000221963.6	APOL6	80830	ENST00000409652	1.56	5.74	271	1.56e-48	4.31e-47	47.8
2	85700000	85700000	11400	-	ENSG00000168878	SFTPB	protein_coding	chromosome	surfactant protein B [Source:HGNC Symbol;Acc:HGNC:10801]	ENSG00000168878.18	SFTPB	6439	c("ENST00000393822", "ENST00000409383", "ENST00000428225", "ENST00000473692", "ENST00000491167", "ENST00000494165", "ENST00000519937", "ENST00000657500")	4.78	5.42	271	1.57e-48	4.34e-47	47.8
20	58700000	58700000	28300	+	ENSG00000124222	STX16	protein_coding	chromosome	syntaxin 16 [Source:HGNC Symbol;Acc:HGNC:11431]	ENSG00000124222.22	STX16	8675	c("ENST00000312283", "ENST00000355957", "ENST00000358029", "ENST00000359617", "ENST00000361830", "ENST00000371132", "ENST00000371141", "ENST00000412911", "ENST00000438253", "ENST00000458280", "ENST00000460655", "ENST00000464640", "ENST00000467096", "ENST00000468590", "ENST00000476384", "ENST00000483434", "ENST00000490700", "ENST00000493301", "ENST00000496003", "ENST00000496117")	1.43	6.9	271	1.58e-48	4.35e-47	47.8
10	68700000	68800000	71400	+	ENSG00000060339	CCAR1	protein_coding	chromosome	cell division cycle and apoptosis regulator 1 [Source:HGNC Symbol;Acc:HGNC:24236]	ENSG00000060339.14	CCAR1	55749	c("ENST00000265872", "ENST00000398676", "ENST00000479143", "ENST00000480627", "ENST00000483264", "ENST00000494903", "ENST00000536012", "ENST00000536391", "ENST00000538031", "ENST00000539250", "ENST00000539539", "ENST00000540210", "ENST00000541012", "ENST00000543225", "ENST00000543229", "ENST00000543706", "ENST00000543719", "ENST00000630771")	1.02	6.72	271	1.66e-48	4.58e-47	47.8
3	4.7e+07	4.7e+07	30000	+	ENSG00000160796	NBEAL2	protein_coding	chromosome	neurobeachin like 2 [Source:HGNC Symbol;Acc:HGNC:31928]	ENSG00000160796.17	NBEAL2	23218	c("ENST00000416683", "ENST00000423436", "ENST00000441027", "ENST00000443829", "ENST00000450053", "ENST00000461036", "ENST00000469349", "ENST00000475689", "ENST00000476095", "ENST00000477412", "ENST00000486870", "ENST00000651350", "ENST00000651450", "ENST00000651453", "ENST00000651747", "ENST00000652242", "ENST00000652744")	2.75	6.59	271	1.77e-48	4.87e-47	47.8
1	2.36e+08	2.36e+08	89300	-	ENSG00000116962	NID1	protein_coding	chromosome	nidogen 1 [Source:HGNC Symbol;Acc:HGNC:7821]	ENSG00000116962.15	NID1	4811	c("ENST00000264187", "ENST00000366595")	4.92	3.42	271	1.86e-48	5.09e-47	47.7
11	1.18e+08	1.18e+08	40500	-	ENSG00000137726	FXYD6	protein_coding	chromosome	FXYD domain containing ion transport regulator 6 [Source:HGNC Symbol;Acc:HGNC:4030]	ENSG00000137726.17	FXYD6	53826	c("ENST00000260282", "ENST00000524656", "ENST00000524841", "ENST00000526014", "ENST00000527053", "ENST00000527429", "ENST00000527717", "ENST00000529335", "ENST00000530956", "ENST00000534125", "ENST00000539526", "ENST00000540359", "ENST00000579486", "ENST00000583233", "ENST00000583660", "ENST00000584230", "ENST00000584394")	4.35	2.51	271	1.95e-48	5.34e-47	47.7
19	6410000	6420000	11400	-	ENSG00000088247	KHSRP	protein_coding	chromosome	KH-type splicing regulatory protein [Source:HGNC Symbol;Acc:HGNC:6316]	ENSG00000088247.17	KHSRP	8570	c("ENST00000398148", "ENST00000594496", "ENST00000594745", "ENST00000595112", "ENST00000595223", "ENST00000595258", "ENST00000595548", "ENST00000597656", "ENST00000597704", "ENST00000599395", "ENST00000599642", "ENST00000600480", "ENST00000619396")	1.64	6.27	271	2.04e-48	5.58e-47	47.7
X	53500000	53700000	155000	-	ENSG00000086758	HUWE1	protein_coding	chromosome	HECT, UBA and WWE domain containing E3 ubiquitin protein ligase 1 [Source:HGNC Symbol;Acc:HGNC:30892]	ENSG00000086758.16	HUWE1	10075	c("ENST00000218328", "ENST00000262854", "ENST00000342160", "ENST00000426907", "ENST00000446750", "ENST00000463852", "ENST00000468322", "ENST00000471676", "ENST00000474288", "ENST00000474971", "ENST00000480438", "ENST00000488459", "ENST00000489876", "ENST00000612484", "ENST00000622887")	1.19	7.74	270	2.08e-48	5.68e-47	47.7
8	1.44e+08	1.44e+08	3150	+	ENSG00000179632	MAF1	protein_coding	chromosome	MAF1 homolog, negative regulator of RNA polymerase III [Source:HGNC Symbol;Acc:HGNC:24966]	ENSG00000179632.10	MAF1	84232	c("ENST00000322428", "ENST00000527058", "ENST00000527572", "ENST00000532522", "ENST00000534585", "ENST00000534811")	-1.48	7	270	2.16e-48	5.89e-47	47.7
5	1.36e+08	1.36e+08	34800	+	ENSG00000120708	TGFBI	protein_coding	chromosome	transforming growth factor beta induced [Source:HGNC Symbol;Acc:HGNC:11771]	ENSG00000120708.17	TGFBI	7045	c("ENST00000442011", "ENST00000503087", "ENST00000504185", "ENST00000504411", "ENST00000506699", "ENST00000507018", "ENST00000508076", "ENST00000508767", "ENST00000509485", "ENST00000509749", "ENST00000513497", "ENST00000514242", "ENST00000514554", "ENST00000515433", "ENST00000604555")	4.2	4.72	270	2.2e-48	5.99e-47	47.7
2	1e+07	10100000	12000	+	ENSG00000172059	KLF11	protein_coding	chromosome	Kruppel like factor 11 [Source:HGNC Symbol;Acc:HGNC:11811]	ENSG00000172059.11	KLF11	8462	c("ENST00000305883", "ENST00000401510", "ENST00000440320", "ENST00000448523", "ENST00000535335", "ENST00000540845")	-2.13	5.71	270	2.31e-48	6.26e-47	47.6
11	63800000	63800000	14300	+	ENSG00000168005	SPINDOC	protein_coding	chromosome	spindlin interactor and repressor of chromatin binding [Source:HGNC Symbol;Acc:HGNC:25115]	ENSG00000168005.9	SPINDOC	144097	c("ENST00000294244", "ENST00000535820", "ENST00000540893")	2.23	3.55	270	2.4e-48	6.51e-47	47.6
10	94500000	94600000	112000	+	ENSG00000119969	HELLS	protein_coding	chromosome	helicase, lymphoid specific [Source:HGNC Symbol;Acc:HGNC:4861]	ENSG00000119969.15	HELLS	3070	c("ENST00000239026", "ENST00000348459", "ENST00000371327", "ENST00000371332", "ENST00000394036", "ENST00000394045", "ENST00000419900", "ENST00000462057", "ENST00000464030", "ENST00000466552", "ENST00000475263", "ENST00000630929")	1.9	5.71	270	2.52e-48	6.81e-47	47.6
19	4440000	4460000	12800	-	ENSG00000167671	UBXN6	protein_coding	chromosome	UBX domain protein 6 [Source:HGNC Symbol;Acc:HGNC:14928]	ENSG00000167671.12	UBXN6	80700	c("ENST00000301281", "ENST00000394765", "ENST00000587009", "ENST00000587324", "ENST00000588238", "ENST00000590466", "ENST00000591919", "ENST00000592358", "ENST00000592515", "ENST00000593024")	1.69	4.98	270	2.53e-48	6.82e-47	47.6
10	988000	1020000	31500	+	ENSG00000107937	GTPBP4	protein_coding	chromosome	GTP binding protein 4 [Source:HGNC Symbol;Acc:HGNC:21535]	ENSG00000107937.19	GTPBP4	23560	c("ENST00000360059", "ENST00000360803", "ENST00000483839", "ENST00000491261", "ENST00000491635")	0.949	6.31	270	2.58e-48	6.96e-47	47.6
7	1.01e+08	1.01e+08	13600	+	ENSG00000087087	SRRT	protein_coding	chromosome	serrate, RNA effector molecule [Source:HGNC Symbol;Acc:HGNC:24101]	ENSG00000087087.20	SRRT	51593	c("ENST00000423692", "ENST00000431645", "ENST00000445337", "ENST00000448764", "ENST00000449389", "ENST00000460194", "ENST00000466432", "ENST00000469602", "ENST00000474896", "ENST00000477529", "ENST00000478693", "ENST00000487311", "ENST00000611405", "ENST00000614370", "ENST00000614484", "ENST00000618262", "ENST00000618411", "ENST00000620394", "ENST00000641476")	1.32	6.77	270	2.63e-48	7.08e-47	47.6
7	45900000	45900000	9630	-	ENSG00000146674	IGFBP3	protein_coding	chromosome	insulin like growth factor binding protein 3 [Source:HGNC Symbol;Acc:HGNC:5472]	ENSG00000146674.15	IGFBP3	3486	c("ENST00000275521", "ENST00000381083", "ENST00000381086", "ENST00000417621", "ENST00000428530", "ENST00000448817", "ENST00000460209", "ENST00000460477", "ENST00000465642", "ENST00000613132", "ENST00000615754")	5	4.17	270	2.76e-48	7.42e-47	47.6
2	1.27e+08	1.27e+08	89700	-	ENSG00000169967	MAP3K2	protein_coding	chromosome	mitogen-activated protein kinase kinase kinase 2 [Source:HGNC Symbol;Acc:HGNC:6854]	ENSG00000169967.16	MAP3K2	10746	c("ENST00000344908", "ENST00000409179", "ENST00000409947")	-1.84	7.48	269	2.88e-48	7.73e-47	47.5
20	57600000	57600000	16700	-	ENSG00000124256	ZBP1	protein_coding	chromosome	Z-DNA binding protein 1 [Source:HGNC Symbol;Acc:HGNC:16176]	ENSG00000124256.15	ZBP1	81030	c("ENST00000371173", "ENST00000395822", "ENST00000432548", "ENST00000453793", "ENST00000461547", "ENST00000480037", "ENST00000538947", "ENST00000541799", "ENST00000546110")	-2.43	5.28	268	4.11e-48	1.1e-46	47.4
5	1.47e+08	1.48e+08	119000	-	ENSG00000113657	DPYSL3	protein_coding	chromosome	dihydropyrimidinase like 3 [Source:HGNC Symbol;Acc:HGNC:3015]	ENSG00000113657.13	DPYSL3	1809	c("ENST00000343218", "ENST00000398514", "ENST00000504965", "ENST00000507309", "ENST00000508042", "ENST00000512722", "ENST00000519672", "ENST00000520473", "ENST00000523458")	4.56	3.76	268	4.89e-48	1.31e-46	47.3
6	29400000	29500000	31600	-	ENSG00000204694	OR11A1	protein_coding	chromosome	olfactory receptor family 11 subfamily A member 1 [Source:HGNC Symbol;Acc:HGNC:8176]	ENSG00000204694.11	OR11A1	26531	c("ENST00000377147", "ENST00000377148", "ENST00000377149", "ENST00000641152")	-5.75	-0.202	268	5.2e-48	1.39e-46	47.3
1	1.84e+08	1.85e+08	242000	+	ENSG00000116667	C1orf21	protein_coding	chromosome	chromosome 1 open reading frame 21 [Source:HGNC Symbol;Acc:HGNC:15494]	ENSG00000116667.14	C1orf21	81563	c("ENST00000235307", "ENST00000367514", "ENST00000477517", "ENST00000489143", "ENST00000648109")	4.29	2.56	266	7.81e-48	2.08e-46	47.1
6	1.59e+08	1.59e+08	99000	+	ENSG00000146433	TMEM181	protein_coding	chromosome	transmembrane protein 181 [Source:HGNC Symbol;Acc:HGNC:20958]	ENSG00000146433.8	TMEM181	57583	ENST00000367090	1.48	4.8	266	8.36e-48	2.22e-46	47.1
5	31400000	31500000	132000	-	ENSG00000113360	DROSHA	protein_coding	chromosome	drosha ribonuclease III [Source:HGNC Symbol;Acc:HGNC:17904]	ENSG00000113360.16	DROSHA	29102	c("ENST00000344624", "ENST00000442743", "ENST00000504133", "ENST00000504361", "ENST00000505601", "ENST00000507174", "ENST00000507438", "ENST00000509067", "ENST00000509608", "ENST00000510178", "ENST00000510375", "ENST00000511367", "ENST00000511778", "ENST00000511803", "ENST00000512076", "ENST00000512124", "ENST00000512166", "ENST00000512302", "ENST00000512885", "ENST00000513349", "ENST00000514927")	1.54	5.49	266	8.52e-48	2.26e-46	47.1
19	38300000	38300000	5300	-	ENSG00000167641	PPP1R14A	protein_coding	chromosome	protein phosphatase 1 regulatory inhibitor subunit 14A [Source:HGNC Symbol;Acc:HGNC:14871]	ENSG00000167641.11	PPP1R14A	94274	c("ENST00000301242", "ENST00000347262", "ENST00000587515", "ENST00000591291", "ENST00000591585")	-3.87	3.58	266	8.84e-48	2.35e-46	47.1
1	1.7e+08	1.7e+08	21000	-	ENSG00000188404	SELL	protein_coding	chromosome	selectin L [Source:HGNC Symbol;Acc:HGNC:10720]	ENSG00000188404.10	SELL	6402	c("ENST00000236147", "ENST00000460650", "ENST00000463108", "ENST00000466340", "ENST00000479657", "ENST00000497295", "ENST00000650983")	-2.87	9.37	266	9.13e-48	2.42e-46	47
3	1.2e+08	1.2e+08	58700	-	ENSG00000163430	FSTL1	protein_coding	chromosome	follistatin like 1 [Source:HGNC Symbol;Acc:HGNC:3972]	ENSG00000163430.12	FSTL1	11167	c("ENST00000295633", "ENST00000424703", "ENST00000464690", "ENST00000467994", "ENST00000468098", "ENST00000469005", "ENST00000472536", "ENST00000480823", "ENST00000485968", "ENST00000488318")	4.45	4.8	266	9.48e-48	2.5e-46	47
X	72200000	72300000	122000	+	ENSG00000102309	PIN4	protein_coding	chromosome	peptidylprolyl cis/trans isomerase, NIMA-interacting 4 [Source:HGNC Symbol;Acc:HGNC:8992]	ENSG00000102309.15	PIN4	5303	c("ENST00000218432", "ENST00000373662", "ENST00000373669", "ENST00000423432", "ENST00000439980", "ENST00000446576", "ENST00000496835", "ENST00000652108", "ENST00000664196")	1.28	3.89	266	9.49e-48	2.5e-46	47
1	1920000	2e+06	81900	-	ENSG00000142609	CFAP74	protein_coding	chromosome	cilia and flagella associated protein 74 [Source:HGNC Symbol;Acc:HGNC:29368]	ENSG00000142609.18	CFAP74	85452	c("ENST00000270720", "ENST00000378590", "ENST00000378592", "ENST00000412120", "ENST00000461752", "ENST00000464311", "ENST00000468610", "ENST00000493316", "ENST00000493964", "ENST00000642590")	-2.43	3.64	266	1.01e-47	2.66e-46	47
6	57200000	57200000	17500	+	ENSG00000112208	BAG2	protein_coding	chromosome	BCL2 associated athanogene 2 [Source:HGNC Symbol;Acc:HGNC:938]	ENSG00000112208.11	BAG2	9532	ENST00000370693	1.37	4.5	265	1.09e-47	2.86e-46	47
19	23500000	23700000	162000	-	ENSG00000197372	ZNF675	protein_coding	chromosome	zinc finger protein 675 [Source:HGNC Symbol;Acc:HGNC:30768]	ENSG00000197372.10	ZNF675	171392	c("ENST00000359788", "ENST00000596211", "ENST00000597074", "ENST00000599168", "ENST00000599535", "ENST00000600299", "ENST00000600313", "ENST00000601010", "ENST00000601935")	-1.41	5.79	265	1.11e-47	2.93e-46	47
6	1.38e+08	1.38e+08	976	-	ENSG00000215878	MARCKSL1P2	processed_pseudogene	chromosome	MARCKS like 1 pseudogene 2 [Source:HGNC Symbol;Acc:HGNC:45240]	ENSG00000215878.3	MARCKSL1P2	NA	ENST00000401037	-4.17	0.101	265	1.19e-47	3.12e-46	46.9
14	68900000	6.9e+07	105000	-	ENSG00000072110	ACTN1	protein_coding	chromosome	actinin alpha 1 [Source:HGNC Symbol;Acc:HGNC:163]	ENSG00000072110.13	ACTN1	87	c("ENST00000193403", "ENST00000376839", "ENST00000394419", "ENST00000438964", "ENST00000538545", "ENST00000544964", "ENST00000553290", "ENST00000553370", "ENST00000553659", "ENST00000553779", "ENST00000553882", "ENST00000554158", "ENST00000554508", "ENST00000555075", "ENST00000555616", "ENST00000556083", "ENST00000556203", "ENST00000556343", "ENST00000556432", "ENST00000556433", "ENST00000556571")	2.26	5.16	265	1.29e-47	3.39e-46	46.9
12	1.18e+08	1.18e+08	223000	-	ENSG00000135090	TAOK3	protein_coding	chromosome	TAO kinase 3 [Source:HGNC Symbol;Acc:HGNC:18133]	ENSG00000135090.14	TAOK3	51347	c("ENST00000392533", "ENST00000419821", "ENST00000535570", "ENST00000536584", "ENST00000536979", "ENST00000537305", "ENST00000537569", "ENST00000537822", "ENST00000537952", "ENST00000538601", "ENST00000539872", "ENST00000540561", "ENST00000541186", "ENST00000541786", "ENST00000541878", "ENST00000542532", "ENST00000542692", "ENST00000542902", "ENST00000543709")	-1.07	6.67	264	1.59e-47	4.17e-46	46.8
X	15700000	15800000	99600	+	ENSG00000169239	CA5B	protein_coding	chromosome	carbonic anhydrase 5B [Source:HGNC Symbol;Acc:HGNC:1378]	ENSG00000169239.13	CA5B	11238	c("ENST00000318636", "ENST00000380313", "ENST00000380319", "ENST00000454127", "ENST00000474624", "ENST00000478341", "ENST00000478923", "ENST00000479740", "ENST00000496188", "ENST00000498004")	-1.65	5.55	264	1.65e-47	4.3e-46	46.8
CHR_HSCHR8_3_CTG7	1.44e+08	1.44e+08	24500	-	ENSG00000274287	SCRIB	protein_coding	chromosome	scribble planar cell polarity protein [Source:HGNC Symbol;Acc:HGNC:30377]	ENSG00000274287.4	SCRIB	23513	c("ENST00000611528", "ENST00000612204", "ENST00000622455", "ENST00000631615", "ENST00000632097", "ENST00000633098", "ENST00000633178", "ENST00000634208")	2.18	4.73	264	1.74e-47	4.54e-46	46.8
11	320000	328000	7860	-	ENSG00000142089	IFITM3	protein_coding	chromosome	interferon induced transmembrane protein 3 [Source:HGNC Symbol;Acc:HGNC:5414]	ENSG00000142089.16	IFITM3	10410	c("ENST00000399808", "ENST00000526811", "ENST00000531688", "ENST00000602735")	2.22	5.43	264	1.89e-47	4.91e-46	46.7
3	1.22e+08	1.22e+08	23600	-	ENSG00000160124	CCDC58	protein_coding	chromosome	coiled-coil domain containing 58 [Source:HGNC Symbol;Acc:HGNC:31136]	ENSG00000160124.9	CCDC58	131076	c("ENST00000291458", "ENST00000460810", "ENST00000466854", "ENST00000479414", "ENST00000479899", "ENST00000497726", "ENST00000498466")	2.35	2.93	263	1.98e-47	5.15e-46	46.7
X	2220000	2500000	283000	-	ENSG00000169084	DHRSX	protein_coding	chromosome	dehydrogenase/reductase X-linked [Source:HGNC Symbol;Acc:HGNC:18399]	ENSG00000169084.15	DHRSX	207063	c("ENST00000334651", "ENST00000412516", "ENST00000430536", "ENST00000441131", "ENST00000444280", "ENST00000464935", "ENST00000478825")	-1.45	4.29	263	2.01e-47	5.22e-46	46.7
21	29200000	29600000	437000	+	ENSG00000156273	BACH1	protein_coding	chromosome	BTB domain and CNC homolog 1 [Source:HGNC Symbol;Acc:HGNC:935]	ENSG00000156273.16	BACH1	571	c("ENST00000286800", "ENST00000399921", "ENST00000422809", "ENST00000435072", "ENST00000447177", "ENST00000451655", "ENST00000462262", "ENST00000468059", "ENST00000546469", "ENST00000547141", "ENST00000548219", "ENST00000548467", "ENST00000550131")	-1.46	7.33	263	2.06e-47	5.34e-46	46.7
17	5440000	5470000	28100	-	ENSG00000005100	DHX33	protein_coding	chromosome	DEAH-box helicase 33 [Source:HGNC Symbol;Acc:HGNC:16718]	ENSG00000005100.13	DHX33	56919	c("ENST00000225296", "ENST00000433302", "ENST00000572490", "ENST00000574023", "ENST00000575153")	2.21	4.17	263	2.48e-47	6.41e-46	46.6
2	55900000	55900000	58200	-	ENSG00000115380	EFEMP1	protein_coding	chromosome	EGF containing fibulin extracellular matrix protein 1 [Source:HGNC Symbol;Acc:HGNC:3218]	ENSG00000115380.20	EFEMP1	2202	c("ENST00000355426", "ENST00000394555", "ENST00000421664", "ENST00000424207", "ENST00000429909", "ENST00000438672", "ENST00000439193", "ENST00000440439", "ENST00000452161", "ENST00000452337", "ENST00000480016", "ENST00000497698", "ENST00000634374", "ENST00000635671")	4.57	3.17	263	2.61e-47	6.74e-46	46.6
2	1.6e+08	1.6e+08	131000	-	ENSG00000153246	PLA2R1	protein_coding	chromosome	phospholipase A2 receptor 1 [Source:HGNC Symbol;Acc:HGNC:9042]	ENSG00000153246.13	PLA2R1	22925	c("ENST00000283243", "ENST00000392771", "ENST00000460710")	3.21	2.56	263	2.62e-47	6.76e-46	46.6
15	65200000	65200000	16700	-	ENSG00000138615	CILP	protein_coding	chromosome	cartilage intermediate layer protein [Source:HGNC Symbol;Acc:HGNC:1980]	ENSG00000138615.6	CILP	8483	ENST00000261883	5.12	3.45	262	2.84e-47	7.31e-46	46.5
11	86800000	8.7e+07	162000	+	ENSG00000150687	PRSS23	protein_coding	chromosome	serine protease 23 [Source:HGNC Symbol;Acc:HGNC:14370]	ENSG00000150687.12	PRSS23	11098	c("ENST00000280258", "ENST00000527521", "ENST00000528769", "ENST00000531475", "ENST00000531521", "ENST00000532234", "ENST00000532572", "ENST00000533880", "ENST00000533902")	2.67	4.51	262	3.08e-47	7.92e-46	46.5
20	63700000	63700000	4280	+	ENSG00000125520	SLC2A4RG	protein_coding	chromosome	SLC2A4 regulator [Source:HGNC Symbol;Acc:HGNC:15930]	ENSG00000125520.14	SLC2A4RG	56731	c("ENST00000266077", "ENST00000473157", "ENST00000474248", "ENST00000482718", "ENST00000485897", "ENST00000491109", "ENST00000493772", "ENST00000496425")	2.6	3.75	262	3.11e-47	7.98e-46	46.5
4	1.29e+08	1.29e+08	65500	+	ENSG00000077684	JADE1	protein_coding	chromosome	jade family PHD finger 1 [Source:HGNC Symbol;Acc:HGNC:30027]	ENSG00000077684.16	JADE1	79960	c("ENST00000226319", "ENST00000413543", "ENST00000452328", "ENST00000503785", "ENST00000504089", "ENST00000507833", "ENST00000508997", "ENST00000510308", "ENST00000511647", "ENST00000511925", "ENST00000512960", "ENST00000514740", "ENST00000610919", "ENST00000611140")	-1.16	6.46	262	3.14e-47	8.05e-46	46.5
10	1.04e+08	1.04e+08	262000	-	ENSG00000107957	SH3PXD2A	protein_coding	chromosome	SH3 and PX domains 2A [Source:HGNC Symbol;Acc:HGNC:23664]	ENSG00000107957.16	SH3PXD2A	9644	c("ENST00000315994", "ENST00000355946", "ENST00000369774", "ENST00000420222")	2.22	4.79	262	3.33e-47	8.51e-46	46.5
2	27700000	27700000	13000	-	ENSG00000119760	SUPT7L	protein_coding	chromosome	SPT7 like, STAGA complex gamma subunit [Source:HGNC Symbol;Acc:HGNC:30632]	ENSG00000119760.16	SUPT7L	9913	c("ENST00000337768", "ENST00000404798", "ENST00000405491", "ENST00000406540", "ENST00000464789")	1.36	5.66	262	3.33e-47	8.52e-46	46.5
9	73200000	73200000	18500	+	ENSG00000135046	ANXA1	protein_coding	chromosome	annexin A1 [Source:HGNC Symbol;Acc:HGNC:533]	ENSG00000135046.14	ANXA1	301	c("ENST00000257497", "ENST00000376911", "ENST00000415424", "ENST00000456643", "ENST00000468639", "ENST00000489109", "ENST00000491192", "ENST00000495713")	4.83	5.66	262	3.56e-47	9.08e-46	46.4
17	76300000	76300000	5950	+	ENSG00000185262	UBALD2	protein_coding	chromosome	UBA like domain containing 2 [Source:HGNC Symbol;Acc:HGNC:28438]	ENSG00000185262.9	UBALD2	283991	c("ENST00000327490", "ENST00000587913", "ENST00000589240")	2.26	5.83	262	3.69e-47	9.41e-46	46.4
4	1.65e+08	1.65e+08	137000	+	ENSG00000109472	CPE	protein_coding	chromosome	carboxypeptidase E [Source:HGNC Symbol;Acc:HGNC:2303]	ENSG00000109472.14	CPE	1363	c("ENST00000402744", "ENST00000431967", "ENST00000480404", "ENST00000511992", "ENST00000513982")	5.19	3.21	261	3.96e-47	1.01e-45	46.4
X	1.55e+08	1.55e+08	58400	-	ENSG00000155962	CLIC2	protein_coding	chromosome	chloride intracellular channel 2 [Source:HGNC Symbol;Acc:HGNC:2063]	ENSG00000155962.13	CLIC2	1193	c("ENST00000321926", "ENST00000369449", "ENST00000465553", "ENST00000491205")	3.09	2.64	261	4e-47	1.01e-45	46.4
9	1.21e+08	1.21e+08	26800	-	ENSG00000056558	TRAF1	protein_coding	chromosome	TNF receptor associated factor 1 [Source:HGNC Symbol;Acc:HGNC:12031]	ENSG00000056558.11	TRAF1	7185	c("ENST00000373887", "ENST00000540010", "ENST00000546084")	3.1	5.54	261	4.33e-47	1.1e-45	46.4
16	57400000	57400000	12600	+	ENSG00000006210	CX3CL1	protein_coding	chromosome	C-X3-C motif chemokine ligand 1 [Source:HGNC Symbol;Acc:HGNC:10647]	ENSG00000006210.7	CX3CL1	6376	c("ENST00000006053", "ENST00000563383", "ENST00000564948", "ENST00000565912")	2.87	3.58	261	4.46e-47	1.13e-45	46.4
8	1.03e+08	1.03e+08	34400	+	ENSG00000164930	FZD6	protein_coding	chromosome	frizzled class receptor 6 [Source:HGNC Symbol;Acc:HGNC:4044]	ENSG00000164930.12	FZD6	8323	c("ENST00000358755", "ENST00000519011", "ENST00000521195", "ENST00000522484", "ENST00000522566", "ENST00000523739", "ENST00000523933")	3.28	3.01	261	4.46e-47	1.13e-45	46.4
22	29600000	29700000	95000	+	ENSG00000186575	NF2	protein_coding	chromosome	neurofibromin 2 [Source:HGNC Symbol;Acc:HGNC:7773]	ENSG00000186575.18	NF2	4771	c("ENST00000334961", "ENST00000338641", "ENST00000353887", "ENST00000361166", "ENST00000361452", "ENST00000361676", "ENST00000397789", "ENST00000403435", "ENST00000403999", "ENST00000413209", "ENST00000432151", "ENST00000672461", "ENST00000672805", "ENST00000672896", "ENST00000673312")	-0.954	6.16	261	4.78e-47	1.2e-45	46.3
6	1.33e+08	1.33e+08	33200	-	ENSG00000112299	VNN1	protein_coding	chromosome	vanin 1 [Source:HGNC Symbol;Acc:HGNC:12705]	ENSG00000112299.8	VNN1	8876	ENST00000367928	3.7	2.36	260	5.5e-47	1.39e-45	46.3
1	1.09e+08	1.09e+08	13500	-	ENSG00000197780	TAF13	protein_coding	chromosome	TATA-box binding protein associated factor 13 [Source:HGNC Symbol;Acc:HGNC:11546]	ENSG00000197780.10	TAF13	6884	c("ENST00000338366", "ENST00000461096")	1.66	3.46	260	5.53e-47	1.39e-45	46.3
2	2.04e+08	2.04e+08	32400	+	ENSG00000178562	CD28	protein_coding	chromosome	CD28 molecule [Source:HGNC Symbol;Acc:HGNC:1653]	ENSG00000178562.18	CD28	940	c("ENST00000324106", "ENST00000374481", "ENST00000458610")	2.95	2.72	260	5.56e-47	1.4e-45	46.3
12	1.1e+08	1.1e+08	70300	+	ENSG00000174437	ATP2A2	protein_coding	chromosome	ATPase sarcoplasmic/endoplasmic reticulum Ca2+ transporting 2 [Source:HGNC Symbol;Acc:HGNC:812]	ENSG00000174437.17	ATP2A2	488	c("ENST00000308664", "ENST00000313432", "ENST00000377685", "ENST00000539276", "ENST00000547050", "ENST00000547792", "ENST00000548169", "ENST00000549840", "ENST00000550248", "ENST00000550262", "ENST00000552636", "ENST00000553144")	2.06	6.68	260	6.33e-47	1.59e-45	46.2
12	1.11e+08	1.11e+08	77100	-	ENSG00000122986	HVCN1	protein_coding	chromosome	hydrogen voltage gated channel 1 [Source:HGNC Symbol;Acc:HGNC:28240]	ENSG00000122986.13	HVCN1	84329	c("ENST00000242607", "ENST00000356742", "ENST00000439744", "ENST00000546425", "ENST00000546713", "ENST00000547887", "ENST00000548312", "ENST00000549442", "ENST00000620084")	-2.28	7.49	260	6.55e-47	1.64e-45	46.2
17	2030000	2040000	13300	+	ENSG00000108963	DPH1	protein_coding	chromosome	diphthamide biosynthesis 1 [Source:HGNC Symbol;Acc:HGNC:3003]	ENSG00000108963.17	DPH1	1801	c("ENST00000263083", "ENST00000263084", "ENST00000570477", "ENST00000570833", "ENST00000570867", "ENST00000571418", "ENST00000571710", "ENST00000572214", "ENST00000572248", "ENST00000572684", "ENST00000572819", "ENST00000575162", "ENST00000575667", "ENST00000575998", "ENST00000576129", "ENST00000576891", "ENST00000607788")	-1.03	6.03	259	7.14e-47	1.78e-45	46.1
15	21700000	21700000	436	-	ENSG00000278263	AC135068.2	IG_V_gene	chromosome	novel protein, identical to IGHV4-4	ENSG00000278263.2	AC135068.2	NA	ENST00000622410	-7.36	2.77	259	7.31e-47	1.83e-45	46.1
5	1.51e+08	1.51e+08	8560	+	ENSG00000211445	GPX3	protein_coding	chromosome	glutathione peroxidase 3 [Source:HGNC Symbol;Acc:HGNC:4555]	ENSG00000211445.12	GPX3	2878	c("ENST00000388825", "ENST00000517973", "ENST00000519214", "ENST00000520059", "ENST00000520597", "ENST00000521632", "ENST00000521650", "ENST00000521722", "ENST00000614343", "ENST00000622181", "ENST00000625178")	3.96	3.75	259	7.44e-47	1.85e-45	46.1
12	1.24e+08	1.24e+08	43600	+	ENSG00000179195	ZNF664	protein_coding	chromosome	zinc finger protein 664 [Source:HGNC Symbol;Acc:HGNC:25406]	ENSG00000179195.16	ZNF664	144348	c("ENST00000337815", "ENST00000392404", "ENST00000537532", "ENST00000538932", "ENST00000539257", "ENST00000539501", "ENST00000539644", "ENST00000540009", "ENST00000540498", "ENST00000541448", "ENST00000542493", "ENST00000542820", "ENST00000543017", "ENST00000546098")	1.87	5.33	259	8.97e-47	2.23e-45	46
CHR_HSCHR22_1_CTG7	23900000	23900000	1220	+	ENSG00000276701	MIF	protein_coding	chromosome	macrophage migration inhibitory factor [Source:HGNC Symbol;Acc:HGNC:7097]	ENSG00000276701.2	MIF	4282	c("ENST00000613839", "ENST00000625385", "ENST00000626906")	-3.82	4.18	259	9.03e-47	2.24e-45	46
1	45500000	45500000	12000	-	ENSG00000117450	PRDX1	protein_coding	chromosome	peroxiredoxin 1 [Source:HGNC Symbol;Acc:HGNC:9352]	ENSG00000117450.14	PRDX1	5052	c("ENST00000262746", "ENST00000319248", "ENST00000372079", "ENST00000424390", "ENST00000447184", "ENST00000483583")	1.88	7.39	259	9.57e-47	2.37e-45	46
CHR_HSCHR21_4_CTG1_1	33500000	33500000	12900	-	ENSG00000262473	GART	protein_coding	chromosome	phosphoribosylglycinamide formyltransferase, phosphoribosylglycinamide synthetase, phosphoribosylaminoimidazole synthetase [Source:HGNC Symbol;Acc:HGNC:4163]	ENSG00000262473.5	GART	2618	c("ENST00000570410", "ENST00000571089", "ENST00000573055", "ENST00000574017", "ENST00000574160", "ENST00000574289", "ENST00000575239", "ENST00000575273")	2.31	3.11	258	9.96e-47	2.47e-45	46
2	65100000	65100000	59600	-	ENSG00000138069	RAB1A	protein_coding	chromosome	RAB1A, member RAS oncogene family [Source:HGNC Symbol;Acc:HGNC:9758]	ENSG00000138069.18	RAB1A	5861	c("ENST00000398529", "ENST00000409751", "ENST00000409784", "ENST00000409892", "ENST00000494188", "ENST00000649427")	1.26	6.52	258	1.01e-46	2.49e-45	46
CHR_HSCHR14_3_CTG1	1.06e+08	1.06e+08	53	-	ENSG00000282342	IGHJ2	IG_J_gene	chromosome	immunoglobulin heavy joining 2 [Source:HGNC Symbol;Acc:HGNC:5534]	ENSG00000282342.1	IGHJ2	NA	ENST00000632178	-6.31	1.19	258	1.07e-46	2.63e-45	46
X	38600000	38700000	128000	+	ENSG00000156298	TSPAN7	protein_coding	chromosome	tetraspanin 7 [Source:HGNC Symbol;Acc:HGNC:11854]	ENSG00000156298.12	TSPAN7	7102	c("ENST00000286824", "ENST00000378482", "ENST00000419600", "ENST00000471410", "ENST00000475216", "ENST00000480976", "ENST00000488893", "ENST00000494037")	4.2	1.72	258	1.09e-46	2.68e-45	46
4	1.1e+08	1.1e+08	9230	+	ENSG00000109534	GAR1	protein_coding	chromosome	GAR1 ribonucleoprotein [Source:HGNC Symbol;Acc:HGNC:14264]	ENSG00000109534.17	GAR1	54433	c("ENST00000226796", "ENST00000394631", "ENST00000503671", "ENST00000506840")	1.76	3.67	258	1.18e-46	2.9e-45	45.9
12	1.23e+08	1.23e+08	30800	-	ENSG00000139722	VPS37B	protein_coding	chromosome	VPS37B subunit of ESCRT-I [Source:HGNC Symbol;Acc:HGNC:25754]	ENSG00000139722.7	VPS37B	79720	c("ENST00000267202", "ENST00000371248", "ENST00000535765", "ENST00000543590")	-2.23	6.93	258	1.19e-46	2.93e-45	45.9
1	2.07e+08	2.07e+08	19900	-	ENSG00000162894	FCMR	protein_coding	chromosome	Fc fragment of IgM receptor [Source:HGNC Symbol;Acc:HGNC:14315]	ENSG00000162894.12	FCMR	9214	c("ENST00000367091", "ENST00000442471", "ENST00000463473", "ENST00000474041", "ENST00000525793", "ENST00000528654", "ENST00000529560", "ENST00000530505", "ENST00000533312", "ENST00000628511")	-2.7	9.3	258	1.23e-46	3.02e-45	45.9
21	44800000	44900000	24300	-	ENSG00000183255	PTTG1IP	protein_coding	chromosome	PTTG1 interacting protein [Source:HGNC Symbol;Acc:HGNC:13524]	ENSG00000183255.12	PTTG1IP	754	c("ENST00000330938", "ENST00000397886", "ENST00000397887", "ENST00000445724", "ENST00000474737", "ENST00000480234", "ENST00000494690")	1.25	6.16	258	1.24e-46	3.04e-45	45.9
10	71200000	71300000	90300	+	ENSG00000107731	UNC5B	protein_coding	chromosome	unc-5 netrin receptor B [Source:HGNC Symbol;Acc:HGNC:12568]	ENSG00000107731.12	UNC5B	219699	c("ENST00000335350", "ENST00000373192")	4.25	2.47	258	1.26e-46	3.08e-45	45.9
9	1.37e+08	1.37e+08	5190	-	ENSG00000187922	LCN10	protein_coding	chromosome	lipocalin 10 [Source:HGNC Symbol;Acc:HGNC:20892]	ENSG00000187922.14	LCN10	414332	c("ENST00000341040", "ENST00000406721", "ENST00000474369", "ENST00000494294", "ENST00000497771", "ENST00000527229", "ENST00000529013", "ENST00000532006")	-3.75	4.32	258	1.26e-46	3.08e-45	45.9
15	68800000	68800000	42400	-	ENSG00000140350	ANP32A	protein_coding	chromosome	acidic nuclear phosphoprotein 32 family member A [Source:HGNC Symbol;Acc:HGNC:13233]	ENSG00000140350.15	ANP32A	8125	c("ENST00000267918", "ENST00000409628", "ENST00000465139", "ENST00000480858", "ENST00000483221", "ENST00000483551", "ENST00000486054", "ENST00000495420", "ENST00000495764", "ENST00000560303", "ENST00000561430")	1.88	6.68	258	1.36e-46	3.32e-45	45.9
X	71300000	71300000	18000	+	ENSG00000147140	NONO	protein_coding	chromosome	non-POU domain containing octamer binding [Source:HGNC Symbol;Acc:HGNC:7871]	ENSG00000147140.16	NONO	4841	c("ENST00000276079", "ENST00000373841", "ENST00000373856", "ENST00000413858", "ENST00000418921", "ENST00000420903", "ENST00000450092", "ENST00000454976", "ENST00000471419", "ENST00000472185", "ENST00000473525", "ENST00000474431", "ENST00000486613", "ENST00000490044", "ENST00000535149")	1.08	8.23	257	1.37e-46	3.34e-45	45.9
2	2.15e+08	2.15e+08	37800	+	ENSG00000138363	ATIC	protein_coding	chromosome	5-aminoimidazole-4-carboxamide ribonucleotide formyltransferase/IMP cyclohydrolase [Source:HGNC Symbol;Acc:HGNC:794]	ENSG00000138363.15	ATIC	471	c("ENST00000236959", "ENST00000413174", "ENST00000426233", "ENST00000427397", "ENST00000435675", "ENST00000442048", "ENST00000443953", "ENST00000444305", "ENST00000446622", "ENST00000459796", "ENST00000467388", "ENST00000478734", "ENST00000479093", "ENST00000488712")	1.4	6.15	257	1.43e-46	3.48e-45	45.8
15	71200000	71200000	646	-	ENSG00000259781	HMGB1P6	processed_pseudogene	chromosome	high mobility group box 1 pseudogene 6 [Source:HGNC Symbol;Acc:HGNC:4998]	ENSG00000259781.1	HMGB1P6	NA	ENST00000569046	3.58	5.02	257	1.55e-46	3.77e-45	45.8
5	1.72e+08	1.72e+08	146000	-	ENSG00000072786	STK10	protein_coding	chromosome	serine/threonine kinase 10 [Source:HGNC Symbol;Acc:HGNC:11388]	ENSG00000072786.13	STK10	6793	c("ENST00000176763", "ENST00000517360", "ENST00000517381", "ENST00000517524", "ENST00000517527", "ENST00000517775", "ENST00000518267", "ENST00000519269", "ENST00000519441", "ENST00000519710", "ENST00000520476", "ENST00000521322", "ENST00000522879", "ENST00000522936", "ENST00000523603", "ENST00000523615")	-0.931	7.48	257	1.59e-46	3.85e-45	45.8
2	99300000	99400000	64000	+	ENSG00000158417	EIF5B	protein_coding	chromosome	eukaryotic translation initiation factor 5B [Source:HGNC Symbol;Acc:HGNC:30793]	ENSG00000158417.11	EIF5B	9669	c("ENST00000289371", "ENST00000470023", "ENST00000470868", "ENST00000494190", "ENST00000617677")	1.45	6.43	257	1.62e-46	3.92e-45	45.8
19	7350000	7380000	34400	+	ENSG00000263264	AC119396.1	protein_coding	chromosome	novel protein	ENSG00000263264.2	AC119396.1	NA	c("ENST00000576789", "ENST00000671891")	-2.85	4.64	257	1.77e-46	4.28e-45	45.8
1	25900000	25900000	22800	-	ENSG00000117632	STMN1	protein_coding	chromosome	stathmin 1 [Source:HGNC Symbol;Acc:HGNC:6510]	ENSG00000117632.23	STMN1	3925	c("ENST00000357865", "ENST00000374291", "ENST00000399728", "ENST00000426559", "ENST00000446334", "ENST00000455785", "ENST00000465604", "ENST00000485226", "ENST00000513116")	2.28	6.93	257	1.81e-46	4.36e-45	45.7
7	5970000	6010000	38200	-	ENSG00000122512	PMS2	protein_coding	chromosome	PMS1 homolog 2, mismatch repair system component [Source:HGNC Symbol;Acc:HGNC:9122]	ENSG00000122512.16	PMS2	5395	c("ENST00000265849", "ENST00000380416", "ENST00000382321", "ENST00000406569", "ENST00000415839", "ENST00000441476", "ENST00000469652", "ENST00000642292", "ENST00000642456", "ENST00000643595", "ENST00000644110")	0.999	5.49	256	1.92e-46	4.64e-45	45.7
8	1.2e+08	1.2e+08	314000	+	ENSG00000187955	COL14A1	protein_coding	chromosome	collagen type XIV alpha 1 chain [Source:HGNC Symbol;Acc:HGNC:2191]	ENSG00000187955.12	COL14A1	7373	c("ENST00000247781", "ENST00000297848", "ENST00000309791", "ENST00000432943", "ENST00000434620", "ENST00000440844", "ENST00000498051", "ENST00000523142", "ENST00000537875")	4.14	2.1	256	2.07e-46	5e-45	45.7
2	1.76e+08	1.76e+08	68600	+	ENSG00000128654	MTX2	protein_coding	chromosome	metaxin 2 [Source:HGNC Symbol;Acc:HGNC:7506]	ENSG00000128654.14	MTX2	10651	c("ENST00000249442", "ENST00000420864", "ENST00000423461", "ENST00000443241", "ENST00000452865")	1.27	4.46	256	2.09e-46	5.03e-45	45.7
1	1.61e+08	1.61e+08	17500	-	ENSG00000143256	PFDN2	protein_coding	chromosome	prefoldin subunit 2 [Source:HGNC Symbol;Acc:HGNC:8867]	ENSG00000143256.5	PFDN2	5202	c("ENST00000368010", "ENST00000468311")	1.47	4.57	256	2.09e-46	5.03e-45	45.7
19	50500000	50500000	14500	+	ENSG00000161671	EMC10	protein_coding	chromosome	ER membrane protein complex subunit 10 [Source:HGNC Symbol;Acc:HGNC:27609]	ENSG00000161671.16	EMC10	284361	c("ENST00000334976", "ENST00000376918", "ENST00000594508", "ENST00000597426", "ENST00000597799", "ENST00000598585", "ENST00000599293", "ENST00000601780")	1.59	5.88	256	2.1e-46	5.04e-45	45.7
7	1.43e+08	1.43e+08	1680	+	ENSG00000211751	TRBC1	TR_C_gene	chromosome	T cell receptor beta constant 1 [Source:HGNC Symbol;Acc:HGNC:12156]	ENSG00000211751.9	TRBC1	NA	ENST00000633705	5.26	3.59	256	2.12e-46	5.07e-45	45.7
7	1.21e+08	1.21e+08	15700	+	ENSG00000002745	WNT16	protein_coding	chromosome	Wnt family member 16 [Source:HGNC Symbol;Acc:HGNC:16267]	ENSG00000002745.13	WNT16	51384	c("ENST00000222462", "ENST00000361301")	-3.46	3.17	256	2.16e-46	5.17e-45	45.7
3	1.73e+08	1.73e+08	18000	-	ENSG00000121858	TNFSF10	protein_coding	chromosome	TNF superfamily member 10 [Source:HGNC Symbol;Acc:HGNC:11925]	ENSG00000121858.11	TNFSF10	8743	c("ENST00000241261", "ENST00000420541", "ENST00000430881", "ENST00000466777", "ENST00000472804", "ENST00000494851")	2.05	4.85	256	2.28e-46	5.45e-45	45.6
3	39100000	39200000	12700	-	ENSG00000144655	CSRNP1	protein_coding	chromosome	cysteine and serine rich nuclear protein 1 [Source:HGNC Symbol;Acc:HGNC:14300]	ENSG00000144655.15	CSRNP1	64651	c("ENST00000273153", "ENST00000514182")	-2.45	7.6	256	2.45e-46	5.84e-45	45.6
12	51200000	51300000	25900	-	ENSG00000170545	SMAGP	protein_coding	chromosome	small cell adhesion glycoprotein [Source:HGNC Symbol;Acc:HGNC:26918]	ENSG00000170545.17	SMAGP	57228	c("ENST00000380103", "ENST00000398453", "ENST00000603798", "ENST00000603838", "ENST00000603864", "ENST00000604188", "ENST00000605426", "ENST00000605627")	-2.07	4.4	256	2.58e-46	6.15e-45	45.6
7	66600000	66800000	182000	+	ENSG00000284461	AC027644.4	protein_coding	chromosome	novel transcript	ENSG00000284461.2	AC027644.4	NA	ENST00000503687	-2.61	3.43	255	2.71e-46	6.43e-45	45.6
11	61400000	61400000	7170	+	ENSG00000149483	TMEM138	protein_coding	chromosome	transmembrane protein 138 [Source:HGNC Symbol;Acc:HGNC:26944]	ENSG00000149483.12	TMEM138	51524	c("ENST00000278826", "ENST00000381787", "ENST00000423772", "ENST00000451389", "ENST00000507563", "ENST00000534963", "ENST00000539776", "ENST00000540194", "ENST00000542946", "ENST00000543594", "ENST00000543833", "ENST00000545420")	1.17	5.59	255	2.92e-46	6.92e-45	45.5
12	53500000	53500000	29100	+	ENSG00000197111	PCBP2	protein_coding	chromosome	poly(rC) binding protein 2 [Source:HGNC Symbol;Acc:HGNC:8648]	ENSG00000197111.15	PCBP2	5094	c("ENST00000359282", "ENST00000359462", "ENST00000437231", "ENST00000439930", "ENST00000447282", "ENST00000455667", "ENST00000546463", "ENST00000546652", "ENST00000547048", "ENST00000547859", "ENST00000547987", "ENST00000548190", "ENST00000548933", "ENST00000549272", "ENST00000549863", "ENST00000550192", "ENST00000550520", "ENST00000550585", "ENST00000550733", "ENST00000550910", "ENST00000551104"…	1.58	8.16	255	2.98e-46	7.06e-45	45.5
2	1.87e+08	1.87e+08	90800	+	ENSG00000138448	ITGAV	protein_coding	chromosome	integrin subunit alpha V [Source:HGNC Symbol;Acc:HGNC:6150]	ENSG00000138448.12	ITGAV	3685	c("ENST00000261023", "ENST00000374907", "ENST00000430709", "ENST00000433736", "ENST00000460641", "ENST00000474571", "ENST00000496477", "ENST00000496854")	3.38	4.67	255	3.07e-46	7.26e-45	45.5
22	30600000	30600000	20300	+	ENSG00000185339	TCN2	protein_coding	chromosome	transcobalamin 2 [Source:HGNC Symbol;Acc:HGNC:11653]	ENSG00000185339.9	TCN2	6948	c("ENST00000215838", "ENST00000405742", "ENST00000407817", "ENST00000423350", "ENST00000450638", "ENST00000471659", "ENST00000493542")	4.35	3.4	255	3.44e-46	8.13e-45	45.5
CHR_HSCHR8_9_CTG1	39100000	39100000	3280	+	ENSG00000282230	ADAM9	protein_coding	chromosome	ADAM metallopeptidase domain 9 [Source:HGNC Symbol;Acc:HGNC:216]	ENSG00000282230.1	ADAM9	8754	c("ENST00000631491", "ENST00000632061", "ENST00000632227", "ENST00000633217", "ENST00000633382")	5.72	2.5	255	3.44e-46	8.13e-45	45.5
20	6010000	6040000	34000	+	ENSG00000088766	CRLS1	protein_coding	chromosome	cardiolipin synthase 1 [Source:HGNC Symbol;Acc:HGNC:16148]	ENSG00000088766.12	CRLS1	54675	c("ENST00000378863", "ENST00000378868", "ENST00000452938", "ENST00000464921", "ENST00000478846", "ENST00000489345", "ENST00000609154")	1.45	4.77	255	3.47e-46	8.17e-45	45.5
2	3580000	3580000	5660	+	ENSG00000171863	RPS7	protein_coding	chromosome	ribosomal protein S7 [Source:HGNC Symbol;Acc:HGNC:10440]	ENSG00000171863.15	RPS7	6201	c("ENST00000403564", "ENST00000406376", "ENST00000407445", "ENST00000462576", "ENST00000472966", "ENST00000479123", "ENST00000481006", "ENST00000491937", "ENST00000645540", "ENST00000645674", "ENST00000646909", "ENST00000647131")	1.5	9.2	255	3.58e-46	8.41e-45	45.4
7	38200000	38200000	9990	-	ENSG00000227191	TRGC2	TR_C_gene	chromosome	T cell receptor gamma constant 2 [Source:HGNC Symbol;Acc:HGNC:12276]	ENSG00000227191.8	TRGC2	NA	ENST00000436911	4.05	1.17	254	3.68e-46	8.65e-45	45.4
4	7040000	7060000	16100	+	ENSG00000173011	TADA2B	protein_coding	chromosome	transcriptional adaptor 2B [Source:HGNC Symbol;Acc:HGNC:30781]	ENSG00000173011.12	TADA2B	93624	c("ENST00000310074", "ENST00000506692", "ENST00000510704", "ENST00000512388", "ENST00000515646")	-1.04	6.14	254	3.73e-46	8.74e-45	45.4
CHR_HSCHR14_3_CTG1	1.06e+08	1.06e+08	48	-	ENSG00000282065	IGHJ4	IG_J_gene	chromosome	immunoglobulin heavy joining 4 [Source:HGNC Symbol;Acc:HGNC:5538]	ENSG00000282065.1	IGHJ4	NA	ENST00000631521	-6.21	3.32	254	4.01e-46	9.39e-45	45.4
1	2.03e+08	2.03e+08	60800	-	ENSG00000133063	CHIT1	protein_coding	chromosome	chitinase 1 [Source:HGNC Symbol;Acc:HGNC:1936]	ENSG00000133063.16	CHIT1	1118	c("ENST00000255427", "ENST00000367229", "ENST00000460619", "ENST00000479483", "ENST00000484834", "ENST00000491855", "ENST00000503786", "ENST00000506427", "ENST00000513472")	4.09	4.39	254	4.26e-46	9.97e-45	45.4
12	6790000	6820000	33900	+	ENSG00000010610	CD4	protein_coding	chromosome	CD4 molecule [Source:HGNC Symbol;Acc:HGNC:1678]	ENSG00000010610.10	CD4	920	c("ENST00000011653", "ENST00000437800", "ENST00000535466", "ENST00000535707", "ENST00000536563", "ENST00000536590", "ENST00000536610", "ENST00000538827", "ENST00000539492", "ENST00000541982", "ENST00000543755", "ENST00000544344")	3.5	4.92	254	4.54e-46	1.06e-44	45.3
22	41300000	41400000	58600	+	ENSG00000100403	ZC3H7B	protein_coding	chromosome	zinc finger CCCH-type containing 7B [Source:HGNC Symbol;Acc:HGNC:30869]	ENSG00000100403.12	ZC3H7B	23264	c("ENST00000352645", "ENST00000486331")	1.94	5.62	253	5.14e-46	1.2e-44	45.3
6	41800000	41800000	2240	+	ENSG00000214736	TOMM6	protein_coding	chromosome	translocase of outer mitochondrial membrane 6 [Source:HGNC Symbol;Acc:HGNC:34528]	ENSG00000214736.7	TOMM6	100188893	c("ENST00000398881", "ENST00000398884")	1.36	5.99	253	5.16e-46	1.2e-44	45.3
11	60200000	60200000	12700	-	ENSG00000110077	MS4A6A	protein_coding	chromosome	membrane spanning 4-domains A6A [Source:HGNC Symbol;Acc:HGNC:13375]	ENSG00000110077.14	MS4A6A	64231	c("ENST00000412309", "ENST00000420732", "ENST00000426738", "ENST00000525549", "ENST00000526677", "ENST00000526697", "ENST00000527254", "ENST00000528851", "ENST00000528925", "ENST00000529054", "ENST00000529906", "ENST00000530179", "ENST00000530839", "ENST00000531531", "ENST00000531914", "ENST00000532169", "ENST00000533023", "ENST00000533409", "ENST00000533660", "ENST00000533989", "ENST00000534596")	3.44	4.4	253	5.71e-46	1.33e-44	45.2
12	12400000	12500000	114000	+	ENSG00000165714	BORCS5	protein_coding	chromosome	BLOC-1 related complex subunit 5 [Source:HGNC Symbol;Acc:HGNC:17950]	ENSG00000165714.11	BORCS5	118426	c("ENST00000298571", "ENST00000314565", "ENST00000542728", "ENST00000543990")	-1.86	4.44	253	5.87e-46	1.36e-44	45.2
1	15500000	15500000	15400	+	ENSG00000142615	CELA2A	protein_coding	chromosome	chymotrypsin like elastase 2A [Source:HGNC Symbol;Acc:HGNC:24609]	ENSG00000142615.8	CELA2A	63036	c("ENST00000359621", "ENST00000459653", "ENST00000497590")	-3.71	0.925	253	6.16e-46	1.43e-44	45.2
10	5e+07	5e+07	28300	+	ENSG00000204149	AGAP6	protein_coding	chromosome	ArfGAP with GTPase domain, ankyrin repeat and PH domain 6 [Source:HGNC Symbol;Acc:HGNC:23466]	ENSG00000204149.12	AGAP6	414189	c("ENST00000374056", "ENST00000412531", "ENST00000618025")	1.93	4.7	253	6.31e-46	1.46e-44	45.2
17	7070000	7080000	5770	-	ENSG00000132514	CLEC10A	protein_coding	chromosome	C-type lectin domain containing 10A [Source:HGNC Symbol;Acc:HGNC:16916]	ENSG00000132514.13	CLEC10A	10462	c("ENST00000254868", "ENST00000416562", "ENST00000571624", "ENST00000571664", "ENST00000576549", "ENST00000576617")	4.58	2.06	253	6.43e-46	1.49e-44	45.2
6	46900000	4.7e+07	102000	-	ENSG00000069122	ADGRF5	protein_coding	chromosome	adhesion G protein-coupled receptor F5 [Source:HGNC Symbol;Acc:HGNC:19030]	ENSG00000069122.19	ADGRF5	221395	c("ENST00000265417", "ENST00000283296", "ENST00000478711", "ENST00000498632")	4.47	2.6	253	6.58e-46	1.52e-44	45.2
14	35800000	35800000	1320	+	ENSG00000257957	QRSL1P3	processed_pseudogene	chromosome	QRSL1 pseudogene 3 [Source:HGNC Symbol;Acc:HGNC:43669]	ENSG00000257957.1	QRSL1P3	NA	ENST00000552666	-4.86	3.58	253	6.78e-46	1.56e-44	45.2
1	1.2e+08	1.2e+08	189000	-	ENSG00000134250	NOTCH2	protein_coding	chromosome	notch receptor 2 [Source:HGNC Symbol;Acc:HGNC:7882]	ENSG00000134250.20	NOTCH2	4853	c("ENST00000256646", "ENST00000478864", "ENST00000479412", "ENST00000489731", "ENST00000493703", "ENST00000579475", "ENST00000602566", "ENST00000640021", "ENST00000650638", "ENST00000651371", "ENST00000652264", "ENST00000652302", "ENST00000652737")	-1.66	7.61	253	6.93e-46	1.6e-44	45.2
14	65400000	65700000	334000	+	ENSG00000033170	FUT8	protein_coding	chromosome	fucosyltransferase 8 [Source:HGNC Symbol;Acc:HGNC:4019]	ENSG00000033170.16	FUT8	2530	c("ENST00000342677", "ENST00000358307", "ENST00000360689", "ENST00000394586", "ENST00000549235", "ENST00000553924", "ENST00000554610", "ENST00000554667", "ENST00000554765", "ENST00000555559", "ENST00000556292", "ENST00000556518", "ENST00000557164", "ENST00000557338", "ENST00000557536")	-2.43	6.71	252	7.01e-46	1.61e-44	45.2
22	22700000	22700000	483	+	ENSG00000211664	IGLV2-18	IG_V_gene	chromosome	immunoglobulin lambda variable 2-18 [Source:HGNC Symbol;Acc:HGNC:5889]	ENSG00000211664.3	IGLV2-18	NA	ENST00000390310	-6.05	4.53	252	7.2e-46	1.65e-44	45.1
16	29700000	29700000	3530	-	ENSG00000185905	C16orf54	protein_coding	chromosome	chromosome 16 open reading frame 54 [Source:HGNC Symbol;Acc:HGNC:26649]	ENSG00000185905.4	C16orf54	283897	ENST00000329410	-2.35	5.43	252	8.41e-46	1.93e-44	45.1
1	2.07e+08	2.07e+08	81900	+	ENSG00000266094	RASSF5	protein_coding	chromosome	Ras association domain family member 5 [Source:HGNC Symbol;Acc:HGNC:17609]	ENSG00000266094.8	RASSF5	83593	c("ENST00000577571", "ENST00000579436", "ENST00000579942", "ENST00000580449", "ENST00000581503", "ENST00000581888", "ENST00000605120", "ENST00000605653", "ENST00000636182")	-1.41	7.79	252	8.97e-46	2.06e-44	45
2	9e+07	9e+07	776	+	ENSG00000242534	IGKV2D-28	IG_V_gene	chromosome	immunoglobulin kappa variable 2D-28 [Source:HGNC Symbol;Acc:HGNC:5799]	ENSG00000242534.2	IGKV2D-28	NA	c("ENST00000453166", "ENST00000558026")	-5.53	7.86	252	9.48e-46	2.17e-44	45
1	1.55e+08	1.55e+08	8280	-	ENSG00000160767	FAM189B	protein_coding	chromosome	family with sequence similarity 189 member B [Source:HGNC Symbol;Acc:HGNC:1233]	ENSG00000160767.21	FAM189B	10712	c("ENST00000350210", "ENST00000361361", "ENST00000368366", "ENST00000368368", "ENST00000472550", "ENST00000481822", "ENST00000487649", "ENST00000491082", "ENST00000497941", "ENST00000621094")	5.59	0.732	252	9.49e-46	2.17e-44	45
3	58200000	58300000	58200	+	ENSG00000163686	ABHD6	protein_coding	chromosome	abhydrolase domain containing 6 [Source:HGNC Symbol;Acc:HGNC:21398]	ENSG00000163686.15	ABHD6	57406	c("ENST00000295962", "ENST00000463756", "ENST00000470440", "ENST00000475982", "ENST00000478253", "ENST00000480457", "ENST00000485900")	-1.81	4.22	251	9.99e-46	2.28e-44	45
13	1.14e+08	1.14e+08	155000	-	ENSG00000185989	RASA3	protein_coding	chromosome	RAS p21 protein activator 3 [Source:HGNC Symbol;Acc:HGNC:20331]	ENSG00000185989.11	RASA3	22821	c("ENST00000334062", "ENST00000542651")	-1.59	6.33	251	1.01e-45	2.3e-44	45
20	33800000	33900000	43000	+	ENSG00000101421	CHMP4B	protein_coding	chromosome	charged multivesicular body protein 4B [Source:HGNC Symbol;Acc:HGNC:16171]	ENSG00000101421.4	CHMP4B	128866	ENST00000217402	2.63	5.62	251	1.06e-45	2.4e-44	45
13	2e+07	20100000	133000	+	ENSG00000121741	ZMYM2	protein_coding	chromosome	zinc finger MYM-type containing 2 [Source:HGNC Symbol;Acc:HGNC:12989]	ENSG00000121741.16	ZMYM2	7750	c("ENST00000382870", "ENST00000382871", "ENST00000382874", "ENST00000382881", "ENST00000382883", "ENST00000468677", "ENST00000490152", "ENST00000490422", "ENST00000494061", "ENST00000610343", "ENST00000620447")	1.36	6.61	251	1.07e-45	2.42e-44	45
1	21800000	21900000	115000	-	ENSG00000142798	HSPG2	protein_coding	chromosome	heparan sulfate proteoglycan 2 [Source:HGNC Symbol;Acc:HGNC:5273]	ENSG00000142798.20	HSPG2	3339	c("ENST00000374673", "ENST00000374676", "ENST00000374695", "ENST00000412328", "ENST00000427897", "ENST00000439717", "ENST00000453796", "ENST00000471322", "ENST00000480900", "ENST00000481644", "ENST00000486901", "ENST00000493940", "ENST00000498495", "ENST00000635682", "ENST00000644714")	3.05	5.59	251	1.12e-45	2.54e-44	45
5	36600000	36700000	82000	+	ENSG00000079215	SLC1A3	protein_coding	chromosome	solute carrier family 1 member 3 [Source:HGNC Symbol;Acc:HGNC:10941]	ENSG00000079215.14	SLC1A3	6507	c("ENST00000265113", "ENST00000381918", "ENST00000416645", "ENST00000502864", "ENST00000504121", "ENST00000505202", "ENST00000505376", "ENST00000506178", "ENST00000506725", "ENST00000509272", "ENST00000512374", "ENST00000513646", "ENST00000513903", "ENST00000514563", "ENST00000612708", "ENST00000613445")	4.28	3.45	251	1.16e-45	2.62e-44	44.9
5	40900000	4.1e+07	75100	+	ENSG00000112936	C7	protein_coding	chromosome	complement C7 [Source:HGNC Symbol;Acc:HGNC:1346]	ENSG00000112936.19	C7	730	c("ENST00000313164", "ENST00000464864", "ENST00000486779", "ENST00000489457", "ENST00000494960", "ENST00000508185", "ENST00000513922")	4.13	3.74	251	1.16e-45	2.63e-44	44.9
2	36500000	36600000	114000	-	ENSG00000171055	FEZ2	protein_coding	chromosome	fasciculation and elongation protein zeta 2 [Source:HGNC Symbol;Acc:HGNC:3660]	ENSG00000171055.15	FEZ2	9637	c("ENST00000305852", "ENST00000357996", "ENST00000379245", "ENST00000405912", "ENST00000406220", "ENST00000413938", "ENST00000414288", "ENST00000432869", "ENST00000441005", "ENST00000451623", "ENST00000464964", "ENST00000475815", "ENST00000484205", "ENST00000487282", "ENST00000487919", "ENST00000535666")	1.47	4.19	251	1.18e-45	2.68e-44	44.9
17	4960000	4970000	8590	-	ENSG00000091640	SPAG7	protein_coding	chromosome	sperm associated antigen 7 [Source:HGNC Symbol;Acc:HGNC:11216]	ENSG00000091640.8	SPAG7	9552	c("ENST00000206020", "ENST00000570341", "ENST00000571023", "ENST00000572148", "ENST00000573366", "ENST00000573805", "ENST00000575142", "ENST00000575784")	-0.965	5.67	251	1.2e-45	2.71e-44	44.9
1	1.11e+08	1.11e+08	2480	-	ENSG00000177272	KCNA3	protein_coding	chromosome	potassium voltage-gated channel subfamily A member 3 [Source:HGNC Symbol;Acc:HGNC:6221]	ENSG00000177272.9	KCNA3	3738	ENST00000369769	-2.82	5.28	251	1.34e-45	3.03e-44	44.9
19	7400000	7470000	77400	+	ENSG00000104880	ARHGEF18	protein_coding	chromosome	Rho/Rac guanine nucleotide exchange factor 18 [Source:HGNC Symbol;Acc:HGNC:17090]	ENSG00000104880.18	ARHGEF18	23370	c("ENST00000319670", "ENST00000359920", "ENST00000594665", "ENST00000595600", "ENST00000599752", "ENST00000617428")	-1.36	6.78	250	1.36e-45	3.05e-44	44.9
5	1.71e+08	1.71e+08	24000	+	ENSG00000181163	NPM1	protein_coding	chromosome	nucleophosmin 1 [Source:HGNC Symbol;Acc:HGNC:7910]	ENSG00000181163.13	NPM1	4869	c("ENST00000296930", "ENST00000351986", "ENST00000393820", "ENST00000517671", "ENST00000518587", "ENST00000519955", "ENST00000521260", "ENST00000521672", "ENST00000521710", "ENST00000523339", "ENST00000523622", "ENST00000524204")	1.27	9.53	250	1.39e-45	3.13e-44	44.9
3	1.94e+08	1.94e+08	14500	-	ENSG00000172061	LRRC15	protein_coding	chromosome	leucine rich repeat containing 15 [Source:HGNC Symbol;Acc:HGNC:20818]	ENSG00000172061.8	LRRC15	131578	c("ENST00000347624", "ENST00000428839")	4.68	2.39	250	1.47e-45	3.29e-44	44.8
13	1.13e+08	1.13e+08	26400	+	ENSG00000185896	LAMP1	protein_coding	chromosome	lysosomal associated membrane protein 1 [Source:HGNC Symbol;Acc:HGNC:6499]	ENSG00000185896.11	LAMP1	3916	c("ENST00000332556", "ENST00000471046", "ENST00000472564")	1.42	6.47	250	1.56e-45	3.49e-44	44.8
3	1.2e+08	1.2e+08	31900	+	ENSG00000144837	PLA1A	protein_coding	chromosome	phospholipase A1 member A [Source:HGNC Symbol;Acc:HGNC:17661]	ENSG00000144837.9	PLA1A	51365	c("ENST00000273371", "ENST00000472126", "ENST00000475963", "ENST00000488919", "ENST00000494440", "ENST00000495992")	4.08	1.5	250	1.62e-45	3.62e-44	44.8
18	21600000	21600000	21200	+	ENSG00000167088	SNRPD1	protein_coding	chromosome	small nuclear ribonucleoprotein D1 polypeptide [Source:HGNC Symbol;Acc:HGNC:11158]	ENSG00000167088.11	SNRPD1	6632	c("ENST00000300413", "ENST00000577906", "ENST00000579618", "ENST00000582475")	1.38	6.43	250	1.78e-45	3.99e-44	44.7
3	53800000	53900000	19200	+	ENSG00000056736	IL17RB	protein_coding	chromosome	interleukin 17 receptor B [Source:HGNC Symbol;Acc:HGNC:18015]	ENSG00000056736.10	IL17RB	55540	c("ENST00000288167", "ENST00000475124", "ENST00000494338")	3.74	3.63	250	1.83e-45	4.08e-44	44.7
10	10800000	11300000	538000	+	ENSG00000048740	CELF2	protein_coding	chromosome	CUGBP Elav-like family member 2 [Source:HGNC Symbol;Acc:HGNC:2550]	ENSG00000048740.18	CELF2	10659	c("ENST00000354897", "ENST00000399850", "ENST00000416382", "ENST00000417956", "ENST00000542579", "ENST00000608830", "ENST00000609692", "ENST00000609870", "ENST00000631460", "ENST00000631816", "ENST00000632065", "ENST00000632728", "ENST00000633077", "ENST00000633200", "ENST00000636488", "ENST00000637215", "ENST00000638035")	-1.76	7.56	250	1.85e-45	4.12e-44	44.7
14	77500000	77500000	11600	+	ENSG00000100591	AHSA1	protein_coding	chromosome	activator of HSP90 ATPase activity 1 [Source:HGNC Symbol;Acc:HGNC:1189]	ENSG00000100591.8	AHSA1	10598	c("ENST00000216479", "ENST00000535854", "ENST00000553374", "ENST00000554156", "ENST00000555133", "ENST00000555457", "ENST00000555473", "ENST00000555517", "ENST00000555729", "ENST00000556369", "ENST00000556866", "ENST00000556963", "ENST00000557476")	0.962	6.03	249	2e-45	4.45e-44	44.7
13	50100000	50100000	538	+	ENSG00000214359	RPL18P10	processed_pseudogene	chromosome	ribosomal protein L18 pseudogene 10 [Source:HGNC Symbol;Acc:HGNC:35957]	ENSG00000214359.3	RPL18P10	NA	ENST00000425606	-3.95	2.17	249	2.05e-45	4.55e-44	44.7
11	10300000	10300000	2320	+	ENSG00000148926	ADM	protein_coding	chromosome	adrenomedullin [Source:HGNC Symbol;Acc:HGNC:259]	ENSG00000148926.10	ADM	133	c("ENST00000278175", "ENST00000524948", "ENST00000525063", "ENST00000526492", "ENST00000528544", "ENST00000528655", "ENST00000530439", "ENST00000534464")	4.46	3.14	249	2.11e-45	4.68e-44	44.7
12	1.21e+08	1.21e+08	16000	-	ENSG00000157895	C12orf43	protein_coding	chromosome	chromosome 12 open reading frame 43 [Source:HGNC Symbol;Acc:HGNC:25719]	ENSG00000157895.11	C12orf43	64897	c("ENST00000288757", "ENST00000445832", "ENST00000502891", "ENST00000508193", "ENST00000535367", "ENST00000537817", "ENST00000538296", "ENST00000539736", "ENST00000546272")	-1.17	5.01	249	2.19e-45	4.85e-44	44.7
6	43800000	43800000	16300	+	ENSG00000112715	VEGFA	protein_coding	chromosome	vascular endothelial growth factor A [Source:HGNC Symbol;Acc:HGNC:12680]	ENSG00000112715.22	VEGFA	7422	c("ENST00000230480", "ENST00000324450", "ENST00000372055", "ENST00000372064", "ENST00000372067", "ENST00000372077", "ENST00000413642", "ENST00000417285", "ENST00000425836", "ENST00000457104", "ENST00000476772", "ENST00000480614", "ENST00000482630", "ENST00000493786", "ENST00000497139", "ENST00000512683", "ENST00000518538", "ENST00000518689", "ENST00000518824", "ENST00000519767", "ENST00000520265"…
ENST00000617771, "ENST00000621747", "ENST00000640482", "ENST00000640499", "ENST00000640653", "ENST00000672860")	3.47	5.52	249	2.2e-45	4.88e-44	44.7
16	28500000	28500000	6470	-	ENSG00000176046	NUPR1	protein_coding	chromosome	nuclear protein 1, transcriptional regulator [Source:HGNC Symbol;Acc:HGNC:29990]	ENSG00000176046.8	NUPR1	26471	c("ENST00000324873", "ENST00000395641", "ENST00000567646")	2.74	5.17	249	2.36e-45	5.22e-44	44.6
5	80600000	80700000	28800	-	ENSG00000228716	DHFR	protein_coding	chromosome	dihydrofolate reductase [Source:HGNC Symbol;Acc:HGNC:2861]	ENSG00000228716.7	DHFR	1719	c("ENST00000439211", "ENST00000504396", "ENST00000505337", "ENST00000508282", "ENST00000511032", "ENST00000513048", "ENST00000513314")	2.2	5.55	249	2.57e-45	5.67e-44	44.6
11	1.26e+08	1.26e+08	50600	+	ENSG00000149554	CHEK1	protein_coding	chromosome	checkpoint kinase 1 [Source:HGNC Symbol;Acc:HGNC:1925]	ENSG00000149554.13	CHEK1	1111	c("ENST00000278916", "ENST00000427383", "ENST00000428830", "ENST00000438015", "ENST00000524737", "ENST00000525396", "ENST00000526937", "ENST00000527013", "ENST00000531062", "ENST00000531607", "ENST00000532449", "ENST00000532669", "ENST00000534070", "ENST00000534685", "ENST00000544373")	2.11	4.19	248	2.67e-45	5.9e-44	44.6
19	39400000	39500000	40500	+	ENSG00000196235	SUPT5H	protein_coding	chromosome	SPT5 homolog, DSIF elongation factor subunit [Source:HGNC Symbol;Acc:HGNC:11469]	ENSG00000196235.14	SUPT5H	6829	c("ENST00000359191", "ENST00000396843", "ENST00000402194", "ENST00000432763", "ENST00000593727", "ENST00000594729", "ENST00000594990", "ENST00000595368", "ENST00000596208", "ENST00000598117", "ENST00000598459", "ENST00000598520", "ENST00000598725", "ENST00000598786", "ENST00000599117", "ENST00000599335", "ENST00000599907", "ENST00000600818", "ENST00000601515", "ENST00000601978")	1.09	7.16	248	2.73e-45	6.01e-44	44.6
KI270728.1	1270000	1270000	288	+	ENSG00000277836	AC141272.1	protein_coding	scaffold	NULL	ENSG00000277836.1	AC141272.1	NA	ENST00000611746	-5.26	2.75	248	2.74e-45	6.03e-44	44.6
1	10400000	10400000	21900	+	ENSG00000142657	PGD	protein_coding	chromosome	phosphogluconate dehydrogenase [Source:HGNC Symbol;Acc:HGNC:8891]	ENSG00000142657.21	PGD	5226	c("ENST00000270776", "ENST00000460189", "ENST00000465632", "ENST00000477958", "ENST00000483936", "ENST00000487775", "ENST00000491493", "ENST00000493288", "ENST00000496718", "ENST00000498356")	1.34	5.97	248	3.06e-45	6.73e-44	44.5
7	1.08e+08	1.08e+08	79400	-	ENSG00000091136	LAMB1	protein_coding	chromosome	laminin subunit beta 1 [Source:HGNC Symbol;Acc:HGNC:6486]	ENSG00000091136.14	LAMB1	3912	c("ENST00000222399", "ENST00000393559", "ENST00000393560", "ENST00000393561", "ENST00000439976", "ENST00000468518", "ENST00000468999", "ENST00000470995", "ENST00000472714", "ENST00000474380", "ENST00000476039", "ENST00000479448", "ENST00000491196")	2.93	4.49	248	3.09e-45	6.77e-44	44.5
9	86900000	86900000	3140	-	ENSG00000180447	GAS1	protein_coding	chromosome	growth arrest specific 1 [Source:HGNC Symbol;Acc:HGNC:4165]	ENSG00000180447.7	GAS1	2619	ENST00000298743	4.32	1.56	248	3.6e-45	7.9e-44	44.4
9	27100000	27200000	121000	+	ENSG00000120156	TEK	protein_coding	chromosome	TEK receptor tyrosine kinase [Source:HGNC Symbol;Acc:HGNC:11724]	ENSG00000120156.21	TEK	7010	c("ENST00000380036", "ENST00000406359", "ENST00000519080", "ENST00000519097", "ENST00000615002")	3.79	0.456	247	3.75e-45	8.22e-44	44.4
6	33100000	33100000	13700	+	ENSG00000223865	HLA-DPB1	protein_coding	chromosome	major histocompatibility complex, class II, DP beta 1 [Source:HGNC Symbol;Acc:HGNC:4940]	ENSG00000223865.11	HLA-DPB1	3115	c("ENST00000416804", "ENST00000418931", "ENST00000428835", "ENST00000469120", "ENST00000471184", "ENST00000478189", "ENST00000488575", "ENST00000498038")	-4.24	7.29	247	4.29e-45	9.37e-44	44.4
16	4310000	4340000	24800	+	ENSG00000126603	GLIS2	protein_coding	chromosome	GLIS family zinc finger 2 [Source:HGNC Symbol;Acc:HGNC:29450]	ENSG00000126603.8	GLIS2	84662	c("ENST00000262366", "ENST00000433375")	4.59	0.763	247	4.38e-45	9.56e-44	44.4
19	50200000	50200000	10600	-	ENSG00000161652	IZUMO2	protein_coding	chromosome	IZUMO family member 2 [Source:HGNC Symbol;Acc:HGNC:28518]	ENSG00000161652.12	IZUMO2	126123	c("ENST00000293405", "ENST00000486050", "ENST00000594854", "ENST00000600293")	-2.36	3.55	247	4.61e-45	1.01e-43	44.3
12	71800000	71900000	1200	-	ENSG00000257802	AC089984.2	processed_pseudogene	chromosome	MRS2 magnesium homeostasis factor homolog (S. cerevisiae) (MRS2) pseudogene	ENSG00000257802.1	AC089984.2	NA	ENST00000550293	-4.11	2.11	247	4.95e-45	1.08e-43	44.3
9	37500000	37500000	17800	+	ENSG00000137054	POLR1E	protein_coding	chromosome	RNA polymerase I subunit E [Source:HGNC Symbol;Acc:HGNC:17631]	ENSG00000137054.16	POLR1E	64425	c("ENST00000377792", "ENST00000377798", "ENST00000442009")	1.65	4.21	247	5e-45	1.09e-43	44.3
11	60900000	60900000	16000	-	ENSG00000110107	PRPF19	protein_coding	chromosome	pre-mRNA processing factor 19 [Source:HGNC Symbol;Acc:HGNC:17896]	ENSG00000110107.9	PRPF19	27339	c("ENST00000227524", "ENST00000535326", "ENST00000539180", "ENST00000539960", "ENST00000540473", "ENST00000541371", "ENST00000546152")	2.64	5.48	246	5.22e-45	1.13e-43	44.3
5	1.8e+08	1.8e+08	59500	+	ENSG00000176783	RUFY1	protein_coding	chromosome	RUN and FYVE domain containing 1 [Source:HGNC Symbol;Acc:HGNC:19760]	ENSG00000176783.15	RUFY1	80230	c("ENST00000319449", "ENST00000393438", "ENST00000393448", "ENST00000437570", "ENST00000502434", "ENST00000502531", "ENST00000502984", "ENST00000503514", "ENST00000503583", "ENST00000507569", "ENST00000508609", "ENST00000508797", "ENST00000509797", "ENST00000514238")	-0.867	6.15	246	5.5e-45	1.19e-43	44.3
10	47500000	47500000	21800	-	ENSG00000204172	AGAP9	protein_coding	chromosome	ArfGAP with GTPase domain, ankyrin repeat and PH domain 9 [Source:HGNC Symbol;Acc:HGNC:23463]	ENSG00000204172.12	AGAP9	642517	ENST00000452145	2.77	3.26	246	5.54e-45	1.2e-43	44.3
3	52900000	5.3e+07	143000	-	ENSG00000163935	SFMBT1	protein_coding	chromosome	Scm like with four mbt domains 1 [Source:HGNC Symbol;Acc:HGNC:20255]	ENSG00000163935.14	SFMBT1	51460	c("ENST00000394752", "ENST00000470575", "ENST00000474837", "ENST00000482396", "ENST00000483069", "ENST00000485494", "ENST00000492146", "ENST00000497586")	-1.42	5.17	246	5.71e-45	1.23e-43	44.2
16	71900000	71900000	35700	-	ENSG00000102984	ZNF821	protein_coding	chromosome	zinc finger protein 821 [Source:HGNC Symbol;Acc:HGNC:28043]	ENSG00000102984.15	ZNF821	55565	c("ENST00000313565", "ENST00000425432", "ENST00000446827", "ENST00000561700", "ENST00000562677", "ENST00000562797", "ENST00000562808", "ENST00000562985", "ENST00000563827", "ENST00000563878", "ENST00000564134", "ENST00000564943", "ENST00000565516", "ENST00000565601", "ENST00000565843", "ENST00000566987", "ENST00000568322", "ENST00000568666", "ENST00000568961", "ENST00000569186", "ENST00000611294")	-1.36	4.33	246	6.8e-45	1.47e-43	44.2
11	57200000	57200000	3740	-	ENSG00000134817	APLNR	protein_coding	chromosome	apelin receptor [Source:HGNC Symbol;Acc:HGNC:339]	ENSG00000134817.10	APLNR	187	c("ENST00000257254", "ENST00000606794", "ENST00000611099")	4.78	1.96	246	6.84e-45	1.48e-43	44.2
1	1430000	1440000	8020	+	ENSG00000179403	VWA1	protein_coding	chromosome	von Willebrand factor A domain containing 1 [Source:HGNC Symbol;Acc:HGNC:30910]	ENSG00000179403.12	VWA1	64856	c("ENST00000338660", "ENST00000471398", "ENST00000476993", "ENST00000495558")	4.42	2.65	246	6.97e-45	1.5e-43	44.2
CHR_HSCHR22_1_CTG7	23800000	23800000	2610	-	ENSG00000273607	CHCHD10	protein_coding	chromosome	coiled-coil-helix-coiled-coil-helix domain containing 10 [Source:HGNC Symbol;Acc:HGNC:15559]	ENSG00000273607.3	CHCHD10	400916	c("ENST00000620558", "ENST00000626041", "ENST00000626885", "ENST00000629095", "ENST00000631145")	2.05	4.37	245	7.26e-45	1.56e-43	44.1
16	3370000	3370000	1690	-	ENSG00000232196	MTRNR2L4	protein_coding	chromosome	MT-RNR2 like 4 [Source:HGNC Symbol;Acc:HGNC:37161]	ENSG00000232196.4	MTRNR2L4	100463285	ENST00000399974	-3.45	6.22	245	7.3e-45	1.57e-43	44.1
11	1.18e+08	1.18e+08	3790	-	ENSG00000167286	CD3D	protein_coding	chromosome	CD3d molecule [Source:HGNC Symbol;Acc:HGNC:1673]	ENSG00000167286.9	CD3D	915	c("ENST00000300692", "ENST00000392884", "ENST00000526561", "ENST00000529594", "ENST00000534687")	3.83	3.06	245	7.85e-45	1.68e-43	44.1
4	1.41e+08	1.41e+08	136000	-	ENSG00000109436	TBC1D9	protein_coding	chromosome	TBC1 domain family member 9 [Source:HGNC Symbol;Acc:HGNC:21710]	ENSG00000109436.8	TBC1D9	23158	c("ENST00000442267", "ENST00000502786", "ENST00000514787")	-2.1	7.15	245	7.95e-45	1.7e-43	44.1
17	30800000	30800000	55300	-	ENSG00000176390	CRLF3	protein_coding	chromosome	cytokine receptor like factor 3 [Source:HGNC Symbol;Acc:HGNC:17177]	ENSG00000176390.12	CRLF3	51379	c("ENST00000324238", "ENST00000577725", "ENST00000578692", "ENST00000583527", "ENST00000583805", "ENST00000585268")	-0.99	6.85	245	8.04e-45	1.72e-43	44.1
22	50300000	50300000	32700	-	ENSG00000196576	PLXNB2	protein_coding	chromosome	plexin B2 [Source:HGNC Symbol;Acc:HGNC:9104]	ENSG00000196576.15	PLXNB2	23654	c("ENST00000359337", "ENST00000411680", "ENST00000425954", "ENST00000427829", "ENST00000432455", "ENST00000434732", "ENST00000449103", "ENST00000463165", "ENST00000479701", "ENST00000479818", "ENST00000492578", "ENST00000496720", "ENST00000610984", "ENST00000614805")	3.33	6.06	245	8.38e-45	1.79e-43	44.1
6	75700000	75900000	170000	+	ENSG00000196586	MYO6	protein_coding	chromosome	myosin VI [Source:HGNC Symbol;Acc:HGNC:7605]	ENSG00000196586.16	MYO6	4646	c("ENST00000369975", "ENST00000369977", "ENST00000369981", "ENST00000369985", "ENST00000430435", "ENST00000462633", "ENST00000615563", "ENST00000627432", "ENST00000653423", "ENST00000653917", "ENST00000660420", "ENST00000662184", "ENST00000662603", "ENST00000663400", "ENST00000664209", "ENST00000664640", "ENST00000671923", "ENST00000672093", "ENST00000672162")	3.11	3.79	245	8.96e-45	1.91e-43	44
15	1.02e+08	1.02e+08	70900	-	ENSG00000185418	TARSL2	protein_coding	chromosome	threonyl-tRNA synthetase like 2 [Source:HGNC Symbol;Acc:HGNC:24728]	ENSG00000185418.16	TARSL2	123283	c("ENST00000335968", "ENST00000539112", "ENST00000557811", "ENST00000558533", "ENST00000559492", "ENST00000560150", "ENST00000615656")	-2.71	5.1	245	9.06e-45	1.93e-43	44
5	1.52e+08	1.52e+08	25900	-	ENSG00000113140	SPARC	protein_coding	chromosome	secreted protein acidic and cysteine rich [Source:HGNC Symbol;Acc:HGNC:11219]	ENSG00000113140.11	SPARC	6678	c("ENST00000231061", "ENST00000520687", "ENST00000521327", "ENST00000521569", "ENST00000522348", "ENST00000524277", "ENST00000537849", "ENST00000538026", "ENST00000539687")	4.03	7.14	244	9.75e-45	2.08e-43	44
11	1.23e+08	1.24e+08	269000	+	ENSG00000023171	GRAMD1B	protein_coding	chromosome	GRAM domain containing 1B [Source:HGNC Symbol;Acc:HGNC:29214]	ENSG00000023171.18	GRAMD1B	57476	c("ENST00000322282", "ENST00000450171", "ENST00000456860", "ENST00000525757", "ENST00000525945", "ENST00000529432", "ENST00000529750", "ENST00000532581", "ENST00000533341", "ENST00000534764", "ENST00000632815", "ENST00000633087", "ENST00000633646", "ENST00000635736", "ENST00000638086", "ENST00000638157", "ENST00000640939", "ENST00000646146")	3.4	4.25	244	1.01e-44	2.14e-43	44
8	4.8e+07	4.8e+07	18000	+	ENSG00000104738	MCM4	protein_coding	chromosome	minichromosome maintenance complex component 4 [Source:HGNC Symbol;Acc:HGNC:6947]	ENSG00000104738.18	MCM4	4173	c("ENST00000262105", "ENST00000517709", "ENST00000518221", "ENST00000518382", "ENST00000518680", "ENST00000519138", "ENST00000519170", "ENST00000519470", "ENST00000520637", "ENST00000520994", "ENST00000521151", "ENST00000521261", "ENST00000523853", "ENST00000524086", "ENST00000647877", "ENST00000648407", "ENST00000648519", "ENST00000648533", "ENST00000648554", "ENST00000649838", "ENST00000649919"…	2.07	6.24	244	1.05e-44	2.23e-43	44
17	1570000	1630000	59600	-	ENSG00000167703	SLC43A2	protein_coding	chromosome	solute carrier family 43 member 2 [Source:HGNC Symbol;Acc:HGNC:23087]	ENSG00000167703.14	SLC43A2	124935	c("ENST00000301335", "ENST00000412517", "ENST00000571376", "ENST00000571650", "ENST00000572135", "ENST00000572801", "ENST00000574274", "ENST00000574743", "ENST00000575944", "ENST00000576537", "ENST00000576721", "ENST00000576769")	-1.43	5.47	244	1.09e-44	2.31e-43	44
5	1.72e+08	1.72e+08	130000	-	ENSG00000174705	SH3PXD2B	protein_coding	chromosome	SH3 and PX domains 2B [Source:HGNC Symbol;Acc:HGNC:29242]	ENSG00000174705.13	SH3PXD2B	285590	c("ENST00000311601", "ENST00000518522", "ENST00000519643", "ENST00000523651", "ENST00000636523")	4.45	3.14	244	1.11e-44	2.36e-43	44
X	47200000	47200000	15600	+	ENSG00000102226	USP11	protein_coding	chromosome	ubiquitin specific peptidase 11 [Source:HGNC Symbol;Acc:HGNC:12609]	ENSG00000102226.9	USP11	8237	c("ENST00000218348", "ENST00000377078", "ENST00000377080", "ENST00000377107", "ENST00000467378", "ENST00000469080", "ENST00000478596", "ENST00000480104", "ENST00000488848", "ENST00000489030", "ENST00000489111", "ENST00000497179")	-1.28	7.06	244	1.12e-44	2.36e-43	44
14	67600000	67600000	18300	-	ENSG00000100564	PIGH	protein_coding	chromosome	phosphatidylinositol glycan anchor biosynthesis class H [Source:HGNC Symbol;Acc:HGNC:8964]	ENSG00000100564.9	PIGH	5283	c("ENST00000216452", "ENST00000558001", "ENST00000558198", "ENST00000558493", "ENST00000558987", "ENST00000559097", "ENST00000559118", "ENST00000559415", "ENST00000559581", "ENST00000560722", "ENST00000561272", "ENST00000561303")	-0.889	5.24	244	1.21e-44	2.56e-43	43.9
14	55100000	55100000	21300	+	ENSG00000131981	LGALS3	protein_coding	chromosome	galectin 3 [Source:HGNC Symbol;Acc:HGNC:6563]	ENSG00000131981.16	LGALS3	3958	c("ENST00000254301", "ENST00000553493", "ENST00000553755", "ENST00000554715", "ENST00000556263", "ENST00000556322", "ENST00000556438")	2.86	5.33	244	1.21e-44	2.56e-43	43.9
18	1.3e+07	13100000	134000	+	ENSG00000101639	CEP192	protein_coding	chromosome	centrosomal protein 192 [Source:HGNC Symbol;Acc:HGNC:25515]	ENSG00000101639.18	CEP192	55125	c("ENST00000325971", "ENST00000430049", "ENST00000506447", "ENST00000507064", "ENST00000507254", "ENST00000508150", "ENST00000508539", "ENST00000510237", "ENST00000511820", "ENST00000513183", "ENST00000513432", "ENST00000540847", "ENST00000585938", "ENST00000589596", "ENST00000589993")	1.43	5.84	244	1.24e-44	2.6e-43	43.9
12	31100000	31100000	30900	+	ENSG00000013573	DDX11	protein_coding	chromosome	DEAD/H-box helicase 11 [Source:HGNC Symbol;Acc:HGNC:2736]	ENSG00000013573.17	DDX11	1663	c("ENST00000228264", "ENST00000350437", "ENST00000415475", "ENST00000435753", "ENST00000438391", "ENST00000535158", "ENST00000535317", "ENST00000536265", "ENST00000536580", "ENST00000537136", "ENST00000538345", "ENST00000538740", "ENST00000539049", "ENST00000539673", "ENST00000539699", "ENST00000539702", "ENST00000540935", "ENST00000542129", "ENST00000542242", "ENST00000542244", "ENST00000542661"…
ENST00000545115, "ENST00000545668", "ENST00000545717")	1.82	6.27	244	1.28e-44	2.7e-43	43.9
5	1.38e+08	1.38e+08	8710	-	ENSG00000177733	HNRNPA0	protein_coding	chromosome	heterogeneous nuclear ribonucleoprotein A0 [Source:HGNC Symbol;Acc:HGNC:5030]	ENSG00000177733.7	HNRNPA0	10949	ENST00000314940	1.86	6.49	244	1.34e-44	2.82e-43	43.9
15	82500000	82500000	3710	-	ENSG00000182774	RPS17	protein_coding	chromosome	ribosomal protein S17 [Source:HGNC Symbol;Acc:HGNC:10397]	ENSG00000182774.13	RPS17	6218	c("ENST00000558397", "ENST00000559273", "ENST00000559776", "ENST00000560229", "ENST00000560612", "ENST00000560639", "ENST00000561068", "ENST00000561157", "ENST00000647841")	1.8	9.01	244	1.35e-44	2.84e-43	43.9
9	6220000	6260000	42200	+	ENSG00000137033	IL33	protein_coding	chromosome	interleukin 33 [Source:HGNC Symbol;Acc:HGNC:16028]	ENSG00000137033.11	IL33	90865	c("ENST00000381434", "ENST00000417746", "ENST00000456383", "ENST00000463336", "ENST00000611532")	3.28	2.3	243	1.37e-44	2.86e-43	43.9
7	44700000	44800000	21300	+	ENSG00000122515	ZMIZ2	protein_coding	chromosome	zinc finger MIZ-type containing 2 [Source:HGNC Symbol;Acc:HGNC:22229]	ENSG00000122515.15	ZMIZ2	83637	c("ENST00000265346", "ENST00000309315", "ENST00000413916", "ENST00000416856", "ENST00000433667", "ENST00000441627", "ENST00000457123", "ENST00000463056", "ENST00000463931", "ENST00000478045", "ENST00000480964", "ENST00000482322", "ENST00000492001", "ENST00000492558", "ENST00000615423")	1.68	6.88	243	1.42e-44	2.98e-43	43.8
19	14100000	14100000	26400	-	ENSG00000072062	PRKACA	protein_coding	chromosome	protein kinase cAMP-activated catalytic subunit alpha [Source:HGNC Symbol;Acc:HGNC:9380]	ENSG00000072062.14	PRKACA	5566	c("ENST00000308677", "ENST00000350356", "ENST00000536649", "ENST00000587372", "ENST00000587533", "ENST00000588209", "ENST00000589284", "ENST00000589994", "ENST00000590853", "ENST00000593092")	1.92	4.68	243	1.47e-44	3.08e-43	43.8
7	1.49e+08	1.49e+08	76900	-	ENSG00000106462	EZH2	protein_coding	chromosome	enhancer of zeste 2 polycomb repressive complex 2 subunit [Source:HGNC Symbol;Acc:HGNC:3527]	ENSG00000106462.10	EZH2	2146	c("ENST00000320356", "ENST00000350995", "ENST00000460911", "ENST00000469631", "ENST00000476773", "ENST00000478654", "ENST00000483012", "ENST00000483967", "ENST00000492143", "ENST00000498186")	2.27	5.4	243	1.5e-44	3.14e-43	43.8
11	65300000	65300000	43700	+	ENSG00000014138	POLA2	protein_coding	chromosome	DNA polymerase alpha 2, accessory subunit [Source:HGNC Symbol;Acc:HGNC:30073]	ENSG00000014138.9	POLA2	23649	c("ENST00000265465", "ENST00000525924", "ENST00000527618", "ENST00000527850", "ENST00000532391", "ENST00000532469", "ENST00000533192", "ENST00000534785")	1.2	4.97	243	1.58e-44	3.29e-43	43.8
1	1.57e+08	1.57e+08	8640	-	ENSG00000132688	NES	protein_coding	chromosome	nestin [Source:HGNC Symbol;Acc:HGNC:7756]	ENSG00000132688.11	NES	10763	ENST00000368223	4.54	2.7	243	1.61e-44	3.35e-43	43.8
7	44800000	44800000	27900	+	ENSG00000196262	PPIA	protein_coding	chromosome	peptidylprolyl isomerase A [Source:HGNC Symbol;Acc:HGNC:9253]	ENSG00000196262.14	PPIA	5478	c("ENST00000355968", "ENST00000415933", "ENST00000451562", "ENST00000468812", "ENST00000479021", "ENST00000480603", "ENST00000481437", "ENST00000489459", "ENST00000494484", "ENST00000620047")	1.35	9.43	243	1.69e-44	3.52e-43	43.8
5	1.77e+08	1.77e+08	17800	-	ENSG00000113758	DBN1	protein_coding	chromosome	drebrin 1 [Source:HGNC Symbol;Acc:HGNC:2695]	ENSG00000113758.13	DBN1	1627	c("ENST00000292385", "ENST00000309007", "ENST00000393565", "ENST00000467054", "ENST00000471767", "ENST00000472831", "ENST00000477391", "ENST00000505550", "ENST00000506117", "ENST00000512501", "ENST00000514833")	3.17	3.8	243	1.74e-44	3.61e-43	43.8
X	1.54e+08	1.54e+08	6510	+	ENSG00000071859	FAM50A	protein_coding	chromosome	family with sequence similarity 50 member A [Source:HGNC Symbol;Acc:HGNC:18786]	ENSG00000071859.15	FAM50A	9130	c("ENST00000158526", "ENST00000393600", "ENST00000464419", "ENST00000478509", "ENST00000481619", "ENST00000490480", "ENST00000494278")	1.24	5.23	242	1.9e-44	3.95e-43	43.7
12	49100000	49100000	3620	-	ENSG00000123416	TUBA1B	protein_coding	chromosome	tubulin alpha 1b [Source:HGNC Symbol;Acc:HGNC:18809]	ENSG00000123416.15	TUBA1B	10376	c("ENST00000332858", "ENST00000336023", "ENST00000547476", "ENST00000547765", "ENST00000549870", "ENST00000550367", "ENST00000551324", "ENST00000552984")	2	8.84	242	1.96e-44	4.05e-43	43.7
19	1.4e+07	14100000	21500	+	ENSG00000104998	IL27RA	protein_coding	chromosome	interleukin 27 receptor subunit alpha [Source:HGNC Symbol;Acc:HGNC:17290]	ENSG00000104998.4	IL27RA	9466	ENST00000263379	-1.68	5.81	242	2.05e-44	4.23e-43	43.7
5	1.77e+08	1.77e+08	14200	-	ENSG00000196923	PDLIM7	protein_coding	chromosome	PDZ and LIM domain 7 [Source:HGNC Symbol;Acc:HGNC:22958]	ENSG00000196923.14	PDLIM7	9260	c("ENST00000355572", "ENST00000355841", "ENST00000359895", "ENST00000393546", "ENST00000393551", "ENST00000463411", "ENST00000486828", "ENST00000493815", "ENST00000503346", "ENST00000503827", "ENST00000504318", "ENST00000504380", "ENST00000505074", "ENST00000505746", "ENST00000506161", "ENST00000506537")	2.02	4.31	242	2.16e-44	4.48e-43	43.7
X	1.01e+08	1.01e+08	5330	+	ENSG00000241343	RPL36A	protein_coding	chromosome	ribosomal protein L36a [Source:HGNC Symbol;Acc:HGNC:10359]	ENSG00000241343.9	RPL36A	6173	c("ENST00000372849", "ENST00000392994", "ENST00000427805", "ENST00000465340", "ENST00000465744", "ENST00000471855", "ENST00000489407", "ENST00000491851", "ENST00000553110", "ENST00000614077")	1.47	8.54	242	2.24e-44	4.62e-43	43.7
9	9.8e+07	9.8e+07	32600	+	ENSG00000136938	ANP32B	protein_coding	chromosome	acidic nuclear phosphoprotein 32 family member B [Source:HGNC Symbol;Acc:HGNC:16677]	ENSG00000136938.9	ANP32B	10541	c("ENST00000339399", "ENST00000473205", "ENST00000486769")	1.6	7	242	2.41e-44	4.98e-43	43.6
2	1.34e+08	1.35e+08	263000	-	ENSG00000152128	TMEM163	protein_coding	chromosome	transmembrane protein 163 [Source:HGNC Symbol;Acc:HGNC:25380]	ENSG00000152128.13	TMEM163	81615	c("ENST00000281924", "ENST00000467316", "ENST00000476823")	3.16	3.05	242	2.5e-44	5.16e-43	43.6
X	1.56e+08	1.56e+08	4880	+	ENSG00000182484	WASH6P	transcribed_unprocessed_pseudogene	chromosome	WASP family homolog 6, pseudogene [Source:HGNC Symbol;Acc:HGNC:31685]	ENSG00000182484.15	WASH6P	NA	c("ENST00000340131", "ENST00000359512", "ENST00000460206", "ENST00000461007", "ENST00000464205", "ENST00000475594", "ENST00000476066", "ENST00000479401", "ENST00000482170", "ENST00000483079", "ENST00000483286", "ENST00000484415", "ENST00000492963", "ENST00000496011", "ENST00000496301")	1.99	5.54	242	2.53e-44	5.21e-43	43.6
X	1.34e+08	1.35e+08	60300	+	ENSG00000165704	HPRT1	protein_coding	chromosome	hypoxanthine phosphoribosyltransferase 1 [Source:HGNC Symbol;Acc:HGNC:5157]	ENSG00000165704.15	HPRT1	3251	c("ENST00000298556", "ENST00000462974", "ENST00000475720")	1.63	5.04	242	2.58e-44	5.31e-43	43.6
12	1.08e+08	1.08e+08	51300	-	ENSG00000174600	CMKLR1	protein_coding	chromosome	chemerin chemokine-like receptor 1 [Source:HGNC Symbol;Acc:HGNC:2121]	ENSG00000174600.14	CMKLR1	1240	c("ENST00000312143", "ENST00000412676", "ENST00000549466", "ENST00000550402", "ENST00000550573", "ENST00000552995")	4.46	3.69	242	2.61e-44	5.35e-43	43.6
1	1.18e+08	1.18e+08	22300	+	ENSG00000183508	TENT5C	protein_coding	chromosome	terminal nucleotidyltransferase 5C [Source:HGNC Symbol;Acc:HGNC:24712]	ENSG00000183508.5	TENT5C	54855	ENST00000369448	-2.41	8.34	241	2.67e-44	5.47e-43	43.6
15	84600000	84600000	26800	+	ENSG00000176371	ZSCAN2	protein_coding	chromosome	zinc finger and SCAN domain containing 2 [Source:HGNC Symbol;Acc:HGNC:20994]	ENSG00000176371.14	ZSCAN2	54993	c("ENST00000303310", "ENST00000327179", "ENST00000334141", "ENST00000358472", "ENST00000379358", "ENST00000442073", "ENST00000448803", "ENST00000485222", "ENST00000502939", "ENST00000538076", "ENST00000540894", "ENST00000540936", "ENST00000541040", "ENST00000546148", "ENST00000546275")	-1.89	3.73	241	3.46e-44	7.08e-43	43.5
5	1.57e+08	1.57e+08	43900	-	ENSG00000145850	TIMD4	protein_coding	chromosome	T cell immunoglobulin and mucin domain containing 4 [Source:HGNC Symbol;Acc:HGNC:25132]	ENSG00000145850.9	TIMD4	91937	c("ENST00000274532", "ENST00000406964", "ENST00000407087")	4.19	1.54	241	3.48e-44	7.12e-43	43.5
8	3.9e+07	39100000	108000	+	ENSG00000168615	ADAM9	protein_coding	chromosome	ADAM metallopeptidase domain 9 [Source:HGNC Symbol;Acc:HGNC:216]	ENSG00000168615.12	ADAM9	8754	c("ENST00000379917", "ENST00000463437", "ENST00000466936", "ENST00000468065", "ENST00000481058", "ENST00000481513", "ENST00000481873", "ENST00000484143", "ENST00000487273")	3.02	4.16	240	3.79e-44	7.73e-43	43.4
16	3e+07	3e+07	18400	+	ENSG00000149930	TAOK2	protein_coding	chromosome	TAO kinase 2 [Source:HGNC Symbol;Acc:HGNC:16835]	ENSG00000149930.18	TAOK2	9344	c("ENST00000279394", "ENST00000308893", "ENST00000416441", "ENST00000543033", "ENST00000566552", "ENST00000570844")	1.45	5.07	240	3.87e-44	7.88e-43	43.4
17	15200000	15300000	35600	-	ENSG00000109099	PMP22	protein_coding	chromosome	peripheral myelin protein 22 [Source:HGNC Symbol;Acc:HGNC:9118]	ENSG00000109099.15	PMP22	5376	c("ENST00000312280", "ENST00000395936", "ENST00000395938", "ENST00000426385", "ENST00000471150", "ENST00000494511", "ENST00000580497", "ENST00000580584", "ENST00000612492", "ENST00000643451", "ENST00000644020", "ENST00000646419")	4.32	2.55	240	3.95e-44	8.04e-43	43.4
2	97700000	97700000	26300	+	ENSG00000115085	ZAP70	protein_coding	chromosome	zeta chain of T cell receptor associated protein kinase 70 [Source:HGNC Symbol;Acc:HGNC:12858]	ENSG00000115085.13	ZAP70	7535	c("ENST00000264972", "ENST00000451498", "ENST00000463643", "ENST00000483781", "ENST00000487283", "ENST00000489250", "ENST00000495754", "ENST00000498836")	2.71	4.52	240	3.99e-44	8.13e-43	43.4
11	43900000	43900000	18500	+	ENSG00000187479	C11orf96	protein_coding	chromosome	chromosome 11 open reading frame 96 [Source:HGNC Symbol;Acc:HGNC:38675]	ENSG00000187479.8	C11orf96	387763	c("ENST00000339446", "ENST00000617612")	4.3	1.58	240	4.11e-44	8.35e-43	43.4
2	43200000	43200000	4200	-	ENSG00000152518	ZFP36L2	protein_coding	chromosome	ZFP36 ring finger protein like 2 [Source:HGNC Symbol;Acc:HGNC:1108]	ENSG00000152518.8	ZFP36L2	678	ENST00000282388	-2.29	9.4	240	4.13e-44	8.39e-43	43.4
4	38900000	38900000	78100	+	ENSG00000197712	FAM114A1	protein_coding	chromosome	family with sequence similarity 114 member A1 [Source:HGNC Symbol;Acc:HGNC:25087]	ENSG00000197712.12	FAM114A1	92689	c("ENST00000358869", "ENST00000508737", "ENST00000510213", "ENST00000512889", "ENST00000513966", "ENST00000515037")	2.33	3.58	240	4.25e-44	8.62e-43	43.4
19	45200000	45200000	32800	-	ENSG00000283632	EXOC3L2	protein_coding	chromosome	exocyst complex component 3 like 2 [Source:HGNC Symbol;Acc:HGNC:30162]	ENSG00000283632.2	EXOC3L2	90332	c("ENST00000252482", "ENST00000413988")	-2.05	2.94	240	4.27e-44	8.64e-43	43.4
CHR_HSCHR6_MHC_MCF_CTG1	32100000	32100000	20700	+	ENSG00000227746	C4A	protein_coding	chromosome	complement C4A (Rodgers blood group) [Source:HGNC Symbol;Acc:HGNC:1323]	ENSG00000227746.9	C4A	c(720, 110384692)	c("ENST00000421274", "ENST00000459921", "ENST00000465824", "ENST00000467328", "ENST00000471317", "ENST00000477131", "ENST00000483562", "ENST00000488063", "ENST00000488091", "ENST00000492958", "ENST00000494477", "ENST00000494500", "ENST00000495158", "ENST00000550297")	5.15	2.18	240	4.46e-44	9.02e-43	43.4
2	47700000	47800000	115000	+	ENSG00000116062	MSH6	protein_coding	chromosome	mutS homolog 6 [Source:HGNC Symbol;Acc:HGNC:7329]	ENSG00000116062.15	MSH6	2956	c("ENST00000234420", "ENST00000411819", "ENST00000420813", "ENST00000445503", "ENST00000454137", "ENST00000455383", "ENST00000456246", "ENST00000493177", "ENST00000538136", "ENST00000540021", "ENST00000607272", "ENST00000614496", "ENST00000616033", "ENST00000622629", "ENST00000652107")	1.72	6.45	240	4.64e-44	9.38e-43	43.3
16	56600000	56600000	1640	+	ENSG00000169715	MT1E	protein_coding	chromosome	metallothionein 1E [Source:HGNC Symbol;Acc:HGNC:7397]	ENSG00000169715.15	MT1E	4493	c("ENST00000306061", "ENST00000330439", "ENST00000568293")	4.45	2.38	240	4.73e-44	9.54e-43	43.3
19	49500000	49500000	19000	+	ENSG00000142552	RCN3	protein_coding	chromosome	reticulocalbin 3 [Source:HGNC Symbol;Acc:HGNC:21145]	ENSG00000142552.8	RCN3	57333	c("ENST00000270645", "ENST00000593483", "ENST00000593644", "ENST00000597801", "ENST00000598833")	3.87	2.76	240	4.83e-44	9.74e-43	43.3
1	1.56e+08	1.56e+08	51100	+	ENSG00000132676	DAP3	protein_coding	chromosome	death associated protein 3 [Source:HGNC Symbol;Acc:HGNC:2673]	ENSG00000132676.16	DAP3	7818	c("ENST00000343043", "ENST00000368336", "ENST00000421487", "ENST00000461479", "ENST00000462002", "ENST00000462978", "ENST00000463295", "ENST00000463575", "ENST00000465375", "ENST00000466384", "ENST00000470830", "ENST00000471214", "ENST00000471523", "ENST00000471642", "ENST00000475056", "ENST00000476444", "ENST00000477394", "ENST00000479076", "ENST00000479151", "ENST00000490249", "ENST00000491777"…	0.775	6.44	239	5.24e-44	1.06e-42	43.3
7	44600000	44600000	9640	-	ENSG00000136271	DDX56	protein_coding	chromosome	DEAD-box helicase 56 [Source:HGNC Symbol;Acc:HGNC:18193]	ENSG00000136271.10	DDX56	54606	c("ENST00000258772", "ENST00000415758", "ENST00000421223", "ENST00000431640", "ENST00000433257", "ENST00000446987", "ENST00000448192", "ENST00000467318", "ENST00000473924", "ENST00000479440", "ENST00000479602", "ENST00000485367")	1.16	5.83	239	5.45e-44	1.1e-42	43.3
2	1.91e+08	1.91e+08	84700	+	ENSG00000115419	GLS	protein_coding	chromosome	glutaminase [Source:HGNC Symbol;Acc:HGNC:4331]	ENSG00000115419.12	GLS	2744	c("ENST00000320717", "ENST00000338435", "ENST00000409215", "ENST00000409428", "ENST00000409626", "ENST00000412247", "ENST00000417154", "ENST00000457316", "ENST00000461965", "ENST00000468352", "ENST00000469774", "ENST00000471443", "ENST00000479552", "ENST00000495444", "ENST00000496170")	1.41	7.24	239	5.49e-44	1.1e-42	43.3
17	43600000	43700000	21500	-	ENSG00000005102	MEOX1	protein_coding	chromosome	mesenchyme homeobox 1 [Source:HGNC Symbol;Acc:HGNC:7013]	ENSG00000005102.13	MEOX1	4222	c("ENST00000318579", "ENST00000329168", "ENST00000393661", "ENST00000549132")	3.65	1.11	239	5.6e-44	1.12e-42	43.3
X	1.54e+08	1.54e+08	19500	+	ENSG00000130827	PLXNA3	protein_coding	chromosome	plexin A3 [Source:HGNC Symbol;Acc:HGNC:9101]	ENSG00000130827.6	PLXNA3	55558	c("ENST00000369682", "ENST00000467463", "ENST00000478236", "ENST00000480645", "ENST00000482598", "ENST00000491066", "ENST00000493546", "ENST00000495040", "ENST00000497802")	2.22	5.99	239	6.32e-44	1.27e-42	43.2
11	47200000	47200000	9600	-	ENSG00000134575	ACP2	protein_coding	chromosome	acid phosphatase 2, lysosomal [Source:HGNC Symbol;Acc:HGNC:123]	ENSG00000134575.12	ACP2	53	c("ENST00000256997", "ENST00000527256", "ENST00000529444", "ENST00000533929", "ENST00000671941", "ENST00000672073", "ENST00000672075", "ENST00000672166", "ENST00000672351", "ENST00000672636", "ENST00000672728", "ENST00000672787", "ENST00000673184", "ENST00000673511", "ENST00000673562", "ENST00000673604")	2.69	4.18	239	6.51e-44	1.3e-42	43.2
12	16300000	16600000	262000	+	ENSG00000008394	MGST1	protein_coding	chromosome	microsomal glutathione S-transferase 1 [Source:HGNC Symbol;Acc:HGNC:7061]	ENSG00000008394.13	MGST1	4257	c("ENST00000010404", "ENST00000359720", "ENST00000396207", "ENST00000396209", "ENST00000396210", "ENST00000534835", "ENST00000535309", "ENST00000535624", "ENST00000536371", "ENST00000537878", "ENST00000538857", "ENST00000538885", "ENST00000539036", "ENST00000539708", "ENST00000540056", "ENST00000540126", "ENST00000542256", "ENST00000543076", "ENST00000624056")	3.69	3.64	239	6.54e-44	1.31e-42	43.2
12	1.12e+08	1.12e+08	13600	-	ENSG00000089009	RPL6	protein_coding	chromosome	ribosomal protein L6 [Source:HGNC Symbol;Acc:HGNC:10362]	ENSG00000089009.15	RPL6	6128	c("ENST00000202773", "ENST00000424576", "ENST00000546368", "ENST00000548343", "ENST00000549562", "ENST00000549847", "ENST00000550238", "ENST00000550566", "ENST00000551041", "ENST00000551291", "ENST00000552455", "ENST00000553205", "ENST00000553213")	1.78	9.35	239	6.64e-44	1.33e-42	43.2
2	1.97e+08	1.97e+08	21900	+	ENSG00000115520	COQ10B	protein_coding	chromosome	coenzyme Q10B [Source:HGNC Symbol;Acc:HGNC:25819]	ENSG00000115520.8	COQ10B	80219	c("ENST00000263960", "ENST00000409010", "ENST00000409398", "ENST00000488445")	-1.05	6.34	239	6.77e-44	1.35e-42	43.2
19	40800000	40800000	14800	+	ENSG00000077312	SNRPA	protein_coding	chromosome	small nuclear ribonucleoprotein polypeptide A [Source:HGNC Symbol;Acc:HGNC:11151]	ENSG00000077312.9	SNRPA	6626	c("ENST00000243563", "ENST00000596860", "ENST00000597353", "ENST00000598452", "ENST00000598923", "ENST00000599362", "ENST00000599570", "ENST00000600456", "ENST00000601253", "ENST00000601393", "ENST00000601545")	1.23	5.82	239	6.84e-44	1.36e-42	43.2
2	27300000	27300000	16200	-	ENSG00000115204	MPV17	protein_coding	chromosome	mitochondrial inner membrane protein MPV17 [Source:HGNC Symbol;Acc:HGNC:7224]	ENSG00000115204.15	MPV17	4358	c("ENST00000233545", "ENST00000357186", "ENST00000380044", "ENST00000399052", "ENST00000402310", "ENST00000402722", "ENST00000403262", "ENST00000405076", "ENST00000405983", "ENST00000415514", "ENST00000426513", "ENST00000428910", "ENST00000430991", "ENST00000475085", "ENST00000486898", "ENST00000494436", "ENST00000616446", "ENST00000616707", "ENST00000617583", "ENST00000620797", "ENST00000621183"…	0.921	5.6	239	7.07e-44	1.41e-42	43.2
20	63300000	63300000	17000	+	ENSG00000101199	ARFGAP1	protein_coding	chromosome	ADP ribosylation factor GTPase activating protein 1 [Source:HGNC Symbol;Acc:HGNC:15852]	ENSG00000101199.13	ARFGAP1	55738	c("ENST00000353546", "ENST00000370275", "ENST00000370283", "ENST00000395285", "ENST00000468975", "ENST00000518601", "ENST00000518618", "ENST00000518691", "ENST00000518794", "ENST00000519273", "ENST00000519531", "ENST00000519604", "ENST00000520022", "ENST00000520485", "ENST00000522403", "ENST00000522959", "ENST00000523114", "ENST00000523460", "ENST00000524192", "ENST00000547204", "ENST00000549047"…	1.64	5.53	239	7.08e-44	1.41e-42	43.1
11	85600000	85600000	7970	+	ENSG00000171204	TMEM126B	protein_coding	chromosome	transmembrane protein 126B [Source:HGNC Symbol;Acc:HGNC:30883]	ENSG00000171204.12	TMEM126B	55863	c("ENST00000358867", "ENST00000393375", "ENST00000526822", "ENST00000528361", "ENST00000529197", "ENST00000530783", "ENST00000530901", "ENST00000531274", "ENST00000531477", "ENST00000531718", "ENST00000534341")	1.29	4.65	238	7.17e-44	1.42e-42	43.1
8	47800000	4.8e+07	187000	-	ENSG00000253729	PRKDC	protein_coding	chromosome	protein kinase, DNA-activated, catalytic subunit [Source:HGNC Symbol;Acc:HGNC:9413]	ENSG00000253729.7	PRKDC	5591	c("ENST00000314191", "ENST00000338368", "ENST00000432581", "ENST00000521331", "ENST00000535375", "ENST00000536429", "ENST00000536483", "ENST00000536710", "ENST00000540819", "ENST00000541488", "ENST00000546304")	1.09	7.61	238	7.17e-44	1.42e-42	43.1
11	1.17e+08	1.17e+08	8100	+	ENSG00000149591	TAGLN	protein_coding	chromosome	transgelin [Source:HGNC Symbol;Acc:HGNC:11553]	ENSG00000149591.17	TAGLN	6876	c("ENST00000278968", "ENST00000392951", "ENST00000525531", "ENST00000529622", "ENST00000529792", "ENST00000530649", "ENST00000532870", "ENST00000533863")	2.74	5.67	238	7.24e-44	1.43e-42	43.1
2	2.03e+08	2.03e+08	140000	-	ENSG00000138442	WDR12	protein_coding	chromosome	WD repeat domain 12 [Source:HGNC Symbol;Acc:HGNC:14098]	ENSG00000138442.9	WDR12	55759	c("ENST00000261015", "ENST00000463824", "ENST00000464820", "ENST00000467777", "ENST00000475611", "ENST00000477723", "ENST00000477727", "ENST00000478869")	1.78	5.09	238	7.33e-44	1.45e-42	43.1
11	66300000	66300000	2550	-	ENSG00000174807	CD248	protein_coding	chromosome	CD248 molecule [Source:HGNC Symbol;Acc:HGNC:18219]	ENSG00000174807.4	CD248	57124	ENST00000311330	4.49	2.33	238	8.07e-44	1.59e-42	43.1
17	40400000	40400000	29400	-	ENSG00000131747	TOP2A	protein_coding	chromosome	DNA topoisomerase II alpha [Source:HGNC Symbol;Acc:HGNC:11989]	ENSG00000131747.15	TOP2A	7153	c("ENST00000423485", "ENST00000577541", "ENST00000577706", "ENST00000578412", "ENST00000581055")	3.69	6.34	238	8.14e-44	1.6e-42	43.1
22	36200000	36200000	13700	-	ENSG00000128335	APOL2	protein_coding	chromosome	apolipoprotein L2 [Source:HGNC Symbol;Acc:HGNC:619]	ENSG00000128335.14	APOL2	23780	c("ENST00000249066", "ENST00000358502", "ENST00000451256", "ENST00000454728", "ENST00000473549", "ENST00000476579", "ENST00000484830", "ENST00000489186", "ENST00000529194")	1.81	5.11	238	8.67e-44	1.71e-42	43.1
12	9.5e+07	95100000	53400	-	ENSG00000120798	NR2C1	protein_coding	chromosome	nuclear receptor subfamily 2 group C member 1 [Source:HGNC Symbol;Acc:HGNC:7971]	ENSG00000120798.17	NR2C1	7181	c("ENST00000330677", "ENST00000333003", "ENST00000393101", "ENST00000545833", "ENST00000546367", "ENST00000546416", "ENST00000547469", "ENST00000547594", "ENST00000548252", "ENST00000548966", "ENST00000549482", "ENST00000549617", "ENST00000551386", "ENST00000551647", "ENST00000552417", "ENST00000552484", "ENST00000552791", "ENST00000552861", "ENST00000622476")	1.38	4.89	238	9.65e-44	1.9e-42	43
10	70100000	70100000	59400	+	ENSG00000099284	H2AFY2	protein_coding	chromosome	H2A histone family member Y2 [Source:HGNC Symbol;Acc:HGNC:14453]	ENSG00000099284.14	H2AFY2	55506	c("ENST00000373255", "ENST00000455786")	3.75	0.96	237	1.03e-43	2.02e-42	43
2	53900000	5.4e+07	107000	-	ENSG00000068878	PSME4	protein_coding	chromosome	proteasome activator subunit 4 [Source:HGNC Symbol;Acc:HGNC:20635]	ENSG00000068878.15	PSME4	23198	c("ENST00000389993", "ENST00000404125", "ENST00000461810", "ENST00000466539", "ENST00000475694", "ENST00000476586", "ENST00000478731", "ENST00000481518", "ENST00000488687")	1.33	6.38	237	1.04e-43	2.05e-42	43
22	41200000	41300000	40600	-	ENSG00000100401	RANGAP1	protein_coding	chromosome	Ran GTPase activating protein 1 [Source:HGNC Symbol;Acc:HGNC:9854]	ENSG00000100401.19	RANGAP1	5905	c("ENST00000356244", "ENST00000405486", "ENST00000418067", "ENST00000422838", "ENST00000446258", "ENST00000452543", "ENST00000455915")	1.31	5.82	237	1.15e-43	2.25e-42	42.9
19	16900000	1.7e+07	134000	-	ENSG00000160111	CPAMD8	protein_coding	chromosome	C3 and PZP like alpha-2-macroglobulin domain containing 8 [Source:HGNC Symbol;Acc:HGNC:23228]	ENSG00000160111.13	CPAMD8	27151	c("ENST00000291440", "ENST00000388925", "ENST00000443236", "ENST00000593420", "ENST00000593739", "ENST00000594249", "ENST00000595323", "ENST00000596224", "ENST00000596572", "ENST00000597335", "ENST00000597709", "ENST00000598104", "ENST00000598547", "ENST00000598792", "ENST00000599287", "ENST00000600235", "ENST00000601637", "ENST00000601782", "ENST00000602132", "ENST00000602159", "ENST00000651564")	-2.28	3.1	237	1.18e-43	2.31e-42	42.9
2	8680000	8680000	5620	+	ENSG00000115738	ID2	protein_coding	chromosome	inhibitor of DNA binding 2 [Source:HGNC Symbol;Acc:HGNC:5361]	ENSG00000115738.10	ID2	3398	c("ENST00000234091", "ENST00000331129", "ENST00000396290", "ENST00000472142")	2.59	4.58	237	1.19e-43	2.33e-42	42.9
7	75100000	75100000	57200	+	ENSG00000174428	GTF2IRD2B	protein_coding	chromosome	GTF2I repeat domain containing 2B [Source:HGNC Symbol;Acc:HGNC:33125]	ENSG00000174428.18	GTF2IRD2B	389524	c("ENST00000394939", "ENST00000418185", "ENST00000472837", "ENST00000611835", "ENST00000614064", "ENST00000617708", "ENST00000619142", "ENST00000620662", "ENST00000629105", "ENST00000651028")	-1.15	5.3	237	1.21e-43	2.37e-42	42.9
19	3e+06	3050000	50000	-	ENSG00000065717	TLE2	protein_coding	chromosome	TLE family member 2, transcriptional corepressor [Source:HGNC Symbol;Acc:HGNC:11838]	ENSG00000065717.15	TLE2	7089	c("ENST00000262953", "ENST00000426948", "ENST00000443826", "ENST00000455444", "ENST00000586422", "ENST00000586492", "ENST00000587137", "ENST00000587217", "ENST00000587672", "ENST00000587770", "ENST00000587893", "ENST00000589205", "ENST00000589291", "ENST00000589364", "ENST00000590101", "ENST00000590183", "ENST00000590536", "ENST00000591457", "ENST00000591529", "ENST00000591720", "ENST00000592305"…	-2.75	3.18	237	1.25e-43	2.44e-42	42.9
16	30100000	30100000	4600	-	ENSG00000090238	YPEL3	protein_coding	chromosome	yippee like 3 [Source:HGNC Symbol;Acc:HGNC:18327]	ENSG00000090238.12	YPEL3	83719	c("ENST00000398838", "ENST00000398841", "ENST00000562641", "ENST00000563788", "ENST00000565110", "ENST00000565479", "ENST00000566134", "ENST00000566401", "ENST00000566595", "ENST00000568674", "ENST00000568681", "ENST00000570099")	-1.27	6.24	237	1.27e-43	2.47e-42	42.9
12	8530000	8540000	7600	-	ENSG00000166523	CLEC4E	protein_coding	chromosome	C-type lectin domain family 4 member E [Source:HGNC Symbol;Acc:HGNC:14555]	ENSG00000166523.8	CLEC4E	26253	c("ENST00000299663", "ENST00000446457", "ENST00000446809", "ENST00000450725", "ENST00000537698", "ENST00000545274")	3.57	2.44	237	1.34e-43	2.61e-42	42.9
19	55100000	55100000	26700	-	ENSG00000125503	PPP1R12C	protein_coding	chromosome	protein phosphatase 1 regulatory subunit 12C [Source:HGNC Symbol;Acc:HGNC:14947]	ENSG00000125503.13	PPP1R12C	54776	c("ENST00000263433", "ENST00000435544", "ENST00000586197", "ENST00000586992", "ENST00000588277", "ENST00000590268", "ENST00000591938", "ENST00000592754", "ENST00000592993")	2.08	5.68	236	1.5e-43	2.91e-42	42.8
16	69700000	69700000	19700	-	ENSG00000181019	NQO1	protein_coding	chromosome	NAD(P)H quinone dehydrogenase 1 [Source:HGNC Symbol;Acc:HGNC:2874]	ENSG00000181019.13	NQO1	1728	c("ENST00000320623", "ENST00000379046", "ENST00000379047", "ENST00000439109", "ENST00000561500", "ENST00000564043", "ENST00000569118")	2.71	3.88	236	1.55e-43	3.02e-42	42.8
7	12700000	12700000	4100	+	ENSG00000122644	ARL4A	protein_coding	chromosome	ADP ribosylation factor like GTPase 4A [Source:HGNC Symbol;Acc:HGNC:695]	ENSG00000122644.13	ARL4A	10124	c("ENST00000356797", "ENST00000396662", "ENST00000396663", "ENST00000396664", "ENST00000404894", "ENST00000439721", "ENST00000651779")	-2.37	5.99	236	1.87e-43	3.63e-42	42.7
12	1.24e+08	1.24e+08	54200	-	ENSG00000119242	CCDC92	protein_coding	chromosome	coiled-coil domain containing 92 [Source:HGNC Symbol;Acc:HGNC:29563]	ENSG00000119242.8	CCDC92	80212	c("ENST00000238156", "ENST00000535556", "ENST00000539551", "ENST00000539761", "ENST00000542348", "ENST00000544798", "ENST00000545037", "ENST00000545135", "ENST00000545891")	-2.5	4	236	1.93e-43	3.73e-42	42.7
3	49100000	49100000	12000	-	ENSG00000172037	LAMB2	protein_coding	chromosome	laminin subunit beta 2 [Source:HGNC Symbol;Acc:HGNC:6487]	ENSG00000172037.14	LAMB2	3913	c("ENST00000305544", "ENST00000418109", "ENST00000462930", "ENST00000464891", "ENST00000467506", "ENST00000469665", "ENST00000477225", "ENST00000477701", "ENST00000480640", "ENST00000483057", "ENST00000483321", "ENST00000484713", "ENST00000486298", "ENST00000488638", "ENST00000493571", "ENST00000494831", "ENST00000498377", "ENST00000538659", "ENST00000542580")	4.3	3.97	235	1.97e-43	3.82e-42	42.7
17	38900000	38900000	51900	+	ENSG00000002834	LASP1	protein_coding	chromosome	LIM and SH3 protein 1 [Source:HGNC Symbol;Acc:HGNC:6513]	ENSG00000002834.18	LASP1	3927	c("ENST00000318008", "ENST00000419929", "ENST00000433206", "ENST00000435347", "ENST00000443937", "ENST00000579123", "ENST00000581485", "ENST00000584106", "ENST00000585841")	1.15	7.17	235	2.01e-43	3.88e-42	42.7
2	2.04e+08	2.04e+08	24800	+	ENSG00000163600	ICOS	protein_coding	chromosome	inducible T cell costimulator [Source:HGNC Symbol;Acc:HGNC:5351]	ENSG00000163600.12	ICOS	29851	c("ENST00000316386", "ENST00000435193")	4.11	1.33	235	2.11e-43	4.08e-42	42.7
10	3070000	3140000	71400	+	ENSG00000067057	PFKP	protein_coding	chromosome	phosphofructokinase, platelet [Source:HGNC Symbol;Acc:HGNC:8878]	ENSG00000067057.17	PFKP	5214	c("ENST00000381072", "ENST00000381075", "ENST00000381125", "ENST00000407806", "ENST00000413079", "ENST00000415005", "ENST00000421751", "ENST00000433193", "ENST00000460445", "ENST00000468050", "ENST00000495715", "ENST00000607886")	1.27	6.24	235	2.24e-43	4.33e-42	42.6
9	1.28e+08	1.28e+08	20200	-	ENSG00000167110	GOLGA2	protein_coding	chromosome	golgin A2 [Source:HGNC Symbol;Acc:HGNC:4425]	ENSG00000167110.17	GOLGA2	2801	c("ENST00000421699", "ENST00000450617", "ENST00000458730", "ENST00000461031", "ENST00000462089", "ENST00000468488", "ENST00000470630", "ENST00000486411", "ENST00000490257", "ENST00000490628", "ENST00000496221", "ENST00000609374", "ENST00000610329", "ENST00000611957", "ENST00000639983")	1.43	5.29	235	2.59e-43	5e-42	42.6
X	1.55e+08	1.55e+08	42300	-	ENSG00000130830	MPP1	protein_coding	chromosome	membrane palmitoylated protein 1 [Source:HGNC Symbol;Acc:HGNC:7219]	ENSG00000130830.15	MPP1	4354	c("ENST00000369531", "ENST00000369534", "ENST00000393529", "ENST00000393531", "ENST00000413259", "ENST00000417435", "ENST00000428488", "ENST00000439370", "ENST00000453245", "ENST00000462825", "ENST00000471821", "ENST00000475943", "ENST00000482757", "ENST00000488694", "ENST00000488754", "ENST00000491955", "ENST00000493871", "ENST00000494170")	2.02	4	234	2.82e-43	5.43e-42	42.5
1	19600000	19700000	61500	+	ENSG00000158747	NBL1	protein_coding	chromosome	NBL1, DAN family BMP antagonist [Source:HGNC Symbol;Acc:HGNC:7650]	ENSG00000158747.14	NBL1	c(4681, 100532736)	c("ENST00000289749", "ENST00000375136", "ENST00000425400", "ENST00000427894", "ENST00000428975", "ENST00000439278", "ENST00000439664", "ENST00000451758", "ENST00000548815", "ENST00000602662", "ENST00000615215", "ENST00000618761", "ENST00000621723", "ENST00000622566")	4.25	3.77	234	2.85e-43	5.47e-42	42.5
15	88900000	88900000	14700	-	ENSG00000140545	MFGE8	protein_coding	chromosome	milk fat globule-EGF factor 8 protein [Source:HGNC Symbol;Acc:HGNC:7036]	ENSG00000140545.15	MFGE8	4240	c("ENST00000268150", "ENST00000268151", "ENST00000542878", "ENST00000557944", "ENST00000558018", "ENST00000558029", "ENST00000558352", "ENST00000558773", "ENST00000559143", "ENST00000559259", "ENST00000559770", "ENST00000559997", "ENST00000560553", "ENST00000560937", "ENST00000566497", "ENST00000613965", "ENST00000617199")	2.56	4.34	234	3.13e-43	6e-42	42.5
3	1.5e+08	1.5e+08	85900	-	ENSG00000070087	PFN2	protein_coding	chromosome	profilin 2 [Source:HGNC Symbol;Acc:HGNC:8882]	ENSG00000070087.14	PFN2	5217	c("ENST00000239940", "ENST00000423691", "ENST00000452853", "ENST00000460404", "ENST00000461868", "ENST00000461930", "ENST00000468323", "ENST00000475518", "ENST00000481275", "ENST00000481767", "ENST00000489155", "ENST00000490975", "ENST00000494827", "ENST00000497060", "ENST00000497148", "ENST00000498169", "ENST00000498307", "ENST00000649949")	3.24	3.43	234	3.24e-43	6.21e-42	42.5
2	2.15e+08	2.15e+08	318	+	ENSG00000230076	RPL10P6	processed_pseudogene	chromosome	ribosomal protein L10 pseudogene 6 [Source:HGNC Symbol;Acc:HGNC:52343]	ENSG00000230076.1	RPL10P6	NA	ENST00000457497	-4.79	4.05	234	3.24e-43	6.21e-42	42.5
14	1.03e+08	1.03e+08	11500	+	ENSG00000100664	EIF5	protein_coding	chromosome	eukaryotic translation initiation factor 5 [Source:HGNC Symbol;Acc:HGNC:3299]	ENSG00000100664.11	EIF5	1983	c("ENST00000216554", "ENST00000392715", "ENST00000558265", "ENST00000558316", "ENST00000558506", "ENST00000558551", "ENST00000558800", "ENST00000559011", "ENST00000559130", "ENST00000559249", "ENST00000559532", "ENST00000559923", "ENST00000560200", "ENST00000560338", "ENST00000560763", "ENST00000560877", "ENST00000561023", "ENST00000561325", "ENST00000561380", "ENST00000561406", "ENST00000561439")	-1.63	9.04	234	3.74e-43	7.16e-42	42.4
CHR_HG2365_PATCH	22100000	22100000	436	-	ENSG00000288165	AC255360.1	protein_coding	chromosome	NULL	ENSG00000288165.1	AC255360.1	NA	c("ENST00000673017", "ENST00000673613")	-7.43	1.09	233	4.64e-43	8.87e-42	42.3
1	1.6e+08	1.6e+08	10000	+	ENSG00000162734	PEA15	protein_coding	chromosome	proliferation and apoptosis adaptor protein 15 [Source:HGNC Symbol;Acc:HGNC:8822]	ENSG00000162734.12	PEA15	8682	c("ENST00000360472", "ENST00000368076", "ENST00000368077", "ENST00000488858")	1.72	6.51	233	4.74e-43	9.04e-42	42.3
11	843000	867000	24300	+	ENSG00000214063	TSPAN4	protein_coding	chromosome	tetraspanin 4 [Source:HGNC Symbol;Acc:HGNC:11859]	ENSG00000214063.11	TSPAN4	7106	c("ENST00000346501", "ENST00000397396", "ENST00000397397", "ENST00000397404", "ENST00000397406", "ENST00000397408", "ENST00000397411", "ENST00000409531", "ENST00000409543", "ENST00000464987", "ENST00000468468", "ENST00000494815", "ENST00000524895", "ENST00000525201", "ENST00000525334", "ENST00000526055", "ENST00000527644", "ENST00000529566", "ENST00000530404", "ENST00000532375")	2.87	3.33	233	4.79e-43	9.14e-42	42.3
3	50300000	50300000	4990	-	ENSG00000068001	HYAL2	protein_coding	chromosome	hyaluronidase 2 [Source:HGNC Symbol;Acc:HGNC:5321]	ENSG00000068001.14	HYAL2	8692	c("ENST00000357750", "ENST00000395139", "ENST00000415028", "ENST00000424190", "ENST00000426286", "ENST00000428028", "ENST00000442581", "ENST00000447092", "ENST00000458018", "ENST00000481597")	3.18	3.37	233	5.11e-43	9.72e-42	42.3
14	9.2e+07	9.2e+07	74900	-	ENSG00000100815	TRIP11	protein_coding	chromosome	thyroid hormone receptor interactor 11 [Source:HGNC Symbol;Acc:HGNC:12305]	ENSG00000100815.12	TRIP11	9321	c("ENST00000267622", "ENST00000554357", "ENST00000555105", "ENST00000555516", "ENST00000557017")	-1.58	6.27	232	5.41e-43	1.03e-41	42.3
9	84700000	8.5e+07	359000	+	ENSG00000148053	NTRK2	protein_coding	chromosome	neurotrophic receptor tyrosine kinase 2 [Source:HGNC Symbol;Acc:HGNC:8032]	ENSG00000148053.16	NTRK2	4915	c("ENST00000277120", "ENST00000304053", "ENST00000323115", "ENST00000359847", "ENST00000376208", "ENST00000376213", "ENST00000376214", "ENST00000395882")	5.47	3.57	232	5.63e-43	1.07e-41	42.2
16	30700000	30700000	12400	+	ENSG00000156860	FBRS	protein_coding	chromosome	fibrosin [Source:HGNC Symbol;Acc:HGNC:20442]	ENSG00000156860.16	FBRS	64319	c("ENST00000287468", "ENST00000356166", "ENST00000468966", "ENST00000482749", "ENST00000484152", "ENST00000494101", "ENST00000498588", "ENST00000543786", "ENST00000570170")	1.39	6.1	232	5.85e-43	1.11e-41	42.2
X	43800000	43900000	116000	-	ENSG00000069535	MAOB	protein_coding	chromosome	monoamine oxidase B [Source:HGNC Symbol;Acc:HGNC:6834]	ENSG00000069535.14	MAOB	4129	c("ENST00000378069", "ENST00000468431", "ENST00000487544")	3.68	0.698	232	6.34e-43	1.2e-41	42.2
22	3.9e+07	3.9e+07	6100	+	ENSG00000244509	APOBEC3C	protein_coding	chromosome	apolipoprotein B mRNA editing enzyme catalytic subunit 3C [Source:HGNC Symbol;Acc:HGNC:17353]	ENSG00000244509.4	APOBEC3C	27350	c("ENST00000361441", "ENST00000428892")	-1.88	7.42	232	6.45e-43	1.22e-41	42.2
17	58100000	58100000	12100	+	ENSG00000264364	DYNLL2	protein_coding	chromosome	dynein light chain LC8-type 2 [Source:HGNC Symbol;Acc:HGNC:24596]	ENSG00000264364.3	DYNLL2	140735	ENST00000579991	2.55	5.23	232	6.66e-43	1.26e-41	42.2
3	48900000	48900000	1600	-	ENSG00000221883	ARIH2OS	protein_coding	chromosome	ariadne RBR E3 ubiquitin protein ligase 2 opposite strand [Source:HGNC Symbol;Acc:HGNC:34425]	ENSG00000221883.3	ARIH2OS	NA	c("ENST00000408959", "ENST00000647812")	-1.74	3.22	231	8.05e-43	1.52e-41	42.1
10	33200000	33300000	159000	-	ENSG00000099250	NRP1	protein_coding	chromosome	neuropilin 1 [Source:HGNC Symbol;Acc:HGNC:8004]	ENSG00000099250.18	NRP1	8829	c("ENST00000265371", "ENST00000374816", "ENST00000374821", "ENST00000374822", "ENST00000374823", "ENST00000374867", "ENST00000374875", "ENST00000395995", "ENST00000413802", "ENST00000418675", "ENST00000431894", "ENST00000432372", "ENST00000455749", "ENST00000466932")	2.3	3.8	231	8.6e-43	1.62e-41	42.1
12	91100000	91200000	42300	-	ENSG00000011465	DCN	protein_coding	chromosome	decorin [Source:HGNC Symbol;Acc:HGNC:2705]	ENSG00000011465.17	DCN	1634	c("ENST00000052754", "ENST00000393155", "ENST00000420120", "ENST00000425043", "ENST00000441303", "ENST00000456569", "ENST00000546370", "ENST00000546391", "ENST00000546745", "ENST00000547568", "ENST00000547937", "ENST00000548218", "ENST00000548768", "ENST00000549513", "ENST00000550099", "ENST00000550563", "ENST00000550758", "ENST00000551354", "ENST00000552145", "ENST00000552962")	2.88	5	231	8.89e-43	1.67e-41	42.1
2	24800000	24900000	101000	-	ENSG00000138031	ADCY3	protein_coding	chromosome	adenylate cyclase 3 [Source:HGNC Symbol;Acc:HGNC:234]	ENSG00000138031.14	ADCY3	109	c("ENST00000260600", "ENST00000405392", "ENST00000427849", "ENST00000433852", "ENST00000435135", "ENST00000438445", "ENST00000450524", "ENST00000454027", "ENST00000455323", "ENST00000479517", "ENST00000485887", "ENST00000498288", "ENST00000606682")	1.83	5.2	231	9.65e-43	1.82e-41	42
8	94500000	94600000	65800	-	ENSG00000164944	VIRMA	protein_coding	chromosome	vir like m6A methyltransferase associated [Source:HGNC Symbol;Acc:HGNC:24500]	ENSG00000164944.12	VIRMA	25962	c("ENST00000297591", "ENST00000421249", "ENST00000517624", "ENST00000519001", "ENST00000521080", "ENST00000522196", "ENST00000522263", "ENST00000523263", "ENST00000523405")	1.24	6.05	231	1.01e-42	1.89e-41	42
11	67500000	67500000	7910	+	ENSG00000175544	CABP4	protein_coding	chromosome	calcium binding protein 4 [Source:HGNC Symbol;Acc:HGNC:1386]	ENSG00000175544.13	CABP4	57010	c("ENST00000325656", "ENST00000438189", "ENST00000538060", "ENST00000542025", "ENST00000542233", "ENST00000545040", "ENST00000545777")	-2.21	3.06	231	1.02e-42	1.92e-41	42
11	6.6e+07	6.6e+07	1920	+	ENSG00000175334	BANF1	protein_coding	chromosome	barrier to autointegration factor 1 [Source:HGNC Symbol;Acc:HGNC:17397]	ENSG00000175334.8	BANF1	8815	c("ENST00000312175", "ENST00000445560", "ENST00000524628", "ENST00000524663", "ENST00000527348", "ENST00000528648", "ENST00000530204", "ENST00000533166")	1.28	5.91	231	1.03e-42	1.92e-41	42
7	997000	1140000	141000	-	ENSG00000146540	C7orf50	protein_coding	chromosome	chromosome 7 open reading frame 50 [Source:HGNC Symbol;Acc:HGNC:22421]	ENSG00000146540.15	C7orf50	84310	c("ENST00000357429", "ENST00000397098", "ENST00000397100", "ENST00000412051", "ENST00000444428", "ENST00000465681", "ENST00000488073", "ENST00000491163")	-1.62	5.6	230	1.07e-42	2e-41	42
CHR_HSCHR6_MHC_QBL_CTG1	31500000	31500000	16400	-	ENSG00000215425	DDX39B	protein_coding	chromosome	DExD-box helicase 39B [Source:HGNC Symbol;Acc:HGNC:13917]	ENSG00000215425.11	DDX39B	7919	c("ENST00000383508", "ENST00000400293", "ENST00000400295", "ENST00000400296", "ENST00000415027", "ENST00000423951", "ENST00000425047", "ENST00000432466", "ENST00000435182", "ENST00000438883", "ENST00000442537", "ENST00000445602", "ENST00000446272", "ENST00000446328", "ENST00000449863", "ENST00000452414", "ENST00000460555", "ENST00000462954", "ENST00000465016", "ENST00000485534", "ENST00000495391"…	2.61	6.82	230	1.13e-42	2.11e-41	41.9
7	1.21e+08	1.21e+08	26500	+	ENSG00000071243	ING3	protein_coding	chromosome	inhibitor of growth family member 3 [Source:HGNC Symbol;Acc:HGNC:14587]	ENSG00000071243.16	ING3	54556	c("ENST00000315870", "ENST00000339121", "ENST00000427726", "ENST00000431467", "ENST00000445699", "ENST00000497502")	-1.46	6.28	230	1.15e-42	2.15e-41	41.9
CHR_HSCHR14_3_CTG1	1.06e+08	1.06e+08	63	-	ENSG00000282797	IGHJ6	IG_J_gene	chromosome	immunoglobulin heavy joining 6 [Source:HGNC Symbol;Acc:HGNC:5540]	ENSG00000282797.1	IGHJ6	NA	ENST00000631705	-7.05	2.19	230	1.28e-42	2.4e-41	41.9
2	89200000	89200000	739	-	ENSG00000253998	IGKV2-29	IG_V_pseudogene	chromosome	immunoglobulin kappa variable 2-29 (gene/pseudogene) [Source:HGNC Symbol;Acc:HGNC:5784]	ENSG00000253998.3	IGKV2-29	NA	ENST00000521304	-5.08	5.18	230	1.31e-42	2.43e-41	41.9
20	6.4e+07	6.4e+07	2060	-	ENSG00000203883	SOX18	protein_coding	chromosome	SRY-box transcription factor 18 [Source:HGNC Symbol;Acc:HGNC:11194]	ENSG00000203883.7	SOX18	54345	ENST00000340356	3.97	0.827	230	1.33e-42	2.48e-41	41.9
7	1.16e+08	1.16e+08	48300	+	ENSG00000135269	TES	protein_coding	chromosome	testin LIM domain protein [Source:HGNC Symbol;Acc:HGNC:14620]	ENSG00000135269.18	TES	26136	c("ENST00000358204", "ENST00000393481", "ENST00000393484", "ENST00000455989", "ENST00000461440", "ENST00000463746", "ENST00000485009", "ENST00000492891", "ENST00000494384", "ENST00000496871", "ENST00000496912")	-1.11	7.29	230	1.4e-42	2.61e-41	41.9
2	30100000	30200000	13600	+	ENSG00000119801	YPEL5	protein_coding	chromosome	yippee like 5 [Source:HGNC Symbol;Acc:HGNC:18329]	ENSG00000119801.13	YPEL5	51646	c("ENST00000261353", "ENST00000379519", "ENST00000379520", "ENST00000402003", "ENST00000402708", "ENST00000470120", "ENST00000482474", "ENST00000490211", "ENST00000492439", "ENST00000495673")	-2.01	9.09	230	1.41e-42	2.62e-41	41.9
13	1.1e+08	1.11e+08	207000	+	ENSG00000134871	COL4A2	protein_coding	chromosome	collagen type IV alpha 2 chain [Source:HGNC Symbol;Acc:HGNC:2203]	ENSG00000134871.19	COL4A2	1284	c("ENST00000360467", "ENST00000400163", "ENST00000462309", "ENST00000463084", "ENST00000478681", "ENST00000480609", "ENST00000480771", "ENST00000483683", "ENST00000494852", "ENST00000617564", "ENST00000619688", "ENST00000648222", "ENST00000649101", "ENST00000649396", "ENST00000649951", "ENST00000650225", "ENST00000650322", "ENST00000650540")	4.4	5.65	230	1.45e-42	2.7e-41	41.8
11	46600000	46600000	15000	-	ENSG00000180423	HARBI1	protein_coding	chromosome	harbinger transposase derived 1 [Source:HGNC Symbol;Acc:HGNC:26522]	ENSG00000180423.4	HARBI1	283254	c("ENST00000326737", "ENST00000529192", "ENST00000532281")	-1.46	3.68	230	1.46e-42	2.7e-41	41.8
16	3020000	3020000	3940	+	ENSG00000006327	TNFRSF12A	protein_coding	chromosome	TNF receptor superfamily member 12A [Source:HGNC Symbol;Acc:HGNC:18152]	ENSG00000006327.13	TNFRSF12A	51330	c("ENST00000326577", "ENST00000341627", "ENST00000571351", "ENST00000573001", "ENST00000574699", "ENST00000575124", "ENST00000575836")	5.05	2.26	229	1.47e-42	2.73e-41	41.8
18	3.1e+07	3.1e+07	53500	-	ENSG00000134762	DSC3	protein_coding	chromosome	desmocollin 3 [Source:HGNC Symbol;Acc:HGNC:3037]	ENSG00000134762.17	DSC3	1825	c("ENST00000360428", "ENST00000434452", "ENST00000584980")	3.54	2.99	230	1.47e-42	2.72e-41	41.8
CHR_HSCHR22_1_CTG3	22400000	22400000	520	+	ENSG00000281145	IGLV5-45	IG_V_gene	chromosome	immunoglobulin lambda variable 5-45 [Source:HGNC Symbol;Acc:HGNC:5924]	ENSG00000281145.1	IGLV5-45	NA	ENST00000626489	-5.56	5.39	229	1.48e-42	2.73e-41	41.8
19	3770000	3770000	3130	-	ENSG00000173976	RAX2	protein_coding	chromosome	retina and anterior neural fold homeobox 2 [Source:HGNC Symbol;Acc:HGNC:18286]	ENSG00000173976.15	RAX2	84839	c("ENST00000555633", "ENST00000555978")	-3.89	0.466	229	1.63e-42	3.01e-41	41.8
19	18600000	18700000	34700	+	ENSG00000167487	KLHL26	protein_coding	chromosome	kelch like family member 26 [Source:HGNC Symbol;Acc:HGNC:25623]	ENSG00000167487.12	KLHL26	55295	c("ENST00000300976", "ENST00000595182", "ENST00000595423", "ENST00000596843", "ENST00000599006", "ENST00000600657")	-1.56	3.82	229	1.7e-42	3.13e-41	41.8
19	44600000	44700000	22400	+	ENSG00000073008	PVR	protein_coding	chromosome	PVR cell adhesion molecule [Source:HGNC Symbol;Acc:HGNC:9705]	ENSG00000073008.15	PVR	5817	c("ENST00000187830", "ENST00000344956", "ENST00000403059", "ENST00000406449", "ENST00000425690", "ENST00000587785")	2.97	2.64	229	1.76e-42	3.25e-41	41.8
6	28100000	28100000	9000	+	ENSG00000197279	ZNF165	protein_coding	chromosome	zinc finger protein 165 [Source:HGNC Symbol;Acc:HGNC:12953]	ENSG00000197279.4	ZNF165	7718	ENST00000377325	-2.12	4.36	229	1.78e-42	3.27e-41	41.8
KI270726.1	41400	41900	433	+	ENSG00000275063	AC233755.1	protein_coding	scaffold	immunoglobulin heavy variable 4-38-2-like [Source:NCBI gene;Acc:102723407]	ENSG00000275063.1	AC233755.1	102723407	ENST00000618003	-5.65	6.5	229	1.78e-42	3.27e-41	41.8
14	38300000	38300000	2090	-	ENSG00000176435	CLEC14A	protein_coding	chromosome	C-type lectin domain containing 14A [Source:HGNC Symbol;Acc:HGNC:19832]	ENSG00000176435.7	CLEC14A	161198	ENST00000342213	4.16	1.03	229	1.83e-42	3.35e-41	41.7
6	43200000	43200000	42400	+	ENSG00000112659	CUL9	protein_coding	chromosome	cullin 9 [Source:HGNC Symbol;Acc:HGNC:15982]	ENSG00000112659.14	CUL9	23113	c("ENST00000252050", "ENST00000372647", "ENST00000451399", "ENST00000502719", "ENST00000502937", "ENST00000503766", "ENST00000504485", "ENST00000504647", "ENST00000505172", "ENST00000505405", "ENST00000506830", "ENST00000508656", "ENST00000510282", "ENST00000512408", "ENST00000512423", "ENST00000513904", "ENST00000515344", "ENST00000515773")	1.64	5.58	229	1.84e-42	3.37e-41	41.7
21	33600000	33600000	29200	-	ENSG00000159147	DONSON	protein_coding	chromosome	downstream neighbor of SON [Source:HGNC Symbol;Acc:HGNC:2993]	ENSG00000159147.18	DONSON	29980	c("ENST00000303071", "ENST00000303113", "ENST00000417871", "ENST00000432378", "ENST00000437395", "ENST00000439593", "ENST00000440810", "ENST00000442660", "ENST00000444517", "ENST00000453626", "ENST00000457359", "ENST00000460557", "ENST00000462566")	1.5	4.1	229	1.96e-42	3.6e-41	41.7
16	56700000	56900000	120000	+	ENSG00000102900	NUP93	protein_coding	chromosome	nucleoporin 93 [Source:HGNC Symbol;Acc:HGNC:28958]	ENSG00000102900.13	NUP93	9688	c("ENST00000308159", "ENST00000542526", "ENST00000562496", "ENST00000563405", "ENST00000563437", "ENST00000563465", "ENST00000563486", "ENST00000563858", "ENST00000564278", "ENST00000564887", "ENST00000566315", "ENST00000566678", "ENST00000566727", "ENST00000567081", "ENST00000567641", "ENST00000568283", "ENST00000568656", "ENST00000569322", "ENST00000569595", "ENST00000569842", "ENST00000569863")	1.08	5.69	229	1.98e-42	3.62e-41	41.7
11	75800000	76100000	329000	+	ENSG00000198382	UVRAG	protein_coding	chromosome	UV radiation resistance associated [Source:HGNC Symbol;Acc:HGNC:12640]	ENSG00000198382.9	UVRAG	7405	c("ENST00000356136", "ENST00000525183", "ENST00000525872", "ENST00000528264", "ENST00000528420", "ENST00000530501", "ENST00000531818", "ENST00000532130", "ENST00000533454")	-1.13	7.25	229	2.03e-42	3.72e-41	41.7
1	6460000	6470000	5410	-	ENSG00000215788	TNFRSF25	protein_coding	chromosome	TNF receptor superfamily member 25 [Source:HGNC Symbol;Acc:HGNC:11910]	ENSG00000215788.10	TNFRSF25	8718	c("ENST00000348333", "ENST00000351748", "ENST00000351959", "ENST00000356876", "ENST00000377782", "ENST00000414040", "ENST00000453260", "ENST00000453341", "ENST00000461703", "ENST00000469691", "ENST00000473343", "ENST00000475730", "ENST00000480393", "ENST00000481401", "ENST00000485036", "ENST00000502588", "ENST00000502730", "ENST00000510563", "ENST00000513135", "ENST00000515145", "ENST00000647810")	2.55	3.42	229	2.04e-42	3.72e-41	41.7
2	2.31e+08	2.31e+08	116000	+	ENSG00000173692	PSMD1	protein_coding	chromosome	proteasome 26S subunit, non-ATPase 1 [Source:HGNC Symbol;Acc:HGNC:9554]	ENSG00000173692.13	PSMD1	5707	c("ENST00000308696", "ENST00000373635", "ENST00000409643", "ENST00000431051", "ENST00000440838", "ENST00000444007", "ENST00000447633", "ENST00000467792", "ENST00000477120", "ENST00000481003", "ENST00000488354", "ENST00000491229", "ENST00000619128")	1.11	6.08	229	2.06e-42	3.75e-41	41.7
10	62200000	62300000	85800	-	ENSG00000182010	RTKN2	protein_coding	chromosome	rhotekin 2 [Source:HGNC Symbol;Acc:HGNC:19364]	ENSG00000182010.11	RTKN2	219790	c("ENST00000315289", "ENST00000373789", "ENST00000395260")	2.71	2.35	228	2.09e-42	3.82e-41	41.7
1	84900000	8.5e+07	71500	-	ENSG00000153898	MCOLN2	protein_coding	chromosome	mucolipin 2 [Source:HGNC Symbol;Acc:HGNC:13357]	ENSG00000153898.13	MCOLN2	255231	c("ENST00000284027", "ENST00000370608", "ENST00000463065", "ENST00000530971", "ENST00000531325", "ENST00000531874")	2.38	5.67	228	2.13e-42	3.87e-41	41.7
6	75300000	75300000	880	-	ENSG00000203489	HMGB1P39	processed_pseudogene	chromosome	high mobility group box 1 pseudogene 39 [Source:HGNC Symbol;Acc:HGNC:39186]	ENSG00000203489.3	HMGB1P39	NA	ENST00000366304	-2.94	2.71	228	2.15e-42	3.91e-41	41.7
5	1.57e+08	1.57e+08	57000	-	ENSG00000135077	HAVCR2	protein_coding	chromosome	hepatitis A virus cellular receptor 2 [Source:HGNC Symbol;Acc:HGNC:18437]	ENSG00000135077.9	HAVCR2	84868	c("ENST00000307851", "ENST00000517358", "ENST00000521665", "ENST00000522593", "ENST00000522902", "ENST00000524219")	1.9	4.07	228	2.17e-42	3.95e-41	41.7
19	35900000	35900000	3900	-	ENSG00000011600	TYROBP	protein_coding	chromosome	TYRO protein tyrosine kinase binding protein [Source:HGNC Symbol;Acc:HGNC:12449]	ENSG00000011600.11	TYROBP	7305	c("ENST00000262629", "ENST00000424586", "ENST00000544690", "ENST00000585626", "ENST00000585901", "ENST00000586946", "ENST00000587837", "ENST00000588439", "ENST00000589517")	3.48	4.5	228	2.26e-42	4.11e-41	41.6
7	1.31e+08	1.31e+08	163000	-	ENSG00000158623	COPG2	protein_coding	chromosome	coatomer protein complex subunit gamma 2 [Source:HGNC Symbol;Acc:HGNC:2237]	ENSG00000158623.14	COPG2	26958	c("ENST00000330992", "ENST00000425248", "ENST00000617523")	2.4	3.68	228	2.47e-42	4.48e-41	41.6
12	56100000	56100000	9370	+	ENSG00000170515	PA2G4	protein_coding	chromosome	proliferation-associated 2G4 [Source:HGNC Symbol;Acc:HGNC:8550]	ENSG00000170515.14	PA2G4	5036	c("ENST00000303305", "ENST00000550166", "ENST00000551061", "ENST00000552266", "ENST00000552528", "ENST00000552766", "ENST00000553057")	1.12	6.83	228	2.48e-42	4.48e-41	41.6
9	1.37e+08	1.37e+08	6720	-	ENSG00000107281	NPDC1	protein_coding	chromosome	neural proliferation, differentiation and control 1 [Source:HGNC Symbol;Acc:HGNC:7899]	ENSG00000107281.10	NPDC1	56654	c("ENST00000371600", "ENST00000371601", "ENST00000472668", "ENST00000485589", "ENST00000488145", "ENST00000496498")	4.43	2.75	228	2.52e-42	4.56e-41	41.6
20	40700000	40700000	3390	-	ENSG00000204103	MAFB	protein_coding	chromosome	MAF bZIP transcription factor B [Source:HGNC Symbol;Acc:HGNC:6408]	ENSG00000204103.4	MAFB	9935	ENST00000373313	3.73	4.04	228	2.6e-42	4.69e-41	41.6
15	76300000	76900000	558000	-	ENSG00000140386	SCAPER	protein_coding	chromosome	S-phase cyclin A associated protein in the ER [Source:HGNC Symbol;Acc:HGNC:13081]	ENSG00000140386.13	SCAPER	49855	c("ENST00000303521", "ENST00000324767", "ENST00000538941", "ENST00000562890", "ENST00000562948", "ENST00000563246", "ENST00000563290", "ENST00000563688", "ENST00000563919", "ENST00000564022", "ENST00000564177", "ENST00000564590", "ENST00000564757", "ENST00000565372", "ENST00000565507", "ENST00000565970", "ENST00000567601", "ENST00000567618", "ENST00000568382", "ENST00000568428", "ENST00000568549"…	-1.56	5.54	228	2.67e-42	4.81e-41	41.6
5	1.5e+08	1.5e+08	60100	-	ENSG00000182578	CSF1R	protein_coding	chromosome	colony stimulating factor 1 receptor [Source:HGNC Symbol;Acc:HGNC:2433]	ENSG00000182578.13	CSF1R	1436	c("ENST00000286301", "ENST00000502660", "ENST00000504875", "ENST00000509861", "ENST00000511344", "ENST00000513609", "ENST00000515068", "ENST00000515239", "ENST00000543093")	3.13	4.69	228	2.68e-42	4.84e-41	41.6
13	33800000	3.4e+07	148000	+	ENSG00000133119	RFC3	protein_coding	chromosome	replication factor C subunit 3 [Source:HGNC Symbol;Acc:HGNC:9971]	ENSG00000133119.13	RFC3	5983	c("ENST00000380071", "ENST00000434425", "ENST00000616236")	2.14	4.38	228	2.73e-42	4.91e-41	41.6
4	2840000	2930000	86200	+	ENSG00000087274	ADD1	protein_coding	chromosome	adducin 1 [Source:HGNC Symbol;Acc:HGNC:243]	ENSG00000087274.17	ADD1	118	c("ENST00000264758", "ENST00000355842", "ENST00000374281", "ENST00000398123", "ENST00000398125", "ENST00000398129", "ENST00000446856", "ENST00000503062", "ENST00000503169", "ENST00000503455", "ENST00000506157", "ENST00000508277", "ENST00000508684", "ENST00000509039", "ENST00000510101", "ENST00000511797", "ENST00000513328", "ENST00000513762", "ENST00000514940", "ENST00000534870", "ENST00000536078"…
ENST00000541843, "ENST00000651918")	-0.971	8.49	227	2.98e-42	5.36e-41	41.5
19	38800000	38900000	16000	-	ENSG00000104824	HNRNPL	protein_coding	chromosome	heterogeneous nuclear ribonucleoprotein L [Source:HGNC Symbol;Acc:HGNC:5045]	ENSG00000104824.17	HNRNPL	3191	c("ENST00000221419", "ENST00000388749", "ENST00000595164", "ENST00000595443", "ENST00000595804", "ENST00000597731", "ENST00000598985", "ENST00000600233", "ENST00000600741", "ENST00000600873", "ENST00000601047", "ENST00000601449", "ENST00000601664", "ENST00000601813", "ENST00000647557")	1.28	7.57	227	3.02e-42	5.42e-41	41.5
2	46300000	46400000	93000	+	ENSG00000116016	EPAS1	protein_coding	chromosome	endothelial PAS domain protein 1 [Source:HGNC Symbol;Acc:HGNC:3374]	ENSG00000116016.14	EPAS1	2034	c("ENST00000263734", "ENST00000449347", "ENST00000460015", "ENST00000463191", "ENST00000465318", "ENST00000466465", "ENST00000467888", "ENST00000468530", "ENST00000475822", "ENST00000483692")	4.25	4.45	227	3.11e-42	5.58e-41	41.5
17	7.5e+07	7.5e+07	8120	-	ENSG00000167863	ATP5PD	protein_coding	chromosome	ATP synthase peripheral stalk subunit d [Source:HGNC Symbol;Acc:HGNC:845]	ENSG00000167863.12	ATP5PD	10476	c("ENST00000301587", "ENST00000344546", "ENST00000538432", "ENST00000580649", "ENST00000582341")	1.13	5.91	227	3.16e-42	5.66e-41	41.5
14	75100000	75100000	16200	-	ENSG00000119640	ACYP1	protein_coding	chromosome	acylphosphatase 1 [Source:HGNC Symbol;Acc:HGNC:179]	ENSG00000119640.9	ACYP1	97	c("ENST00000238618", "ENST00000357971", "ENST00000553302", "ENST00000555135", "ENST00000555463", "ENST00000555694")	1.5	3.26	227	3.28e-42	5.86e-41	41.5
5	7.9e+07	79200000	238000	-	ENSG00000132837	DMGDH	protein_coding	chromosome	dimethylglycine dehydrogenase [Source:HGNC Symbol;Acc:HGNC:24475]	ENSG00000132837.15	DMGDH	29958	c("ENST00000255189", "ENST00000517853", "ENST00000518477", "ENST00000518707", "ENST00000520388", "ENST00000520855", "ENST00000521052", "ENST00000523201", "ENST00000523732", "ENST00000524206")	-2.71	1.17	227	3.66e-42	6.54e-41	41.4
12	56100000	56100000	26400	+	ENSG00000139641	ESYT1	protein_coding	chromosome	extended synaptotagmin 1 [Source:HGNC Symbol;Acc:HGNC:29534]	ENSG00000139641.12	ESYT1	23344	c("ENST00000267113", "ENST00000394048", "ENST00000547667", "ENST00000548142", "ENST00000550179", "ENST00000550515", "ENST00000550878", "ENST00000550986", "ENST00000551112", "ENST00000551790")	-1.2	7.75	227	3.76e-42	6.73e-41	41.4
1	13600000	13600000	34500	+	ENSG00000162493	PDPN	protein_coding	chromosome	podoplanin [Source:HGNC Symbol;Acc:HGNC:29602]	ENSG00000162493.16	PDPN	10630	c("ENST00000294489", "ENST00000376057", "ENST00000376061", "ENST00000475043", "ENST00000487038", "ENST00000488631", "ENST00000506205", "ENST00000509009", "ENST00000510906", "ENST00000513143", "ENST00000617617", "ENST00000621990")	4.05	2.82	227	3.94e-42	7.03e-41	41.4
20	326000	330000	4630	+	ENSG00000177732	SOX12	protein_coding	chromosome	SRY-box transcription factor 12 [Source:HGNC Symbol;Acc:HGNC:11198]	ENSG00000177732.8	SOX12	6666	ENST00000342665	2.05	3.66	226	4.41e-42	7.86e-41	41.4
14	24300000	24300000	6590	+	ENSG00000213903	LTB4R	protein_coding	chromosome	leukotriene B4 receptor [Source:HGNC Symbol;Acc:HGNC:6713]	ENSG00000213903.9	LTB4R	1241	c("ENST00000345363", "ENST00000396782", "ENST00000396789", "ENST00000553481", "ENST00000556141")	1.87	4.11	226	4.61e-42	8.21e-41	41.3
11	1.19e+08	1.19e+08	1610	-	ENSG00000188486	H2AFX	protein_coding	chromosome	H2A histone family member X [Source:HGNC Symbol;Acc:HGNC:4739]	ENSG00000188486.3	H2AFX	3014	c("ENST00000375167", "ENST00000530167")	2.4	5.11	226	4.73e-42	8.41e-41	41.3
8	1.22e+08	1.22e+08	29300	-	ENSG00000170961	HAS2	protein_coding	chromosome	hyaluronan synthase 2 [Source:HGNC Symbol;Acc:HGNC:4819]	ENSG00000170961.7	HAS2	3037	ENST00000303924	3.52	0.641	226	4.93e-42	8.76e-41	41.3
11	11300000	11600000	351000	-	ENSG00000110328	GALNT18	protein_coding	chromosome	polypeptide N-acetylgalactosaminyltransferase 18 [Source:HGNC Symbol;Acc:HGNC:30488]	ENSG00000110328.6	GALNT18	374378	c("ENST00000227756", "ENST00000526064")	3.8	1.08	226	5.07e-42	8.99e-41	41.3
3	1.31e+08	1.31e+08	166000	+	ENSG00000017260	ATP2C1	protein_coding	chromosome	ATPase secretory pathway Ca2+ transporting 1 [Source:HGNC Symbol;Acc:HGNC:13211]	ENSG00000017260.19	ATP2C1	27032	c("ENST00000328560", "ENST00000359644", "ENST00000422190", "ENST00000428331", "ENST00000504381", "ENST00000504571", "ENST00000504612", "ENST00000504948", "ENST00000505072", "ENST00000505330", "ENST00000507194", "ENST00000507488", "ENST00000508297", "ENST00000508532", "ENST00000508660", "ENST00000509150", "ENST00000509662", "ENST00000510168", "ENST00000510774", "ENST00000513636", "ENST00000513801"…	1.35	5.79	226	5.1e-42	9.05e-41	41.3
11	65300000	65400000	20400	+	ENSG00000133884	DPF2	protein_coding	chromosome	double PHD fingers 2 [Source:HGNC Symbol;Acc:HGNC:9964]	ENSG00000133884.10	DPF2	5977	c("ENST00000252268", "ENST00000415073", "ENST00000444314", "ENST00000524666", "ENST00000528416", "ENST00000530973", "ENST00000530993", "ENST00000531989", "ENST00000532052", "ENST00000532102", "ENST00000532264", "ENST00000532492")	-0.773	6.51	226	5.39e-42	9.54e-41	41.3
19	15400000	15400000	30000	-	ENSG00000011451	WIZ	protein_coding	chromosome	WIZ zinc finger [Source:HGNC Symbol;Acc:HGNC:30917]	ENSG00000011451.19	WIZ	58525	c("ENST00000263381", "ENST00000389282", "ENST00000545156", "ENST00000595214", "ENST00000596159", "ENST00000599686", "ENST00000599910", "ENST00000600632", "ENST00000643092", "ENST00000648664")	1.79	4.34	226	5.55e-42	9.82e-41	41.3
11	73900000	73900000	4240	-	ENSG00000181924	COA4	protein_coding	chromosome	cytochrome c oxidase assembly factor 4 homolog [Source:HGNC Symbol;Acc:HGNC:24604]	ENSG00000181924.7	COA4	51287	c("ENST00000355693", "ENST00000537289", "ENST00000537581", "ENST00000541455", "ENST00000544575", "ENST00000545127")	1.32	4.5	225	5.99e-42	1.06e-40	41.2
X	70300000	70300000	3920	-	ENSG00000120509	PDZD11	protein_coding	chromosome	PDZ domain containing 11 [Source:HGNC Symbol;Acc:HGNC:28034]	ENSG00000120509.10	PDZD11	51248	c("ENST00000239666", "ENST00000374454", "ENST00000473667", "ENST00000486461")	1.26	4.15	225	6.12e-42	1.08e-40	41.2
11	18400000	18400000	13900	+	ENSG00000134333	LDHA	protein_coding	chromosome	lactate dehydrogenase A [Source:HGNC Symbol;Acc:HGNC:6535]	ENSG00000134333.14	LDHA	3939	c("ENST00000227157", "ENST00000375710", "ENST00000379412", "ENST00000396222", "ENST00000422447", "ENST00000430553", "ENST00000460405", "ENST00000469976", "ENST00000478970", "ENST00000486690", "ENST00000494573", "ENST00000495052", "ENST00000535451", "ENST00000536528", "ENST00000537296", "ENST00000538451", "ENST00000539814", "ENST00000540430", "ENST00000541097", "ENST00000542179", "ENST00000543445"…	1.43	8.64	225	6.46e-42	1.14e-40	41.2
1	726000	779000	52700	-	ENSG00000228327	AL669831.1	transcribed_unprocessed_pseudogene	chromosome	general transcription factor IIi (GTF2I) pseudogene	ENSG00000228327.3	AL669831.1	NA	c("ENST00000428504", "ENST00000506640")	1.66	5.92	225	6.51e-42	1.15e-40	41.2
14	74500000	74600000	114000	-	ENSG00000119681	LTBP2	protein_coding	chromosome	latent transforming growth factor beta binding protein 2 [Source:HGNC Symbol;Acc:HGNC:6715]	ENSG00000119681.12	LTBP2	4053	c("ENST00000261978", "ENST00000553939", "ENST00000554861", "ENST00000556206", "ENST00000556690", "ENST00000557425")	3.99	3.93	225	7.18e-42	1.26e-40	41.1
7	87800000	87900000	42800	-	ENSG00000075303	SLC25A40	protein_coding	chromosome	solute carrier family 25 member 40 [Source:HGNC Symbol;Acc:HGNC:29680]	ENSG00000075303.13	SLC25A40	55972	c("ENST00000341119", "ENST00000429674", "ENST00000444363", "ENST00000446236", "ENST00000470328", "ENST00000483810", "ENST00000491499", "ENST00000496348")	1.71	4.71	225	7.19e-42	1.26e-40	41.1
14	73900000	73900000	45900	+	ENSG00000119725	ZNF410	protein_coding	chromosome	zinc finger protein 410 [Source:HGNC Symbol;Acc:HGNC:20144]	ENSG00000119725.18	ZNF410	57862	c("ENST00000324593", "ENST00000334521", "ENST00000398139", "ENST00000412490", "ENST00000442160", "ENST00000540593", "ENST00000541357", "ENST00000554316", "ENST00000554582", "ENST00000554797", "ENST00000555044", "ENST00000555602", "ENST00000555620", "ENST00000555730", "ENST00000556160", "ENST00000556179", "ENST00000556396", "ENST00000556659", "ENST00000556797", "ENST00000557214", "ENST00000557363"…	-0.952	6.26	225	7.43e-42	1.31e-40	41.1
2	1.7e+08	1.7e+08	45400	-	ENSG00000138399	FASTKD1	protein_coding	chromosome	FAST kinase domains 1 [Source:HGNC Symbol;Acc:HGNC:26150]	ENSG00000138399.18	FASTKD1	79675	c("ENST00000417376", "ENST00000438035", "ENST00000445210", "ENST00000453153", "ENST00000453929", "ENST00000487293", "ENST00000488516", "ENST00000488951", "ENST00000490590", "ENST00000495505")	1.39	4.45	225	7.63e-42	1.34e-40	41.1
10	14900000	14900000	25500	+	ENSG00000152455	SUV39H2	protein_coding	chromosome	suppressor of variegation 3-9 homolog 2 [Source:HGNC Symbol;Acc:HGNC:17287]	ENSG00000152455.16	SUV39H2	79723	c("ENST00000313519", "ENST00000354919", "ENST00000358298", "ENST00000378325", "ENST00000378331", "ENST00000412254", "ENST00000420416", "ENST00000433779")	1.86	3.35	225	7.8e-42	1.37e-40	41.1
9	36200000	36300000	114000	+	ENSG00000122705	CLTA	protein_coding	chromosome	clathrin light chain A [Source:HGNC Symbol;Acc:HGNC:2090]	ENSG00000122705.17	CLTA	1211	c("ENST00000242285", "ENST00000345519", "ENST00000396603", "ENST00000433436", "ENST00000464497", "ENST00000466396", "ENST00000470744", "ENST00000493185", "ENST00000538225", "ENST00000540080")	0.939	5.88	225	7.83e-42	1.37e-40	41.1
12	5950000	6120000	176000	-	ENSG00000110799	VWF	protein_coding	chromosome	von Willebrand factor [Source:HGNC Symbol;Acc:HGNC:12726]	ENSG00000110799.13	VWF	7450	c("ENST00000261405", "ENST00000321023", "ENST00000538563", "ENST00000538635", "ENST00000539641", "ENST00000540192", "ENST00000545906", "ENST00000612016", "ENST00000621700")	4.24	4.45	224	8.27e-42	1.45e-40	41.1
14	31300000	31500000	123000	-	ENSG00000203546	AL139353.1	protein_coding	chromosome	novel protein	ENSG00000203546.7	AL139353.1	NA	c("ENST00000547378", "ENST00000547760", "ENST00000549185")	-2.25	3.4	224	9.16e-42	1.6e-40	41
11	57400000	57400000	20600	-	ENSG00000134802	SLC43A3	protein_coding	chromosome	solute carrier family 43 member 3 [Source:HGNC Symbol;Acc:HGNC:17466]	ENSG00000134802.17	SLC43A3	29015	c("ENST00000352187", "ENST00000395123", "ENST00000395124", "ENST00000524863", "ENST00000525205", "ENST00000525474", "ENST00000526125", "ENST00000526621", "ENST00000528098", "ENST00000528187", "ENST00000529112", "ENST00000529113", "ENST00000529494", "ENST00000529554", "ENST00000529748", "ENST00000529896", "ENST00000530005", "ENST00000530232", "ENST00000530316", "ENST00000532278", "ENST00000532795"…	1.89	5.34	224	9.49e-42	1.66e-40	41
15	1.02e+08	1.02e+08	14900	+	ENSG00000185596	WASH3P	transcribed_unprocessed_pseudogene	chromosome	WASP family homolog 3, pseudogene [Source:HGNC Symbol;Acc:HGNC:24362]	ENSG00000185596.16	WASH3P	NA	c("ENST00000354296", "ENST00000557932", "ENST00000558686", "ENST00000558784", "ENST00000559163", "ENST00000559884", "ENST00000560956")	1.93	4.77	224	1e-41	1.75e-40	41
16	70700000	70700000	24800	-	ENSG00000132613	MTSS2	protein_coding	chromosome	MTSS I-BAR domain containing 2 [Source:HGNC Symbol;Acc:HGNC:25094]	ENSG00000132613.15	MTSS2	92154	c("ENST00000338779", "ENST00000562883", "ENST00000576338", "ENST00000616026")	4.2	2.81	224	1.06e-41	1.84e-40	41
19	2240000	2250000	11800	+	ENSG00000104897	SF3A2	protein_coding	chromosome	splicing factor 3a subunit 2 [Source:HGNC Symbol;Acc:HGNC:10766]	ENSG00000104897.10	SF3A2	8175	c("ENST00000221494", "ENST00000586396", "ENST00000587637", "ENST00000589118", "ENST00000590034", "ENST00000592314", "ENST00000592839")	1.42	5.28	224	1.09e-41	1.9e-40	41
3	1.29e+08	1.29e+08	952	-	ENSG00000239503	MARK2P8	processed_pseudogene	chromosome	microtubule affinity regulating kinase 2 pseudogene 8 [Source:HGNC Symbol;Acc:HGNC:39799]	ENSG00000239503.1	MARK2P8	NA	ENST00000476069	-3.61	2.62	223	1.14e-41	1.99e-40	40.9
10	1.1e+08	1.1e+08	139000	+	ENSG00000148700	ADD3	protein_coding	chromosome	adducin 3 [Source:HGNC Symbol;Acc:HGNC:245]	ENSG00000148700.15	ADD3	120	c("ENST00000277900", "ENST00000356080", "ENST00000360162", "ENST00000459738", "ENST00000468251", "ENST00000468345", "ENST00000472568", "ENST00000473669", "ENST00000475954", "ENST00000479805", "ENST00000484622", "ENST00000486014", "ENST00000487085", "ENST00000488104", "ENST00000488799", "ENST00000488837", "ENST00000492162", "ENST00000495661", "ENST00000496517", "ENST00000497125")	-2.18	8.29	223	1.16e-41	2.01e-40	40.9
14	22500000	22600000	4650	+	ENSG00000277734	TRAC	TR_C_gene	chromosome	T cell receptor alpha constant [Source:HGNC Symbol;Acc:HGNC:12029]	ENSG00000277734.8	TRAC	NA	ENST00000611116	2.55	5.27	223	1.18e-41	2.05e-40	40.9
9	1.1e+08	1.1e+08	12700	-	ENSG00000136810	TXN	protein_coding	chromosome	thioredoxin [Source:HGNC Symbol;Acc:HGNC:12435]	ENSG00000136810.13	TXN	7295	c("ENST00000374515", "ENST00000374517", "ENST00000487892")	2.25	5.96	223	1.21e-41	2.1e-40	40.9
16	5020000	5030000	9300	-	ENSG00000103174	NAGPA	protein_coding	chromosome	N-acetylglucosamine-1-phosphodiester alpha-N-acetylglucosaminidase [Source:HGNC Symbol;Acc:HGNC:17378]	ENSG00000103174.13	NAGPA	51172	c("ENST00000312251", "ENST00000381955", "ENST00000561580", "ENST00000562037", "ENST00000562346", "ENST00000562746", "ENST00000563578", "ENST00000564397", "ENST00000564922", "ENST00000565876", "ENST00000566137", "ENST00000567739", "ENST00000568202", "ENST00000568528", "ENST00000569296", "ENST00000569793", "ENST00000591478", "ENST00000649828")	-0.98	4.49	223	1.36e-41	2.35e-40	40.9
20	38100000	38200000	39200	-	ENSG00000198959	TGM2	protein_coding	chromosome	transglutaminase 2 [Source:HGNC Symbol;Acc:HGNC:11778]	ENSG00000198959.12	TGM2	7052	c("ENST00000361475", "ENST00000373403", "ENST00000453095", "ENST00000468262", "ENST00000469269", "ENST00000474777")	1.97	5.25	223	1.49e-41	2.58e-40	40.8
1	1350000	1360000	9090	-	ENSG00000162576	MXRA8	protein_coding	chromosome	matrix remodeling associated 8 [Source:HGNC Symbol;Acc:HGNC:7542]	ENSG00000162576.16	MXRA8	54587	c("ENST00000309212", "ENST00000342753", "ENST00000445648", "ENST00000460473", "ENST00000464351", "ENST00000473097", "ENST00000474033", "ENST00000476718", "ENST00000477278", "ENST00000478517")	4.61	2.89	223	1.53e-41	2.65e-40	40.8
10	1.17e+08	1.17e+08	245000	-	ENSG00000187164	SHTN1	protein_coding	chromosome	shootin 1 [Source:HGNC Symbol;Acc:HGNC:29319]	ENSG00000187164.20	SHTN1	57698	c("ENST00000260777", "ENST00000355371", "ENST00000392901", "ENST00000392903", "ENST00000490615", "ENST00000497044", "ENST00000615301")	4.17	2.88	223	1.53e-41	2.64e-40	40.8
19	5.2e+07	5.2e+07	22500	-	ENSG00000256683	ZNF350	protein_coding	chromosome	zinc finger protein 350 [Source:HGNC Symbol;Acc:HGNC:16656]	ENSG00000256683.7	ZNF350	59348	c("ENST00000243644", "ENST00000593596", "ENST00000594929", "ENST00000597555", "ENST00000597788", "ENST00000598254", "ENST00000599258", "ENST00000600703", "ENST00000601430")	-2.13	4.79	223	1.55e-41	2.67e-40	40.8
X	1.24e+08	1.24e+08	54300	+	ENSG00000101966	XIAP	protein_coding	chromosome	X-linked inhibitor of apoptosis [Source:HGNC Symbol;Acc:HGNC:592]	ENSG00000101966.12	XIAP	331	c("ENST00000355640", "ENST00000371199", "ENST00000422098", "ENST00000430625", "ENST00000434753", "ENST00000468503", "ENST00000468691", "ENST00000481776", "ENST00000496602", "ENST00000497640", "ENST00000497906")	1.17	6.24	223	1.56e-41	2.69e-40	40.8
13	1.06e+08	1.07e+08	45900	-	ENSG00000125266	EFNB2	protein_coding	chromosome	ephrin B2 [Source:HGNC Symbol;Acc:HGNC:3227]	ENSG00000125266.8	EFNB2	1948	c("ENST00000643990", "ENST00000646441")	3.78	2.82	222	1.67e-41	2.88e-40	40.8
1	99600000	99700000	48400	+	ENSG00000099260	PALMD	protein_coding	chromosome	palmdelphin [Source:HGNC Symbol;Acc:HGNC:15846]	ENSG00000099260.11	PALMD	54873	c("ENST00000263174", "ENST00000496843", "ENST00000605497", "ENST00000605613", "ENST00000615664")	3.29	1.16	222	1.8e-41	3.09e-40	40.7
6	31600000	31600000	4110	-	ENSG00000204475	NCR3	protein_coding	chromosome	natural cytotoxicity triggering receptor 3 [Source:HGNC Symbol;Acc:HGNC:19077]	ENSG00000204475.10	NCR3	259197	c("ENST00000340027", "ENST00000376071", "ENST00000376072", "ENST00000376073", "ENST00000491161", "ENST00000495600")	-3.55	3.96	222	1.84e-41	3.16e-40	40.7
11	62700000	62700000	12200	+	ENSG00000162222	TTC9C	protein_coding	chromosome	tetratricopeptide repeat domain 9C [Source:HGNC Symbol;Acc:HGNC:28432]	ENSG00000162222.14	TTC9C	283237	c("ENST00000294161", "ENST00000316461", "ENST00000530625", "ENST00000532276", "ENST00000532583", "ENST00000601045")	1.26	4	222	1.85e-41	3.18e-40	40.7
19	49600000	49700000	16400	+	ENSG00000126461	SCAF1	protein_coding	chromosome	SR-related CTD associated factor 1 [Source:HGNC Symbol;Acc:HGNC:30403]	ENSG00000126461.15	SCAF1	58506	c("ENST00000360565", "ENST00000595242", "ENST00000598359", "ENST00000601038")	2.11	4.63	222	1.88e-41	3.22e-40	40.7
8	97800000	97900000	78000	+	ENSG00000104341	LAPTM4B	protein_coding	chromosome	lysosomal protein transmembrane 4 beta [Source:HGNC Symbol;Acc:HGNC:13646]	ENSG00000104341.17	LAPTM4B	55353	c("ENST00000445593", "ENST00000517924", "ENST00000521545", "ENST00000619747")	2.84	3.67	222	1.98e-41	3.39e-40	40.7
15	75600000	75700000	14400	+	ENSG00000173548	SNX33	protein_coding	chromosome	sorting nexin 33 [Source:HGNC Symbol;Acc:HGNC:28468]	ENSG00000173548.8	SNX33	257364	c("ENST00000308527", "ENST00000569152")	3.77	2.8	222	2.05e-41	3.51e-40	40.7
17	5.8e+07	5.8e+07	6430	-	ENSG00000136450	SRSF1	protein_coding	chromosome	serine and arginine rich splicing factor 1 [Source:HGNC Symbol;Acc:HGNC:10780]	ENSG00000136450.13	SRSF1	6426	c("ENST00000258962", "ENST00000578430", "ENST00000581497", "ENST00000581979", "ENST00000582730", "ENST00000583741", "ENST00000584668", "ENST00000584773", "ENST00000585096")	1.64	7.39	222	2.06e-41	3.52e-40	40.7
MT	10800	12100	1380	+	ENSG00000198886	MT-ND4	protein_coding	chromosome	mitochondrially encoded NADH:ubiquinone oxidoreductase core subunit 4 [Source:HGNC Symbol;Acc:HGNC:7459]	ENSG00000198886.2	MT-ND4	4538	ENST00000361381	1.93	12.4	222	2.09e-41	3.56e-40	40.7
7	1e+08	1e+08	9210	-	ENSG00000166508	MCM7	protein_coding	chromosome	minichromosome maintenance complex component 7 [Source:HGNC Symbol;Acc:HGNC:6950]	ENSG00000166508.17	MCM7	4176	c("ENST00000303887", "ENST00000343023", "ENST00000354230", "ENST00000425308", "ENST00000463722", "ENST00000465688", "ENST00000465738", "ENST00000467516", "ENST00000485286", "ENST00000489841", "ENST00000491245", "ENST00000493352", "ENST00000621318")	1.5	6.98	222	2.22e-41	3.78e-40	40.7
7	1.5e+08	1.5e+08	11800	+	ENSG00000284691	AC073111.4	protein_coding	chromosome	novel zinc finger protein	ENSG00000284691.1	AC073111.4	NA	c("ENST00000498682", "ENST00000641234", "ENST00000641330", "ENST00000641717", "ENST00000641849", "ENST00000642008", "ENST00000642087")	-2.08	5.59	221	2.24e-41	3.82e-40	40.6
7	23500000	23500000	27300	-	ENSG00000164548	TRA2A	protein_coding	chromosome	transformer 2 alpha homolog [Source:HGNC Symbol;Acc:HGNC:16645]	ENSG00000164548.11	TRA2A	29896	c("ENST00000297071", "ENST00000392502", "ENST00000448549", "ENST00000474586", "ENST00000475970", "ENST00000482395", "ENST00000486934", "ENST00000490942", "ENST00000494255", "ENST00000497730", "ENST00000538367", "ENST00000621813")	1.29	6.9	221	2.26e-41	3.84e-40	40.6
10	62800000	62800000	3760	+	ENSG00000181915	ADO	protein_coding	chromosome	2-aminoethanethiol dioxygenase [Source:HGNC Symbol;Acc:HGNC:23506]	ENSG00000181915.5	ADO	84890	ENST00000373783	2.24	3.98	221	2.26e-41	3.84e-40	40.6
14	24600000	24600000	3310	-	ENSG00000100453	GZMB	protein_coding	chromosome	granzyme B [Source:HGNC Symbol;Acc:HGNC:4709]	ENSG00000100453.13	GZMB	3002	c("ENST00000216341", "ENST00000382540", "ENST00000382542", "ENST00000415355", "ENST00000526004", "ENST00000530830", "ENST00000532263", "ENST00000554242", "ENST00000616551")	3.97	4.11	221	2.27e-41	3.84e-40	40.6
8	73300000	73300000	30700	+	ENSG00000121039	RDH10	protein_coding	chromosome	retinol dehydrogenase 10 [Source:HGNC Symbol;Acc:HGNC:19975]	ENSG00000121039.10	RDH10	157506	c("ENST00000240285", "ENST00000518870", "ENST00000519380", "ENST00000521013", "ENST00000521928")	2.13	3.58	221	2.27e-41	3.84e-40	40.6
1	32900000	32900000	6840	-	ENSG00000121900	TMEM54	protein_coding	chromosome	transmembrane protein 54 [Source:HGNC Symbol;Acc:HGNC:24143]	ENSG00000121900.19	TMEM54	113452	c("ENST00000329151", "ENST00000373463", "ENST00000463914", "ENST00000474144", "ENST00000475208", "ENST00000482771")	4.28	1.65	221	2.28e-41	3.86e-40	40.6
6	37200000	37200000	5280	+	ENSG00000137193	PIM1	protein_coding	chromosome	Pim-1 proto-oncogene, serine/threonine kinase [Source:HGNC Symbol;Acc:HGNC:8986]	ENSG00000137193.14	PIM1	5292	c("ENST00000373509", "ENST00000468243", "ENST00000479509")	2.01	6.33	221	2.31e-41	3.9e-40	40.6
3	1.46e+08	1.46e+08	94200	-	ENSG00000152952	PLOD2	protein_coding	chromosome	procollagen-lysine,2-oxoglutarate 5-dioxygenase 2 [Source:HGNC Symbol;Acc:HGNC:9082]	ENSG00000152952.12	PLOD2	5352	c("ENST00000282903", "ENST00000360060", "ENST00000460520", "ENST00000461497", "ENST00000469350", "ENST00000475505", "ENST00000478436", "ENST00000480704", "ENST00000494950", "ENST00000495700")	3.71	3.42	221	2.33e-41	3.94e-40	40.6
16	1680000	1700000	24000	+	ENSG00000206053	JPT2	protein_coding	chromosome	Jupiter microtubule associated homolog 2 [Source:HGNC Symbol;Acc:HGNC:14137]	ENSG00000206053.13	JPT2	90861	c("ENST00000248098", "ENST00000382710", "ENST00000382711", "ENST00000561516", "ENST00000562569", "ENST00000562684", "ENST00000565851", "ENST00000566691", "ENST00000566742", "ENST00000566925", "ENST00000567717", "ENST00000568376", "ENST00000569256", "ENST00000569765")	1.63	4.99	221	2.35e-41	3.97e-40	40.6
1	3750000	3770000	25200	+	ENSG00000162592	CCDC27	protein_coding	chromosome	coiled-coil domain containing 27 [Source:HGNC Symbol;Acc:HGNC:26546]	ENSG00000162592.10	CCDC27	148870	c("ENST00000294600", "ENST00000462521", "ENST00000636250")	-2.78	1.64	221	2.43e-41	4.09e-40	40.6
13	40700000	40800000	42100	-	ENSG00000102738	MRPS31	protein_coding	chromosome	mitochondrial ribosomal protein S31 [Source:HGNC Symbol;Acc:HGNC:16632]	ENSG00000102738.8	MRPS31	10240	c("ENST00000323563", "ENST00000435009", "ENST00000461675", "ENST00000498078")	1.27	4.53	221	2.46e-41	4.14e-40	40.6
16	2990000	3e+06	13800	+	ENSG00000262152	LINC00514	protein_coding	chromosome	long intergenic non-protein coding RNA 514 [Source:HGNC Symbol;Acc:HGNC:27549]	ENSG00000262152.7	LINC00514	NA	c("ENST00000571152", "ENST00000572266", "ENST00000573315", "ENST00000573465")	-2.22	2.57	221	2.52e-41	4.25e-40	40.6
4	56900000	5.7e+07	58800	+	ENSG00000084093	REST	protein_coding	chromosome	RE1 silencing transcription factor [Source:HGNC Symbol;Acc:HGNC:9966]	ENSG00000084093.17	REST	5978	c("ENST00000309042", "ENST00000503522", "ENST00000511065", "ENST00000514063", "ENST00000611211", "ENST00000612429", "ENST00000616975", "ENST00000619101", "ENST00000622863", "ENST00000638187", "ENST00000640168", "ENST00000640343")	-1.58	6.88	221	2.79e-41	4.69e-40	40.6
12	7130000	7160000	29200	+	ENSG00000139182	CLSTN3	protein_coding	chromosome	calsyntenin 3 [Source:HGNC Symbol;Acc:HGNC:18371]	ENSG00000139182.15	CLSTN3	9746	c("ENST00000266546", "ENST00000331148", "ENST00000534830", "ENST00000535313", "ENST00000535452", "ENST00000535668", "ENST00000537408", "ENST00000538933", "ENST00000539982", "ENST00000540931", "ENST00000541667", "ENST00000541770", "ENST00000541953", "ENST00000542663", "ENST00000544584", "ENST00000545663")	2.25	4.8	221	2.89e-41	4.85e-40	40.5
4	4e+07	40100000	14300	-	ENSG00000205794	AC098591.2	transcribed_processed_pseudogene	chromosome	acyl-CoA thioesterase 7 (ACOT7) pseudogene	ENSG00000205794.4	AC098591.2	NA	c("ENST00000381811", "ENST00000507914")	-2.79	0.879	221	2.89e-41	4.85e-40	40.5
3	32200000	32400000	132000	+	ENSG00000170293	CMTM8	protein_coding	chromosome	CKLF like MARVEL transmembrane domain containing 8 [Source:HGNC Symbol;Acc:HGNC:19179]	ENSG00000170293.9	CMTM8	152189	c("ENST00000307526", "ENST00000458535")	3.43	0.431	221	2.98e-41	5e-40	40.5
3	1.39e+08	1.39e+08	6770	+	ENSG00000206262	FOXL2NB	protein_coding	chromosome	FOXL2 neighbor [Source:HGNC Symbol;Acc:HGNC:34428]	ENSG00000206262.9	FOXL2NB	401089	c("ENST00000383165", "ENST00000470680", "ENST00000498709")	-2.08	4.1	221	3.1e-41	5.2e-40	40.5
11	74500000	74500000	12900	-	ENSG00000175538	KCNE3	protein_coding	chromosome	potassium voltage-gated channel subfamily E regulatory subunit 3 [Source:HGNC Symbol;Acc:HGNC:6243]	ENSG00000175538.10	KCNE3	10008	c("ENST00000310128", "ENST00000525550", "ENST00000526855", "ENST00000529425", "ENST00000531854", "ENST00000532569")	3	3.12	220	3.22e-41	5.39e-40	40.5
11	6320000	6320000	1590	-	ENSG00000170955	CAVIN3	protein_coding	chromosome	caveolae associated protein 3 [Source:HGNC Symbol;Acc:HGNC:9400]	ENSG00000170955.10	CAVIN3	112464	c("ENST00000303927", "ENST00000524852", "ENST00000530979", "ENST00000532354")	3.98	1.18	220	3.38e-41	5.65e-40	40.5
7	1.07e+08	1.07e+08	33600	+	ENSG00000105856	HBP1	protein_coding	chromosome	HMG-box transcription factor 1 [Source:HGNC Symbol;Acc:HGNC:23200]	ENSG00000105856.14	HBP1	26959	c("ENST00000222574", "ENST00000461963", "ENST00000463202", "ENST00000463790", "ENST00000464009", "ENST00000468116", "ENST00000468401", "ENST00000468410", "ENST00000478930", "ENST00000479011", "ENST00000483809", "ENST00000485846", "ENST00000497535", "ENST00000498408", "ENST00000607681")	-1.18	7.25	220	3.54e-41	5.92e-40	40.5
3	1.02e+08	1.02e+08	5630	-	ENSG00000114391	RPL24	protein_coding	chromosome	ribosomal protein L24 [Source:HGNC Symbol;Acc:HGNC:10325]	ENSG00000114391.13	RPL24	6152	c("ENST00000394077", "ENST00000464595", "ENST00000469605", "ENST00000470961", "ENST00000488288", "ENST00000495401")	1.33	8.57	220	3.58e-41	5.96e-40	40.4
18	670000	713000	42300	-	ENSG00000132199	ENOSF1	protein_coding	chromosome	enolase superfamily member 1 [Source:HGNC Symbol;Acc:HGNC:30365]	ENSG00000132199.20	ENOSF1	55556	c("ENST00000340116", "ENST00000383578", "ENST00000577334", "ENST00000578647", "ENST00000578651", "ENST00000579053", "ENST00000580605", "ENST00000580982", "ENST00000581332", "ENST00000581475", "ENST00000581906", "ENST00000581928", "ENST00000582745", "ENST00000583771", "ENST00000583973", "ENST00000584259", "ENST00000584453", "ENST00000584646", "ENST00000584706", "ENST00000585004", "ENST00000585128"…	1.63	5.03	220	3.7e-41	6.16e-40	40.4
5	1.03e+08	1.03e+08	277000	+	ENSG00000145730	PAM	protein_coding	chromosome	peptidylglycine alpha-amidating monooxygenase [Source:HGNC Symbol;Acc:HGNC:8596]	ENSG00000145730.20	PAM	5066	c("ENST00000304400", "ENST00000345721", "ENST00000346918", "ENST00000348126", "ENST00000379799", "ENST00000438793", "ENST00000455264", "ENST00000502472", "ENST00000504456", "ENST00000504691", "ENST00000505372", "ENST00000505654", "ENST00000506006", "ENST00000506127", "ENST00000506260", "ENST00000508060", "ENST00000509523", "ENST00000509636", "ENST00000509832", "ENST00000510006", "ENST00000510208"…
)	2.62	3.95	220	3.71e-41	6.17e-40	40.4
5	1.35e+08	1.35e+08	66000	-	ENSG00000113648	H2AFY	protein_coding	chromosome	H2A histone family member Y [Source:HGNC Symbol;Acc:HGNC:4740]	ENSG00000113648.16	H2AFY	9555	c("ENST00000304332", "ENST00000312469", "ENST00000360597", "ENST00000423969", "ENST00000451949", "ENST00000504197", "ENST00000505827", "ENST00000506218", "ENST00000506532", "ENST00000506671", "ENST00000507868", "ENST00000508120", "ENST00000508785", "ENST00000508962", "ENST00000510038", "ENST00000511494", "ENST00000511689", "ENST00000512507", "ENST00000513210", "ENST00000513268")	1.1	7.12	220	3.89e-41	6.47e-40	40.4
X	1.55e+08	1.55e+08	16200	-	ENSG00000160211	G6PD	protein_coding	chromosome	glucose-6-phosphate dehydrogenase [Source:HGNC Symbol;Acc:HGNC:4057]	ENSG00000160211.19	G6PD	2539	c("ENST00000369620", "ENST00000393562", "ENST00000393564", "ENST00000433845", "ENST00000439227", "ENST00000440967", "ENST00000488434", "ENST00000489497", "ENST00000490651", "ENST00000497281", "ENST00000647501")	2.05	4.58	220	3.93e-41	6.53e-40	40.4
12	88500000	88600000	88100	-	ENSG00000049130	KITLG	protein_coding	chromosome	KIT ligand [Source:HGNC Symbol;Acc:HGNC:6343]	ENSG00000049130.16	KITLG	4254	c("ENST00000347404", "ENST00000357116", "ENST00000378535", "ENST00000552044", "ENST00000644744", "ENST00000646633")	4.54	1.37	220	4.29e-41	7.12e-40	40.4
15	80700000	80800000	75900	+	ENSG00000136379	ABHD17C	protein_coding	chromosome	abhydrolase domain containing 17C [Source:HGNC Symbol;Acc:HGNC:26925]	ENSG00000136379.12	ABHD17C	58489	c("ENST00000258884", "ENST00000558464", "ENST00000559506", "ENST00000560126", "ENST00000560609")	3.34	2.99	220	4.35e-41	7.21e-40	40.4
13	44400000	44600000	145000	-	ENSG00000102804	TSC22D1	protein_coding	chromosome	TSC22 domain family member 1 [Source:HGNC Symbol;Acc:HGNC:16826]	ENSG00000102804.15	TSC22D1	8848	c("ENST00000261489", "ENST00000437455", "ENST00000458659", "ENST00000460842", "ENST00000472477", "ENST00000486464", "ENST00000487881", "ENST00000493016", "ENST00000496314", "ENST00000496838", "ENST00000501704", "ENST00000611198", "ENST00000622051")	1.94	5.04	219	5.06e-41	8.37e-40	40.3
3	99800000	1e+08	364000	+	ENSG00000184220	CMSS1	protein_coding	chromosome	cms1 ribosomal small subunit homolog [Source:HGNC Symbol;Acc:HGNC:28666]	ENSG00000184220.12	CMSS1	84319	c("ENST00000421999", "ENST00000463526", "ENST00000478909", "ENST00000479555", "ENST00000489081", "ENST00000491299", "ENST00000494412", "ENST00000496116", "ENST00000497345")	1.11	4.76	219	5.23e-41	8.64e-40	40.3
6	1610000	1610000	3980	+	ENSG00000054598	FOXC1	protein_coding	chromosome	forkhead box C1 [Source:HGNC Symbol;Acc:HGNC:3800]	ENSG00000054598.9	FOXC1	2296	ENST00000645831	4.02	1.86	219	5.33e-41	8.81e-40	40.3
19	43700000	43800000	27000	-	ENSG00000105771	SMG9	protein_coding	chromosome	SMG9 nonsense mediated mRNA decay factor [Source:HGNC Symbol;Acc:HGNC:25763]	ENSG00000105771.14	SMG9	56006	c("ENST00000270066", "ENST00000594081", "ENST00000595700", "ENST00000596714", "ENST00000597586", "ENST00000597598", "ENST00000598860", "ENST00000598886", "ENST00000599804", "ENST00000600097", "ENST00000601170", "ENST00000601925", "ENST00000602222")	1.37	5.28	219	5.39e-41	8.9e-40	40.3
1	1.61e+08	1.61e+08	5470	+	ENSG00000158869	FCER1G	protein_coding	chromosome	Fc fragment of IgE receptor Ig [Source:HGNC Symbol;Acc:HGNC:3611]	ENSG00000158869.11	FCER1G	2207	c("ENST00000289902", "ENST00000367992", "ENST00000490414")	2.94	4.56	219	5.52e-41	9.1e-40	40.3
12	1.23e+08	1.23e+08	22200	-	ENSG00000111328	CDK2AP1	protein_coding	chromosome	cyclin dependent kinase 2 associated protein 1 [Source:HGNC Symbol;Acc:HGNC:14002]	ENSG00000111328.7	CDK2AP1	8099	c("ENST00000261692", "ENST00000535796", "ENST00000535979", "ENST00000538446", "ENST00000541002", "ENST00000542174", "ENST00000542427", "ENST00000543217", "ENST00000544658", "ENST00000544890", "ENST00000618072", "ENST00000652466")	1.62	4.85	219	5.77e-41	9.5e-40	40.2
19	18300000	18300000	17400	-	ENSG00000130518	IQCN	protein_coding	chromosome	IQ motif containing N [Source:HGNC Symbol;Acc:HGNC:29350]	ENSG00000130518.17	IQCN	80726	c("ENST00000392413", "ENST00000593659", "ENST00000595654", "ENST00000599528", "ENST00000599638", "ENST00000600328", "ENST00000600359", "ENST00000608950", "ENST00000612316")	-2.24	5.42	219	6.03e-41	9.92e-40	40.2
1	2.02e+08	2.02e+08	11300	-	ENSG00000143862	ARL8A	protein_coding	chromosome	ADP ribosylation factor like GTPase 8A [Source:HGNC Symbol;Acc:HGNC:25192]	ENSG00000143862.8	ARL8A	127829	c("ENST00000272217", "ENST00000486225", "ENST00000491358", "ENST00000614750")	1.21	4.8	218	6.43e-41	1.06e-39	40.2
16	67200000	67200000	18100	-	ENSG00000135723	FHOD1	protein_coding	chromosome	formin homology 2 domain containing 1 [Source:HGNC Symbol;Acc:HGNC:17905]	ENSG00000135723.14	FHOD1	29109	c("ENST00000258201", "ENST00000561922", "ENST00000562266", "ENST00000566006", "ENST00000567509", "ENST00000567561", "ENST00000567752", "ENST00000568595", "ENST00000569085", "ENST00000569888")	1.97	4.62	218	6.81e-41	1.12e-39	40.2
3	1.51e+08	1.51e+08	5380	-	ENSG00000174946	GPR171	protein_coding	chromosome	G protein-coupled receptor 171 [Source:HGNC Symbol;Acc:HGNC:30057]	ENSG00000174946.7	GPR171	29909	c("ENST00000309180", "ENST00000480322", "ENST00000617554")	4.16	1.29	218	7.08e-41	1.16e-39	40.2
20	64100000	64100000	6810	-	ENSG00000171700	RGS19	protein_coding	chromosome	regulator of G protein signaling 19 [Source:HGNC Symbol;Acc:HGNC:13735]	ENSG00000171700.14	RGS19	10287	c("ENST00000332298", "ENST00000395042", "ENST00000479996", "ENST00000493165")	-1.26	5.98	218	7.3e-41	1.2e-39	40.1
12	75500000	75500000	23100	+	ENSG00000139278	GLIPR1	protein_coding	chromosome	GLI pathogenesis related 1 [Source:HGNC Symbol;Acc:HGNC:17001]	ENSG00000139278.10	GLIPR1	11010	c("ENST00000266659", "ENST00000456650", "ENST00000536703", "ENST00000550491")	-1.95	6.82	218	7.36e-41	1.21e-39	40.1
2	42500000	42800000	262000	+	ENSG00000057935	MTA3	protein_coding	chromosome	metastasis associated 1 family member 3 [Source:HGNC Symbol;Acc:HGNC:23784]	ENSG00000057935.13	MTA3	57504	c("ENST00000405094", "ENST00000405592", "ENST00000406652", "ENST00000406911", "ENST00000407270", "ENST00000409019", "ENST00000430763", "ENST00000433553", "ENST00000454356", "ENST00000461256", "ENST00000467925", "ENST00000472767", "ENST00000475383", "ENST00000478602", "ENST00000482875", "ENST00000484780", "ENST00000490611", "ENST00000491314", "ENST00000493983")	1.43	5.13	218	7.86e-41	1.29e-39	40.1
6	31600000	31600000	2000	-	ENSG00000227507	LTB	protein_coding	chromosome	lymphotoxin beta [Source:HGNC Symbol;Acc:HGNC:6711]	ENSG00000227507.2	LTB	4050	c("ENST00000429299", "ENST00000446745", "ENST00000482429", "ENST00000483972")	-3	8.4	218	8.38e-41	1.37e-39	40.1
20	49600000	49700000	80900	-	ENSG00000158470	B4GALT5	protein_coding	chromosome	beta-1,4-galactosyltransferase 5 [Source:HGNC Symbol;Acc:HGNC:928]	ENSG00000158470.5	B4GALT5	9334	ENST00000371711	2.25	4.71	218	8.74e-41	1.43e-39	40.1
1	28800000	28900000	59100	+	ENSG00000116329	OPRD1	protein_coding	chromosome	opioid receptor delta 1 [Source:HGNC Symbol;Acc:HGNC:8153]	ENSG00000116329.11	OPRD1	4985	c("ENST00000234961", "ENST00000621425")	-1.84	3.25	218	8.8e-41	1.44e-39	40.1
5	1.27e+08	1.27e+08	60400	+	ENSG00000113368	LMNB1	protein_coding	chromosome	lamin B1 [Source:HGNC Symbol;Acc:HGNC:6637]	ENSG00000113368.12	LMNB1	4001	c("ENST00000261366", "ENST00000395354", "ENST00000460265", "ENST00000463908", "ENST00000472034", "ENST00000492190", "ENST00000494185", "ENST00000504788")	2.51	5.74	217	9.02e-41	1.47e-39	40
1	1.49e+08	1.49e+08	77400	+	ENSG00000286219	NOTCH2NLC	protein_coding	chromosome	notch 2 N-terminal like C [Source:HGNC Symbol;Acc:HGNC:53924]	ENSG00000286219.1	NOTCH2NLC	100996717	c("ENST00000578189", "ENST00000650865", "ENST00000652191")	-2.11	5.68	217	9.13e-41	1.49e-39	40
X	3600000	3710000	109000	-	ENSG00000183943	PRKX	protein_coding	chromosome	protein kinase X-linked [Source:HGNC Symbol;Acc:HGNC:9441]	ENSG00000183943.6	PRKX	5613	c("ENST00000262848", "ENST00000425240", "ENST00000462736", "ENST00000496648")	-1.31	6.77	217	9.96e-41	1.62e-39	40
15	84700000	84700000	46900	-	ENSG00000140612	SEC11A	protein_coding	chromosome	SEC11 homolog A, signal peptidase complex subunit [Source:HGNC Symbol;Acc:HGNC:17718]	ENSG00000140612.14	SEC11A	23478	c("ENST00000268220", "ENST00000455959", "ENST00000558134", "ENST00000558196", "ENST00000558217", "ENST00000558924", "ENST00000559376", "ENST00000559729", "ENST00000560266", "ENST00000560409")	0.863	6.41	217	9.98e-41	1.62e-39	40
5	850000	893000	42500	-	ENSG00000028310	BRD9	protein_coding	chromosome	bromodomain containing 9 [Source:HGNC Symbol;Acc:HGNC:25818]	ENSG00000028310.18	BRD9	65980	c("ENST00000466684", "ENST00000467963", "ENST00000475706", "ENST00000483173", "ENST00000483234", "ENST00000487688", "ENST00000489093", "ENST00000489816", "ENST00000490814", "ENST00000493082", "ENST00000494422", "ENST00000495265", "ENST00000495794", "ENST00000497410", "ENST00000518250", "ENST00000518251", "ENST00000519112", "ENST00000519838", "ENST00000523139")	1.29	5.34	217	1.02e-40	1.66e-39	40
5	1.54e+08	1.54e+08	230000	+	ENSG00000164574	GALNT10	protein_coding	chromosome	polypeptide N-acetylgalactosaminyltransferase 10 [Source:HGNC Symbol;Acc:HGNC:19873]	ENSG00000164574.16	GALNT10	55568	c("ENST00000297107", "ENST00000377661", "ENST00000425427", "ENST00000517958", "ENST00000519235", "ENST00000519544", "ENST00000519571", "ENST00000520647", "ENST00000521781", "ENST00000521786")	-1.25	6.43	217	1.06e-40	1.73e-39	40
12	57600000	57600000	5180	+	ENSG00000178498	DTX3	protein_coding	chromosome	deltex E3 ubiquitin ligase 3 [Source:HGNC Symbol;Acc:HGNC:24457]	ENSG00000178498.16	DTX3	196403	c("ENST00000337737", "ENST00000548198", "ENST00000548478", "ENST00000548804", "ENST00000549583", "ENST00000550300", "ENST00000550596", "ENST00000551632", "ENST00000551835")	3.04	3.76	217	1.11e-40	1.8e-39	40
19	55400000	55400000	17900	+	ENSG00000108107	RPL28	protein_coding	chromosome	ribosomal protein L28 [Source:HGNC Symbol;Acc:HGNC:10330]	ENSG00000108107.14	RPL28	6158	c("ENST00000344063", "ENST00000426763", "ENST00000428193", "ENST00000431533", "ENST00000558131", "ENST00000558752", "ENST00000558815", "ENST00000559463", "ENST00000560055", "ENST00000560583", "ENST00000560881")	1.66	9.06	217	1.12e-40	1.81e-39	40
3	1.95e+08	1.95e+08	31700	-	ENSG00000041802	LSG1	protein_coding	chromosome	large 60S subunit nuclear export GTPase 1 [Source:HGNC Symbol;Acc:HGNC:25652]	ENSG00000041802.11	LSG1	55341	c("ENST00000265245", "ENST00000427461", "ENST00000437613", "ENST00000460584", "ENST00000461343", "ENST00000466391", "ENST00000475763", "ENST00000480853")	1.15	5.59	217	1.14e-40	1.84e-39	39.9
CHR_HSCHR6_MHC_DBB_CTG1	30700000	30700000	1360	-	ENSG00000227231	IER3	protein_coding	chromosome	immediate early response 3 [Source:HGNC Symbol;Acc:HGNC:5392]	ENSG00000227231.3	IER3	8870	c("ENST00000416884", "ENST00000429592")	5.25	2.99	217	1.16e-40	1.87e-39	39.9
6	34900000	34900000	10600	-	ENSG00000064995	TAF11	protein_coding	chromosome	TATA-box binding protein associated factor 11 [Source:HGNC Symbol;Acc:HGNC:11544]	ENSG00000064995.18	TAF11	6882	c("ENST00000361288", "ENST00000420584", "ENST00000650109")	1.14	4.73	217	1.21e-40	1.95e-39	39.9
12	50200000	50300000	108000	-	ENSG00000050405	LIMA1	protein_coding	chromosome	LIM domain and actin binding 1 [Source:HGNC Symbol;Acc:HGNC:24636]	ENSG00000050405.13	LIMA1	51474	c("ENST00000341247", "ENST00000394943", "ENST00000547825", "ENST00000549064", "ENST00000550592", "ENST00000550611", "ENST00000551486", "ENST00000551691", "ENST00000552008", "ENST00000552045", "ENST00000552338", "ENST00000552491", "ENST00000552720", "ENST00000552783", "ENST00000552823", "ENST00000552909")	2.58	4.11	217	1.24e-40	2e-39	39.9
2	2.37e+08	2.37e+08	90400	-	ENSG00000163359	COL6A3	protein_coding	chromosome	collagen type VI alpha 3 chain [Source:HGNC Symbol;Acc:HGNC:2213]	ENSG00000163359.15	COL6A3	1293	c("ENST00000295550", "ENST00000347401", "ENST00000353578", "ENST00000392003", "ENST00000392004", "ENST00000409809", "ENST00000433762", "ENST00000468792", "ENST00000472056", "ENST00000473258", "ENST00000491233", "ENST00000491769", "ENST00000493475", "ENST00000493608")	3.69	7.02	216	1.41e-40	2.27e-39	39.9
1	1.59e+08	1.59e+08	55200	+	ENSG00000163565	IFI16	protein_coding	chromosome	interferon gamma inducible protein 16 [Source:HGNC Symbol;Acc:HGNC:5395]	ENSG00000163565.18	IFI16	3428	c("ENST00000295809", "ENST00000340979", "ENST00000359709", "ENST00000368131", "ENST00000368132", "ENST00000426592", "ENST00000447473", "ENST00000448393", "ENST00000474473", "ENST00000483916", "ENST00000493884", "ENST00000562225", "ENST00000566111", "ENST00000567661")	1.41	7.71	216	1.49e-40	2.39e-39	39.8
10	1.1e+08	1.1e+08	58800	-	ENSG00000108039	XPNPEP1	protein_coding	chromosome	X-prolyl aminopeptidase 1 [Source:HGNC Symbol;Acc:HGNC:12822]	ENSG00000108039.18	XPNPEP1	7511	c("ENST00000322238", "ENST00000369658", "ENST00000369683", "ENST00000403138", "ENST00000423625", "ENST00000430337", "ENST00000443078", "ENST00000451592", "ENST00000460055", "ENST00000460523", "ENST00000472336", "ENST00000475123", "ENST00000488118", "ENST00000490740", "ENST00000494499", "ENST00000494564", "ENST00000502595", "ENST00000502935", "ENST00000504664", "ENST00000505255", "ENST00000506777"…
ENST00000512582, "ENST00000513817")	1.18	5.77	216	1.53e-40	2.46e-39	39.8
7	6790000	6830000	32600	-	ENSG00000146574	CCZ1B	protein_coding	chromosome	CCZ1 homolog B, vacuolar protein trafficking and biogenesis associated [Source:HGNC Symbol;Acc:HGNC:21717]	ENSG00000146574.15	CCZ1B	221960	c("ENST00000316731", "ENST00000411858", "ENST00000429267", "ENST00000462378", "ENST00000464543", "ENST00000467004", "ENST00000468078", "ENST00000472464", "ENST00000481830", "ENST00000485620", "ENST00000486840", "ENST00000490178", "ENST00000496187", "ENST00000597208", "ENST00000626257")	0.994	5.31	216	1.63e-40	2.61e-39	39.8
8	42200000	42200000	33000	-	ENSG00000104368	PLAT	protein_coding	chromosome	plasminogen activator, tissue type [Source:HGNC Symbol;Acc:HGNC:9051]	ENSG00000104368.18	PLAT	5327	c("ENST00000220809", "ENST00000352041", "ENST00000429089", "ENST00000429710", "ENST00000519510", "ENST00000520523", "ENST00000521042", "ENST00000521647", "ENST00000521694", "ENST00000522812", "ENST00000524009", "ENST00000524261")	3.43	3.68	216	1.71e-40	2.75e-39	39.8
18	49500000	49500000	4070	-	ENSG00000265681	RPL17	protein_coding	chromosome	ribosomal protein L17 [Source:HGNC Symbol;Acc:HGNC:10307]	ENSG00000265681.7	RPL17	6139	c("ENST00000578528", "ENST00000578532", "ENST00000578966", "ENST00000579248", "ENST00000579408", "ENST00000579495", "ENST00000580210", "ENST00000580261", "ENST00000580387", "ENST00000581091", "ENST00000581305", "ENST00000581373", "ENST00000581741", "ENST00000582588", "ENST00000582782", "ENST00000582935", "ENST00000583036", "ENST00000583637", "ENST00000584364", "ENST00000615479", "ENST00000615760"…	1.42	9.56	216	1.74e-40	2.78e-39	39.8
10	1.02e+08	1.02e+08	17300	+	ENSG00000148840	PPRC1	protein_coding	chromosome	PPARG related coactivator 1 [Source:HGNC Symbol;Acc:HGNC:30025]	ENSG00000148840.11	PPRC1	23082	c("ENST00000278070", "ENST00000370012", "ENST00000413464", "ENST00000462933", "ENST00000489648", "ENST00000495914")	1.31	5.44	216	1.75e-40	2.8e-39	39.8
18	79900000	8e+07	49200	-	ENSG00000122490	SLC66A2	protein_coding	chromosome	solute carrier family 66 member 2 [Source:HGNC Symbol;Acc:HGNC:26188]	ENSG00000122490.19	SLC66A2	80148	c("ENST00000351365", "ENST00000357575", "ENST00000397778", "ENST00000466449", "ENST00000469369", "ENST00000474967", "ENST00000478144", "ENST00000494607", "ENST00000589000", "ENST00000589452", "ENST00000590381", "ENST00000590895", "ENST00000591964", "ENST00000593030")	-1.03	5.48	215	1.79e-40	2.86e-39	39.7
2	2.22e+08	2.23e+08	138000	+	ENSG00000163082	SGPP2	protein_coding	chromosome	sphingosine-1-phosphate phosphatase 2 [Source:HGNC Symbol;Acc:HGNC:19953]	ENSG00000163082.10	SGPP2	130367	ENST00000321276	2.1	4.2	215	1.81e-40	2.89e-39	39.7
16	70300000	70300000	45600	+	ENSG00000157349	DDX19B	protein_coding	chromosome	DEAD-box helicase 19B [Source:HGNC Symbol;Acc:HGNC:2742]	ENSG00000157349.16	DDX19B	11269	c("ENST00000288071", "ENST00000355992", "ENST00000393657", "ENST00000451014", "ENST00000562519", "ENST00000562912", "ENST00000563206", "ENST00000563392", "ENST00000566216", "ENST00000568008", "ENST00000568408", "ENST00000568460", "ENST00000568625", "ENST00000569099", "ENST00000569224", "ENST00000570055")	-0.88	5.6	215	1.82e-40	2.9e-39	39.7
11	9280000	9310000	34000	-	ENSG00000166471	TMEM41B	protein_coding	chromosome	transmembrane protein 41B [Source:HGNC Symbol;Acc:HGNC:28948]	ENSG00000166471.11	TMEM41B	440026	c("ENST00000299596", "ENST00000524543", "ENST00000527813", "ENST00000528080", "ENST00000533723", "ENST00000533867", "ENST00000611268")	1.04	5.59	215	1.82e-40	2.9e-39	39.7
9	8.9e+07	8.9e+07	14300	+	ENSG00000213694	S1PR3	protein_coding	chromosome	sphingosine-1-phosphate receptor 3 [Source:HGNC Symbol;Acc:HGNC:3167]	ENSG00000213694.5	S1PR3	c(1903, 286223)	c("ENST00000334490", "ENST00000358157", "ENST00000375846", "ENST00000375850", "ENST00000375851", "ENST00000648341", "ENST00000648429")	2.29	3.99	215	1.82e-40	2.91e-39	39.7
10	1.2e+08	1.2e+08	25200	-	ENSG00000151923	TIAL1	protein_coding	chromosome	TIA1 cytotoxic granule associated RNA binding protein like 1 [Source:HGNC Symbol;Acc:HGNC:11804]	ENSG00000151923.17	TIAL1	7073	c("ENST00000369086", "ENST00000369087", "ENST00000369093", "ENST00000412524", "ENST00000436547", "ENST00000462373", "ENST00000463089", "ENST00000470635", "ENST00000470781", "ENST00000479729", "ENST00000489822", "ENST00000495821", "ENST00000497671")	1.75	6.29	215	2.04e-40	3.25e-39	39.7
15	88900000	88900000	18300	-	ENSG00000140511	HAPLN3	protein_coding	chromosome	hyaluronan and proteoglycan link protein 3 [Source:HGNC Symbol;Acc:HGNC:21446]	ENSG00000140511.11	HAPLN3	145864	c("ENST00000359595", "ENST00000558770", "ENST00000562281", "ENST00000562889", "ENST00000563808")	3.45	3.67	215	2.08e-40	3.31e-39	39.7
11	1.25e+08	1.25e+08	23700	+	ENSG00000064199	SPA17	protein_coding	chromosome	sperm autoantigenic protein 17 [Source:HGNC Symbol;Acc:HGNC:11210]	ENSG00000064199.6	SPA17	53340	c("ENST00000227135", "ENST00000524614", "ENST00000529498", "ENST00000532692")	2.63	1.91	215	2.14e-40	3.41e-39	39.7
16	58700000	58700000	27200	-	ENSG00000125166	GOT2	protein_coding	chromosome	glutamic-oxaloacetic transaminase 2 [Source:HGNC Symbol;Acc:HGNC:4433]	ENSG00000125166.13	GOT2	2806	c("ENST00000245206", "ENST00000434819", "ENST00000492378", "ENST00000494627", "ENST00000496461", "ENST00000564400", "ENST00000568368")	1.21	6.29	215	2.21e-40	3.51e-39	39.7
X	1.03e+08	1.03e+08	1740	+	ENSG00000166681	BEX3	protein_coding	chromosome	brain expressed X-linked 3 [Source:HGNC Symbol;Acc:HGNC:13388]	ENSG00000166681.13	BEX3	27018	c("ENST00000361298", "ENST00000372634", "ENST00000372635", "ENST00000372645")	3.51	3.08	215	2.29e-40	3.63e-39	39.6
16	82100000	82200000	22400	-	ENSG00000135698	MPHOSPH6	protein_coding	chromosome	M-phase phosphoprotein 6 [Source:HGNC Symbol;Acc:HGNC:7214]	ENSG00000135698.10	MPHOSPH6	10200	c("ENST00000258169", "ENST00000563100", "ENST00000563504", "ENST00000566748", "ENST00000567729", "ENST00000568016", "ENST00000569021", "ENST00000569599")	1.09	4.08	215	2.3e-40	3.64e-39	39.6
11	67400000	67400000	6180	+	ENSG00000175463	TBC1D10C	protein_coding	chromosome	TBC1 domain family member 10C [Source:HGNC Symbol;Acc:HGNC:24702]	ENSG00000175463.12	TBC1D10C	374403	c("ENST00000312390", "ENST00000524662", "ENST00000526387", "ENST00000526474", "ENST00000529132", "ENST00000529635", "ENST00000530967", "ENST00000533745", "ENST00000542590")	-1.96	7.57	215	2.47e-40	3.9e-39	39.6
7	1.35e+08	1.35e+08	226000	+	ENSG00000122786	CALD1	protein_coding	chromosome	caldesmon 1 [Source:HGNC Symbol;Acc:HGNC:1441]	ENSG00000122786.20	CALD1	800	c("ENST00000361675", "ENST00000361901", "ENST00000393118", "ENST00000417172", "ENST00000422748", "ENST00000424922", "ENST00000430085", "ENST00000435928", "ENST00000436461", "ENST00000443197", "ENST00000445569", "ENST00000454108", "ENST00000462181", "ENST00000466704", "ENST00000472096", "ENST00000473714", "ENST00000475772", "ENST00000478075", "ENST00000480638", "ENST00000482470", "ENST00000489019"…	3.52	4.53	214	2.5e-40	3.95e-39	39.6
2	74100000	74100000	12500	-	ENSG00000163170	BOLA3	protein_coding	chromosome	bolA family member 3 [Source:HGNC Symbol;Acc:HGNC:24415]	ENSG00000163170.12	BOLA3	388962	c("ENST00000295326", "ENST00000327428", "ENST00000469676", "ENST00000477685", "ENST00000484655")	1.69	3.51	214	2.61e-40	4.13e-39	39.6
9	19100000	19100000	49800	-	ENSG00000147874	HAUS6	protein_coding	chromosome	HAUS augmin like complex subunit 6 [Source:HGNC Symbol;Acc:HGNC:25948]	ENSG00000147874.11	HAUS6	54801	c("ENST00000380496", "ENST00000380502", "ENST00000415524")	1.26	5.21	214	2.68e-40	4.23e-39	39.6
1	1.56e+08	1.56e+08	18500	-	ENSG00000160803	UBQLN4	protein_coding	chromosome	ubiquilin 4 [Source:HGNC Symbol;Acc:HGNC:1237]	ENSG00000160803.8	UBQLN4	56893	c("ENST00000368309", "ENST00000459954", "ENST00000472638")	1.2	5.02	214	2.73e-40	4.3e-39	39.6
11	46700000	46800000	103000	-	ENSG00000175216	CKAP5	protein_coding	chromosome	cytoskeleton associated protein 5 [Source:HGNC Symbol;Acc:HGNC:28959]	ENSG00000175216.15	CKAP5	9793	c("ENST00000312055", "ENST00000354558", "ENST00000525248", "ENST00000525896", "ENST00000526496", "ENST00000526876", "ENST00000526943", "ENST00000527333", "ENST00000528593", "ENST00000529230", "ENST00000532321", "ENST00000533413")	1.41	6.26	214	2.84e-40	4.47e-39	39.5
2	89300000	89300000	522	-	ENSG00000242371	IGKV1-39	IG_V_gene	chromosome	immunoglobulin kappa variable 1-39 (gene/pseudogene) [Source:HGNC Symbol;Acc:HGNC:5740]	ENSG00000242371.1	IGKV1-39	NA	ENST00000498574	-6.4	7.9	214	3.15e-40	4.96e-39	39.5
CHR_HSCHR22_1_CTG3	22400000	22400000	515	+	ENSG00000281565	IGLV1-41	IG_V_pseudogene	chromosome	immunoglobulin lambda variable 1-41 (pseudogene) [Source:HGNC Symbol;Acc:HGNC:5878]	ENSG00000281565.1	IGLV1-41	NA	ENST00000630026	-6.28	3.74	214	3.17e-40	4.99e-39	39.5
11	34100000	34100000	50900	+	ENSG00000135387	CAPRIN1	protein_coding	chromosome	cell cycle associated protein 1 [Source:HGNC Symbol;Acc:HGNC:6743]	ENSG00000135387.21	CAPRIN1	4076	c("ENST00000341394", "ENST00000389645", "ENST00000526477", "ENST00000526494", "ENST00000528856", "ENST00000528948", "ENST00000529307", "ENST00000530008", "ENST00000530820", "ENST00000531668", "ENST00000532755", "ENST00000532820", "ENST00000533562", "ENST00000533641", "ENST00000533657", "ENST00000534042", "ENST00000534825")	1.17	7.36	214	3.43e-40	5.39e-39	39.5
11	67500000	67500000	1430	-	ENSG00000175514	GPR152	protein_coding	chromosome	G protein-coupled receptor 152 [Source:HGNC Symbol;Acc:HGNC:23622]	ENSG00000175514.2	GPR152	390212	ENST00000312457	-3.7	0.809	214	3.46e-40	5.42e-39	39.5
3	48600000	48600000	31200	-	ENSG00000114270	COL7A1	protein_coding	chromosome	collagen type VII alpha 1 chain [Source:HGNC Symbol;Acc:HGNC:2214]	ENSG00000114270.17	COL7A1	1294	c("ENST00000328333", "ENST00000422991", "ENST00000459756", "ENST00000462475", "ENST00000465238", "ENST00000466591", "ENST00000467985", "ENST00000470076", "ENST00000474432", "ENST00000487017")	4.82	4.98	213	3.53e-40	5.53e-39	39.5
3	53900000	53900000	7550	-	ENSG00000113811	SELENOK	protein_coding	chromosome	selenoprotein K [Source:HGNC Symbol;Acc:HGNC:30394]	ENSG00000113811.11	SELENOK	58515	c("ENST00000485414", "ENST00000487571", "ENST00000488746", "ENST00000495461", "ENST00000541726")	-1.64	6.81	213	3.7e-40	5.8e-39	39.4
19	47100000	47100000	49600	-	ENSG00000130749	ZC3H4	protein_coding	chromosome	zinc finger CCCH-type containing 4 [Source:HGNC Symbol;Acc:HGNC:17808]	ENSG00000130749.10	ZC3H4	23211	c("ENST00000253048", "ENST00000594019", "ENST00000595341", "ENST00000597069", "ENST00000601973")	1.57	5.15	213	3.78e-40	5.92e-39	39.4
5	1.55e+08	1.55e+08	105000	+	ENSG00000155506	LARP1	protein_coding	chromosome	La ribonucleoprotein domain family member 1 [Source:HGNC Symbol;Acc:HGNC:29531]	ENSG00000155506.17	LARP1	23367	c("ENST00000336314", "ENST00000517616", "ENST00000518194", "ENST00000518297", "ENST00000518595", "ENST00000518677", "ENST00000518742", "ENST00000518892", "ENST00000519194", "ENST00000519931", "ENST00000521577", "ENST00000522272", "ENST00000523163", "ENST00000524187", "ENST00000524248")	1.24	7.29	213	3.85e-40	6.02e-39	39.4
14	22900000	22900000	9970	+	ENSG00000197324	LRP10	protein_coding	chromosome	LDL receptor related protein 10 [Source:HGNC Symbol;Acc:HGNC:14553]	ENSG00000197324.9	LRP10	26020	c("ENST00000359591", "ENST00000470660", "ENST00000546834", "ENST00000551466", "ENST00000553002")	-1.35	7.29	213	3.86e-40	6.03e-39	39.4
2	61500000	61500000	60800	-	ENSG00000082898	XPO1	protein_coding	chromosome	exportin 1 [Source:HGNC Symbol;Acc:HGNC:12825]	ENSG00000082898.17	XPO1	7514	c("ENST00000401558", "ENST00000404992", "ENST00000406957", "ENST00000420673", "ENST00000422552", "ENST00000428210", "ENST00000436018", "ENST00000437159", "ENST00000443240", "ENST00000449444", "ENST00000451765", "ENST00000457483", "ENST00000460037", "ENST00000461407", "ENST00000468259", "ENST00000469337", "ENST00000475744", "ENST00000476585", "ENST00000481073", "ENST00000481214", "ENST00000489954"…	1.17	7.63	213	3.87e-40	6.04e-39	39.4
12	6920000	6940000	17900	+	ENSG00000111676	ATN1	protein_coding	chromosome	atrophin 1 [Source:HGNC Symbol;Acc:HGNC:3033]	ENSG00000111676.15	ATN1	1822	c("ENST00000356654", "ENST00000396684", "ENST00000537488", "ENST00000541029")	2.16	5.26	213	3.93e-40	6.13e-39	39.4
9	81600000	81700000	106000	-	ENSG00000196781	TLE1	protein_coding	chromosome	TLE family member 1, transcriptional corepressor [Source:HGNC Symbol;Acc:HGNC:11837]	ENSG00000196781.15	TLE1	7088	c("ENST00000376463", "ENST00000376484", "ENST00000376499", "ENST00000418319", "ENST00000464999", "ENST00000491534")	-2.45	7.1	213	3.98e-40	6.2e-39	39.4
11	6680000	6680000	2960	-	ENSG00000158042	MRPL17	protein_coding	chromosome	mitochondrial ribosomal protein L17 [Source:HGNC Symbol;Acc:HGNC:14053]	ENSG00000158042.9	MRPL17	63875	c("ENST00000288937", "ENST00000529958", "ENST00000532203", "ENST00000532676")	1.92	4.03	213	4.38e-40	6.81e-39	39.4
X	34600000	34700000	30200	-	ENSG00000147027	TMEM47	protein_coding	chromosome	transmembrane protein 47 [Source:HGNC Symbol;Acc:HGNC:18515]	ENSG00000147027.4	TMEM47	83604	ENST00000275954	4.38	0.94	213	4.41e-40	6.86e-39	39.4
19	1.4e+07	1.4e+07	8960	+	ENSG00000132017	DCAF15	protein_coding	chromosome	DDB1 and CUL4 associated factor 15 [Source:HGNC Symbol;Acc:HGNC:25095]	ENSG00000132017.10	DCAF15	90379	c("ENST00000254337", "ENST00000585468", "ENST00000587307", "ENST00000588523", "ENST00000591385", "ENST00000591802")	1.91	4.54	213	4.46e-40	6.92e-39	39.4
7	1.24e+08	1.24e+08	67100	-	ENSG00000106299	WASL	protein_coding	chromosome	WASP like actin nucleation promoting factor [Source:HGNC Symbol;Acc:HGNC:12735]	ENSG00000106299.8	WASL	8976	ENST00000223023	1.88	3.89	213	4.58e-40	7.11e-39	39.3
19	52900000	52900000	19100	-	ENSG00000213793	ZNF888	protein_coding	chromosome	zinc finger protein 888 [Source:HGNC Symbol;Acc:HGNC:38695]	ENSG00000213793.5	ZNF888	388559	c("ENST00000596623", "ENST00000638862")	1.68	4.28	213	4.92e-40	7.62e-39	39.3
4	70800000	70800000	24100	-	ENSG00000132463	GRSF1	protein_coding	chromosome	G-rich RNA sequence binding factor 1 [Source:HGNC Symbol;Acc:HGNC:4610]	ENSG00000132463.14	GRSF1	2926	c("ENST00000254799", "ENST00000499044", "ENST00000502323", "ENST00000505068", "ENST00000506453", "ENST00000508091", "ENST00000514161", "ENST00000545193")	1.12	6.17	212	5.29e-40	8.19e-39	39.3
20	45400000	45400000	4550	+	ENSG00000244274	DBNDD2	protein_coding	chromosome	dysbindin domain containing 2 [Source:HGNC Symbol;Acc:HGNC:15881]	ENSG00000244274.7	DBNDD2	55861	c("ENST00000357275", "ENST00000360981", "ENST00000372710", "ENST00000372712", "ENST00000372717", "ENST00000372720", "ENST00000372722", "ENST00000372723", "ENST00000443296")	3.31	2.95	212	5.39e-40	8.34e-39	39.3
11	72200000	72200000	15400	+	ENSG00000165458	INPPL1	protein_coding	chromosome	inositol polyphosphate phosphatase like 1 [Source:HGNC Symbol;Acc:HGNC:6080]	ENSG00000165458.14	INPPL1	3636	c("ENST00000298229", "ENST00000320683", "ENST00000535985", "ENST00000537656", "ENST00000537755", "ENST00000538339", "ENST00000538751", "ENST00000540329", "ENST00000540973", "ENST00000541303", "ENST00000541544", "ENST00000541752", "ENST00000541756", "ENST00000543234", "ENST00000544806", "ENST00000545355")	1.63	6.53	212	5.61e-40	8.67e-39	39.3
6	89600000	89600000	70600	-	ENSG00000083099	LYRM2	protein_coding	chromosome	LYR motif containing 2 [Source:HGNC Symbol;Acc:HGNC:25229]	ENSG00000083099.11	LYRM2	57226	c("ENST00000412237", "ENST00000517396", "ENST00000520318", "ENST00000520441", "ENST00000520897", "ENST00000521961", "ENST00000523075", "ENST00000523377", "ENST00000523793", "ENST00000524153", "ENST00000626778")	-0.849	5.66	212	5.69e-40	8.78e-39	39.2
1	1.46e+08	1.46e+08	164000	-	ENSG00000271425	NBPF10	protein_coding	chromosome	NBPF member 10 [Source:HGNC Symbol;Acc:HGNC:31992]	ENSG00000271425.9	NBPF10	100132406	c("ENST00000583866", "ENST00000612520", "ENST00000617010")	-1.75	5.89	212	6.31e-40	9.73e-39	39.2
4	1.1e+08	1.1e+08	129000	+	ENSG00000005059	MCUB	protein_coding	chromosome	mitochondrial calcium uniporter dominant negative beta subunit [Source:HGNC Symbol;Acc:HGNC:26076]	ENSG00000005059.16	MCUB	55013	c("ENST00000394650", "ENST00000452915", "ENST00000472310", "ENST00000494604", "ENST00000515114")	-1.47	6.66	212	6.43e-40	9.91e-39	39.2
22	4e+07	40300000	291000	+	ENSG00000100354	TNRC6B	protein_coding	chromosome	trinucleotide repeat containing adaptor 6B [Source:HGNC Symbol;Acc:HGNC:29190]	ENSG00000100354.21	TNRC6B	23112	c("ENST00000301923", "ENST00000335727", "ENST00000402203", "ENST00000441751", "ENST00000446273", "ENST00000454349", "ENST00000467658", "ENST00000489500", "ENST00000497559")	-1.92	7.49	212	6.59e-40	1.01e-38	39.2
11	66800000	66800000	422	-	ENSG00000254984	FTLP6	processed_pseudogene	chromosome	ferritin light chain pseudogene 6 [Source:HGNC Symbol;Acc:HGNC:37954]	ENSG00000254984.1	FTLP6	NA	ENST00000355274	-3.17	2.12	211	7.42e-40	1.14e-38	39.1
11	46600000	46700000	57300	+	ENSG00000175224	ATG13	protein_coding	chromosome	autophagy related 13 [Source:HGNC Symbol;Acc:HGNC:29091]	ENSG00000175224.16	ATG13	9776	c("ENST00000359513", "ENST00000395549", "ENST00000524625", "ENST00000525009", "ENST00000525850", "ENST00000526485", "ENST00000526508", "ENST00000526715", "ENST00000527907", "ENST00000528145", "ENST00000528494", "ENST00000528704", "ENST00000528984", "ENST00000529395", "ENST00000529655", "ENST00000530500", "ENST00000530942", "ENST00000531933", "ENST00000532067", "ENST00000533316", "ENST00000533325"…
ENST00000581438, "ENST00000582547", "ENST00000583249")	-0.82	6.33	211	7.65e-40	1.18e-38	39.1
14	5.2e+07	5.2e+07	21200	+	ENSG00000087302	RTRAF	protein_coding	chromosome	RNA transcription, translation and transport factor [Source:HGNC Symbol;Acc:HGNC:23169]	ENSG00000087302.9	RTRAF	51637	c("ENST00000261700", "ENST00000553362", "ENST00000553479", "ENST00000553707", "ENST00000555319", "ENST00000556760", "ENST00000557553")	1.18	6.44	211	8.32e-40	1.28e-38	39.1
5	65700000	65700000	57100	-	ENSG00000197860	SGTB	protein_coding	chromosome	small glutamine rich tetratricopeptide repeat containing beta [Source:HGNC Symbol;Acc:HGNC:23567]	ENSG00000197860.10	SGTB	54557	c("ENST00000381007", "ENST00000506816")	1.56	4.64	211	8.44e-40	1.29e-38	39.1
12	6460000	6470000	8750	-	ENSG00000139190	VAMP1	protein_coding	chromosome	vesicle associated membrane protein 1 [Source:HGNC Symbol;Acc:HGNC:12642]	ENSG00000139190.16	VAMP1	6843	c("ENST00000361716", "ENST00000396308", "ENST00000400911", "ENST00000535180", "ENST00000535927", "ENST00000538970", "ENST00000539047", "ENST00000544432")	2.03	5.34	211	8.79e-40	1.35e-38	39.1
20	35400000	35400000	2420	+	ENSG00000204183	GDF5OS	protein_coding	chromosome	growth differentiation factor 5 opposite strand [Source:HGNC Symbol;Acc:HGNC:33435]	ENSG00000204183.2	GDF5OS	NA	c("ENST00000374375", "ENST00000650879")	-3.14	0.702	211	9.24e-40	1.41e-38	39
5	79300000	79300000	787	-	ENSG00000213757	AC020898.1	processed_pseudogene	chromosome	ribosomal protein S3A (RPS3A) pseudogene	ENSG00000213757.3	AC020898.1	NA	ENST00000474167	-2.94	0.576	211	9.35e-40	1.43e-38	39
17	6640000	6640000	3560	+	ENSG00000129235	TXNDC17	protein_coding	chromosome	thioredoxin domain containing 17 [Source:HGNC Symbol;Acc:HGNC:28218]	ENSG00000129235.11	TXNDC17	84817	c("ENST00000250101", "ENST00000570330", "ENST00000571029", "ENST00000571957", "ENST00000573792", "ENST00000574429", "ENST00000574734", "ENST00000574838", "ENST00000576020", "ENST00000577146")	2.07	4.25	211	9.43e-40	1.44e-38	39
12	68600000	68600000	318	-	ENSG00000234040	RPL10P12	processed_pseudogene	chromosome	ribosomal protein L10 pseudogene 12 [Source:HGNC Symbol;Acc:HGNC:52345]	ENSG00000234040.3	RPL10P12	NA	ENST00000427342	-3.39	1.23	211	9.56e-40	1.46e-38	39
[truncated: 15,916 more rows]
