# Supplementary material for: Joint Secondary Transcriptomic Analysis of Non-Hodgkin’s B-Cell Lymphomas Predicts Reliance on Pathways Associated with the Extracellular Matrix and Robust Diagnostic Biomarkers
Source: J Bioinform Syst Biol. Author manuscript; Available in PMC 2023 Mar 2. (PMC9980876; doi:10.26502/jbsb.5107040)
Supplement: Supply [file NIHMS1870914-supplement-Supply.zip › SUPPLEMENTARY_MATERIALS_Lymphoma_transcr_NR-S/S2_File.xlsx]

## Sheet: simple_edgeR_lymphoma_healthy
gene_id	gene_name	logFC	FDR
ENSG00000139329	LUM	11.1	1.11e-145
ENSG00000138755	CXCL9	11	4.31e-141
ENSG00000159189	C1QC	9.65	2.7e-132
ENSG00000173372	C1QA	9.54	2.03e-123
ENSG00000278167	CCL18	10	3.74e-123
ENSG00000162692	VCAM1	7.58	2.29e-120
ENSG00000173369	C1QB	9.4	8.19e-119
ENSG00000130208	APOC1	6.93	8.55e-117
ENSG00000203396	AL512646.1	-15.6	2.24e-115
ENSG00000172724	CCL19	8.48	1.27e-111
ENSG00000158714	SLAMF8	7.77	4.01e-111
ENSG00000168542	COL3A1	10.1	1.67e-110
ENSG00000176907	TCIM	8.07	7.86e-110
ENSG00000106538	RARRES2	7.25	8.21e-109
ENSG00000156234	CXCL13	8.8	1.72e-107
ENSG00000152583	SPARCL1	7.24	6.42e-107
ENSG00000107317	PTGDS	7.69	1.07e-105
ENSG00000164692	COL1A2	8.33	3.7e-102
ENSG00000171604	CXXC5	-2.73	3.7e-102
ENSG00000159403	C1R	4.7	1.41e-100
ENSG00000117984	CTSD	3.65	1.65e-98
ENSG00000285132	CTSB	3.7	4.08e-98
ENSG00000166278	C2	7.15	8.63e-98
ENSG00000176533	GNG7	-4.57	2.03e-97
ENSG00000213886	UBD	10.6	4.88e-96
ENSG00000182492	BGN	7.88	3.22e-95
ENSG00000181035	SLC25A42	-2.22	4.02e-95
ENSG00000143162	CREG1	2.63	5.34e-94
ENSG00000148175	STOM	2.93	5.34e-94
ENSG00000135047	CTSL	6.46	1.08e-92
ENSG00000120942	UBIAD1	-1.61	6.57e-92
ENSG00000143196	DPT	6.94	6.79e-92
ENSG00000133048	CHI3L1	6.54	1.96e-91
ENSG00000188643	S100A16	7.8	4.14e-91
ENSG00000141873	SLC39A3	-2.21	1.39e-90
ENSG00000108691	CCL2	7.77	4.59e-90
ENSG00000125148	MT2A	5.09	4.59e-90
ENSG00000250722	SELENOP	5.92	2.36e-89
ENSG00000197451	HNRNPAB	2.34	4.76e-89
ENSG00000087245	MMP2	7.12	2.92e-88
ENSG00000113088	GZMK	7.55	3.63e-88
ENSG00000155659	VSIG4	7.8	4.19e-88
ENSG00000130203	APOE	5.36	4.69e-88
ENSG00000213088	ACKR1	6.42	4.69e-88
ENSG00000142156	COL6A1	7.09	5.87e-88
ENSG00000136235	GPNMB	4.93	6.41e-88
ENSG00000115414	FN1	6.8	1.06e-87
ENSG00000150782	IL18	4.88	1.32e-87
ENSG00000041982	TNC	5.65	4.07e-87
ENSG00000127528	KLF2	-4.17	5.39e-87
ENSG00000117215	PLA2G2D	4.56	1.01e-86
ENSG00000008517	IL32	4.73	1.01e-86
ENSG00000154096	THY1	6.58	1.6e-86
ENSG00000133110	POSTN	8.17	1.75e-86
ENSG00000160213	CSTB	2.71	1.92e-86
ENSG00000100234	TIMP3	7.24	1.21e-85
ENSG00000035862	TIMP2	4.41	3.44e-85
ENSG00000270388	MTCO3P22	-7.3	4.36e-85
ENSG00000166033	HTRA1	6.37	4.79e-85
ENSG00000179163	FUCA1	2.8	4.46e-84
ENSG00000141027	NCOR1	-1.82	5.4e-84
ENSG00000091986	CCDC80	4.62	1.29e-83
ENSG00000102265	TIMP1	4.67	1.01e-82
ENSG00000139343	SNRPF	1.9	1.01e-82
ENSG00000149131	SERPING1	6.76	9.28e-82
ENSG00000187474	FPR3	6.2	1.43e-81
ENSG00000185215	TNFAIP2	5.34	2.84e-81
ENSG00000169136	ATF5	4.3	2.97e-81
ENSG00000262406	MMP12	6.32	2.03e-80
ENSG00000117228	GBP1	3.48	2.29e-80
ENSG00000072858	SIDT1	-2.27	2.45e-80
ENSG00000171223	JUNB	-4.68	2.9e-80
ENSG00000000971	CFH	6.51	3.12e-80
ENSG00000067082	KLF6	-4.5	6.41e-80
ENSG00000153234	NR4A2	-5.55	1.51e-79
ENSG00000100985	MMP9	7.43	1.86e-79
ENSG00000111666	CHPT1	-2.67	2.1e-79
ENSG00000134028	ADAMDEC1	5.6	2.4e-79
ENSG00000109861	CTSC	2.87	4.71e-79
ENSG00000130844	ZNF331	-3.96	7.95e-79
ENSG00000163545	NUAK2	-2.45	8.28e-79
ENSG00000100632	ERH	2.51	5.52e-78
ENSG00000101335	MYL9	4.89	7.62e-78
ENSG00000147408	CSGALNACT1	-4.06	7.78e-78
ENSG00000106565	TMEM176B	5.7	1.45e-77
ENSG00000167553	TUBA1C	2.47	3.98e-77
ENSG00000137106	GRHPR	2.29	4.44e-77
ENSG00000162745	OLFML2B	5.62	6.43e-77
ENSG00000240583	AQP1	6.31	8.44e-77
ENSG00000122679	RAMP3	5.73	1.12e-76
ENSG00000142173	COL6A2	6.11	1.59e-76
ENSG00000124145	SDC4	6.58	2.28e-76
ENSG00000183049	CAMK1D	-1.87	4.23e-76
ENSG00000129355	CDKN2D	-2.78	8.8e-76
ENSG00000122224	LY9	-3.71	9.39e-76
ENSG00000277401	TJP1	6.16	9.58e-76
ENSG00000109787	KLF3	-2.33	9.59e-76
ENSG00000282409	IGHJ1	-6.14	1.01e-75
ENSG00000025434	NR1H3	4.97	1.07e-75
ENSG00000198467	TPM2	5.55	1.58e-75
ENSG00000142871	CCN1	6.79	2.4e-75
ENSG00000053918	KCNQ1	-3.56	3.98e-75
ENSG00000177469	CAVIN1	4.61	5.22e-75
ENSG00000170027	YWHAG	3.14	6.57e-75
ENSG00000166147	FBN1	3.61	8.07e-75
ENSG00000116132	PRRX1	6.01	1.11e-74
ENSG00000143344	RGL1	5.88	1.32e-74
ENSG00000165312	OTUD1	-2.9	1.37e-74
ENSG00000275214	IFI27	6.25	1.41e-74
ENSG00000169245	CXCL10	7.13	1.5e-74
ENSG00000118292	C1orf54	4.22	2.19e-74
ENSG00000178951	ZBTB7A	-2.65	2.22e-74
ENSG00000152661	GJA1	5.78	2.55e-74
ENSG00000282471	IGHJ3	-8.23	4.02e-74
ENSG00000204673	AKT1S1	2.68	1.69e-73
ENSG00000145220	LYAR	2.1	2.02e-73
ENSG00000129538	RNASE1	6.83	2.34e-73
ENSG00000002933	TMEM176A	5.35	2.41e-73
ENSG00000136960	ENPP2	5.42	2.75e-73
ENSG00000177807	KCNJ10	5.47	4.19e-73
ENSG00000260314	MRC1	6.02	4.23e-73
ENSG00000167733	HSD11B1L	-2.6	5.15e-73
ENSG00000049449	RCN1	2.58	1.05e-72
ENSG00000115461	IGFBP5	6.21	1.83e-72
ENSG00000253234	IGLV2-5	-5.69	2.55e-72
ENSG00000109944	JHY	-2.41	6.04e-72
ENSG00000100982	PCIF1	-1.55	6.04e-72
ENSG00000079459	FDFT1	-2.05	7.26e-72
ENSG00000160991	ORAI2	-2.09	9.64e-72
ENSG00000142227	EMP3	-3.09	3.12e-71
ENSG00000150630	VEGFC	5.39	3.53e-71
ENSG00000137077	CCL21	9.43	4.77e-71
ENSG00000054611	TBC1D22A	-1.2	7.07e-71
ENSG00000117594	HSD11B1	5.68	2.64e-70
ENSG00000163453	IGFBP7	5.78	3.29e-70
ENSG00000234906	APOC2	5.48	4.45e-70
ENSG00000169908	TM4SF1	6.86	5.14e-70
ENSG00000130300	PLVAP	6.17	1.17e-69
ENSG00000223953	C1QTNF5	5.36	1.24e-69
ENSG00000166741	NNMT	6.3	1.31e-69
ENSG00000135838	NPL	3.78	1.45e-69
ENSG00000125910	S1PR4	-3.74	1.51e-69
ENSG00000162645	GBP2	3.31	2.07e-69
ENSG00000119004	CYP20A1	-1.48	2.17e-69
ENSG00000132386	SERPINF1	2.61	2.81e-69
ENSG00000149257	SERPINH1	3.42	3.02e-69
ENSG00000130522	JUND	-3.92	3.4e-69
ENSG00000249751	ECSCR	5.04	5.48e-69
ENSG00000117592	PRDX6	2.23	7.19e-69
ENSG00000156110	ADK	-2.02	8.01e-69
ENSG00000163918	RFC4	1.99	1.15e-68
ENSG00000169609	C15orf40	-1.96	1.41e-68
ENSG00000120129	DUSP1	-4.61	1.45e-68
ENSG00000138386	NAB1	2.58	2e-68
ENSG00000178719	GRINA	2.74	3.46e-68
ENSG00000129009	ISLR	5.7	4.49e-68
ENSG00000075618	FSCN1	4.41	4.68e-68
ENSG00000131100	ATP6V1E1	1.17	4.95e-68
ENSG00000154930	ACSS1	-2.38	5.53e-68
ENSG00000127922	SEM1	1.53	5.94e-68
ENSG00000146731	CCT6A	1.75	8.33e-68
ENSG00000122861	PLAU	6.66	9.49e-68
ENSG00000166501	PRKCB	-2.73	1.78e-67
ENSG00000163297	ANTXR2	-2.33	1.81e-67
ENSG00000146070	PLA2G7	4.39	2.71e-67
ENSG00000129667	RHBDF2	-1.36	3.22e-67
ENSG00000182326	C1S	3.34	3.28e-67
ENSG00000134755	DSC2	4.26	3.37e-67
ENSG00000166226	CCT2	1.08	3.62e-67
ENSG00000164889	SLC4A2	1.95	4.52e-67
ENSG00000100320	RBFOX2	5.76	5.65e-67
ENSG00000155561	NUP205	1.7	6.81e-67
ENSG00000255833	TIFAB	5.18	8.92e-67
ENSG00000279765	AC013394.1	-2.28	1.28e-66
ENSG00000172380	GNG12	5.79	1.3e-66
ENSG00000108950	FAM20A	4.75	1.44e-66
ENSG00000189058	APOD	5.71	1.47e-66
ENSG00000108424	KPNB1	1.61	1.97e-66
ENSG00000124831	LRRFIP1	-1.47	2.71e-66
ENSG00000115310	RTN4	1.73	2.97e-66
ENSG00000143387	CTSK	3.75	3.15e-66
ENSG00000162889	MAPKAPK2	2.93	3.81e-66
ENSG00000204262	COL5A2	6.32	7.2e-66
ENSG00000165507	DEPP1	5.49	8.34e-66
ENSG00000143153	ATP1B1	4.78	1.15e-65
ENSG00000025293	PHF20	-1.4	1.35e-65
ENSG00000213585	VDAC1	1.35	1.35e-65
ENSG00000172586	CHCHD1	2.07	1.5e-65
ENSG00000135929	CYP27A1	5.35	1.6e-65
ENSG00000189171	S100A13	3.77	1.67e-65
ENSG00000136160	EDNRB	4.54	1.69e-65
ENSG00000163872	YEATS2	1.85	2.27e-65
ENSG00000101160	CTSZ	3.9	2.34e-65
ENSG00000124181	PLCG1	2.73	3.5e-65
ENSG00000187498	COL4A1	5.02	3.76e-65
ENSG00000145649	GZMA	5.36	3.96e-65
ENSG00000160908	ZNF394	-1.26	6.46e-65
ENSG00000232177	MTND4P24	-5.58	6.46e-65
ENSG00000157227	MMP14	5.68	1.04e-64
ENSG00000100979	PLTP	3.81	1.48e-64
ENSG00000114867	EIF4G1	1.62	2.42e-64
ENSG00000133422	MORC2	1.86	2.77e-64
ENSG00000148908	RGS10	2.11	2.97e-64
ENSG00000120910	PPP3CC	-1.91	3.14e-64
ENSG00000142197	DOP1B	-1.98	5.78e-64
ENSG00000159335	PTMS	4.77	6.15e-64
ENSG00000196811	CHRNG	7.34	6.34e-64
ENSG00000088832	FKBP1A	2.1	8.05e-64
ENSG00000117560	FASLG	4.63	9.68e-64
ENSG00000106366	SERPINE1	4.35	1.14e-63
ENSG00000159128	IFNGR2	-2.39	1.53e-63
ENSG00000134247	PTGFRN	5.84	1.53e-63
ENSG00000142166	IFNAR1	-1.7	1.61e-63
ENSG00000165949	IFI27	7.04	1.61e-63
ENSG00000162385	MAGOH	1.99	1.86e-63
ENSG00000166068	SPRED1	3.18	2.28e-63
ENSG00000163939	PBRM1	-1.63	4.53e-63
ENSG00000163399	ATP1A1	1.79	5.63e-63
ENSG00000107551	RASSF4	4.76	5.63e-63
ENSG00000152766	ANKRD22	4.97	5.87e-63
ENSG00000019169	MARCO	5.73	5.95e-63
ENSG00000062716	VMP1	1.5	6.32e-63
ENSG00000154451	GBP5	3	7.34e-63
ENSG00000065833	ME1	5.35	7.66e-63
ENSG00000237988	OR2I1P	5.17	8.52e-63
ENSG00000151176	PLBD2	2.19	1.12e-62
ENSG00000127663	KDM4B	-1.77	1.21e-62
ENSG00000111341	MGP	3.59	1.48e-62
ENSG00000101825	MXRA5	5.81	1.79e-62
ENSG00000001461	NIPAL3	-1.2	2.1e-62
ENSG00000095209	TMEM38B	-1.81	2.78e-62
ENSG00000198900	TOP1	1.93	3.52e-62
ENSG00000104419	NDRG1	3.46	4.25e-62
ENSG00000278788	SBNO2	2.39	5.02e-62
ENSG00000198851	CD3E	4.79	8.75e-62
ENSG00000120162	MOB3B	-2.23	8.98e-62
ENSG00000110492	MDK	5.23	9.63e-62
ENSG00000106546	AHR	2.81	1.23e-61
ENSG00000161835	GRASP	-4.18	1.3e-61
ENSG00000121067	SPOP	-1.13	1.34e-61
ENSG00000110851	PRDM4	-2.1	1.42e-61
ENSG00000164687	FABP5	2.97	1.51e-61
ENSG00000149091	DGKZ	1.59	1.82e-61
ENSG00000274897	PANO1	-3.36	1.93e-61
ENSG00000196510	ANAPC7	1.45	2.29e-61
ENSG00000136213	CHST12	-2.91	2.45e-61
ENSG00000100784	RPS6KA5	-2.34	2.87e-61
ENSG00000121104	FAM117A	-1.62	3.04e-61
ENSG00000170873	MTSS1	-2.23	3.27e-61
ENSG00000129353	SLC44A2	-1.58	3.85e-61
ENSG00000122176	FMOD	5.71	3.86e-61
ENSG00000171729	TMEM51	4.87	6.45e-61
ENSG00000143545	RAB13	3.42	6.6e-61
ENSG00000070759	TESK2	-1.92	8.11e-61
ENSG00000198055	GRK6	-2.13	9.06e-61
ENSG00000115457	IGFBP2	4.45	1.08e-60
ENSG00000171262	FAM98B	1.58	1.48e-60
ENSG00000059804	SLC2A3	-3.43	1.52e-60
ENSG00000229809	ZNF688	-1.62	1.59e-60
ENSG00000146374	RSPO3	4.95	1.77e-60
ENSG00000099194	SCD	3.92	1.91e-60
ENSG00000138439	FAM117B	-2.06	2.25e-60
ENSG00000273604	EPOP	5.36	2.41e-60
ENSG00000107562	CXCL12	5.3	2.98e-60
ENSG00000133657	ATP13A3	1.96	5.39e-60
ENSG00000124207	CSE1L	1.56	7.19e-60
ENSG00000129038	LOXL1	4.99	9.59e-60
ENSG00000100442	FKBP3	1.41	1.17e-59
ENSG00000125885	MCM8	2.16	1.8e-59
ENSG00000165406	2022-03-08	-1.33	1.99e-59
ENSG00000241468	ATP5MF	1.86	2.55e-59
ENSG00000110079	MS4A4A	4.48	2.63e-59
ENSG00000156504	FAM122B	1.98	2.74e-59
ENSG00000184602	SNN	-2.54	3.28e-59
ENSG00000170370	EMX2	-4.42	4.15e-59
ENSG00000143819	EPHX1	2.99	5.55e-59
ENSG00000170006	TMEM154	-2.25	5.83e-59
ENSG00000132646	PCNA	2.64	6.23e-59
ENSG00000106333	PCOLCE	4.21	6.92e-59
ENSG00000149573	MPZL2	5.36	7.03e-59
ENSG00000187193	MT1X	3.92	9.04e-59
ENSG00000196214	ZNF766	-2.2	9.33e-59
ENSG00000133639	BTG1	-2.72	1.21e-58
ENSG00000179218	CALR	1.99	1.44e-58
ENSG00000119655	NPC2	1.9	1.57e-58
ENSG00000167460	TPM4	1.48	1.61e-58
ENSG00000157514	TSC22D3	-2.92	1.61e-58
ENSG00000145016	RUBCN	-1.26	1.69e-58
ENSG00000076554	TPD52	-1.78	1.79e-58
ENSG00000185960	SHOX	-2.98	2.44e-58
ENSG00000120885	CLU	4.15	2.51e-58
ENSG00000089280	FUS	1.78	2.52e-58
ENSG00000116824	CD2	4.55	2.75e-58
ENSG00000069966	GNB5	-1.6	3.36e-58
ENSG00000047230	CTPS2	2.62	3.49e-58
ENSG00000172348	RCAN2	4.6	3.83e-58
ENSG00000186566	GPATCH8	-1.53	4.84e-58
ENSG00000179051	RCC2	1.73	4.84e-58
ENSG00000100532	CGRRF1	-1.51	9.11e-58
ENSG00000141456	PELP1	1.95	9.4e-58
ENSG00000205302	SNX2	-2.25	9.47e-58
ENSG00000175899	A2M	4.58	9.76e-58
ENSG00000196329	GIMAP5	5.11	1.04e-57
ENSG00000065978	YBX1	1.88	1.09e-57
ENSG00000058085	LAMC2	5.36	1.24e-57
ENSG00000077235	GTF3C1	1.2	1.48e-57
ENSG00000169508	GPR183	-3.73	1.69e-57
ENSG00000276565	AP006285.2	-2.77	2.22e-57
ENSG00000053254	FOXN3	-1.65	2.73e-57
ENSG00000004399	PLXND1	4.4	2.79e-57
ENSG00000141858	SAMD1	2.28	2.85e-57
ENSG00000206283	PFDN6	3.17	3.29e-57
ENSG00000046604	DSG2	4.29	3.86e-57
ENSG00000169604	ANTXR1	5.21	3.98e-57
ENSG00000164713	BRI3	1.86	4e-57
ENSG00000171016	PYGO1	3.53	4.11e-57
ENSG00000006625	GGCT	2.04	4.34e-57
ENSG00000172817	CYP7B1	3.39	4.67e-57
ENSG00000137491	SLCO2B1	4.31	6.3e-57
ENSG00000172215	CXCR6	4.51	6.43e-57
ENSG00000189060	H1F0	4.99	6.43e-57
ENSG00000198121	LPAR1	4.88	6.43e-57
ENSG00000159377	PSMB4	2.13	6.69e-57
ENSG00000118849	RARRES1	4.96	6.8e-57
ENSG00000277258	PCGF2	4.97	8.16e-57
ENSG00000108953	YWHAE	1.71	9.29e-57
ENSG00000168938	PPIC	4.66	9.32e-57
ENSG00000148671	ADIRF	5.4	1.01e-56
ENSG00000131408	NR1H2	-1.8	1.14e-56
ENSG00000051108	HERPUD1	-2.6	1.17e-56
ENSG00000160888	IER2	-3.79	1.67e-56
ENSG00000132376	INPP5K	-1.2	2.31e-56
ENSG00000061273	HDAC7	1.91	2.49e-56
ENSG00000138326	RPS24	1.98	2.49e-56
ENSG00000147535	PLPP5	-2.24	2.6e-56
ENSG00000118523	CCN2	5.27	2.6e-56
ENSG00000117724	CENPF	2.66	2.81e-56
ENSG00000082641	NFE2L1	1.93	5.01e-56
ENSG00000164830	OXR1	-1.61	5.28e-56
ENSG00000174059	CD34	3.11	5.78e-56
ENSG00000272886	DCP1A	-1.93	6.91e-56
ENSG00000187079	TEAD1	4.95	6.96e-56
ENSG00000155438	NIFK	1.13	7.07e-56
ENSG00000140848	CPNE2	2.63	7.16e-56
ENSG00000115541	HSPE1	1.81	8.74e-56
ENSG00000183918	SH2D1A	4.7	9.38e-56
ENSG00000136518	ACTL6A	1.81	1.14e-55
ENSG00000185988	PLK5	-2.37	1.18e-55
ENSG00000071626	DAZAP1	2.26	1.41e-55
ENSG00000139289	PHLDA1	3.24	2.17e-55
ENSG00000220205	VAMP2	-1.79	2.28e-55
ENSG00000114554	PLXNA1	3.54	2.52e-55
ENSG00000068903	SIRT2	-1.44	3.09e-55
ENSG00000160791	CCR5	5.09	3.31e-55
ENSG00000168065	SLC22A11	-3.56	3.38e-55
ENSG00000108179	PPIF	1.83	3.41e-55
ENSG00000166428	PLD4	-4.51	4.17e-55
ENSG00000136169	SETDB2	-1.67	4.26e-55
ENSG00000065615	CYB5R4	-1.4	4.96e-55
ENSG00000147669	POLR2K	1.33	5.33e-55
ENSG00000134531	EMP1	5.66	5.57e-55
ENSG00000106367	AP1S1	2.85	8.84e-55
ENSG00000111863	ADTRP	3.69	1.15e-54
ENSG00000085117	CD82	-2.06	1.24e-54
ENSG00000122565	CBX3	1.31	1.24e-54
ENSG00000033030	ZCCHC8	1.21	1.26e-54
ENSG00000166482	MFAP4	4.84	1.43e-54
ENSG00000136819	C9orf78	-1.26	1.55e-54
ENSG00000164733	CTSB	2	1.55e-54
ENSG00000173825	TIGD3	-3.66	1.59e-54
ENSG00000126953	TIMM8A	2.34	1.65e-54
ENSG00000171552	BCL2L1	2.1	1.92e-54
ENSG00000196715	VKORC1L1	1.69	2.01e-54
ENSG00000112096	SOD2	1.83	2.5e-54
ENSG00000136153	LMO7	2.62	2.88e-54
ENSG00000185222	TCEAL9	4.5	3.29e-54
ENSG00000177602	HASPIN	5.45	3.58e-54
ENSG00000177556	ATOX1	2.2	3.96e-54
ENSG00000102172	SMS	1.65	3.99e-54
ENSG00000137693	YAP1	5.14	4.05e-54
ENSG00000143320	CRABP2	5.43	4.26e-54
ENSG00000130309	COLGALT1	1.58	4.6e-54
ENSG00000087088	BAX	1.61	4.6e-54
ENSG00000146477	SLC22A3	4.79	4.74e-54
ENSG00000173276	ZBTB21	-2.2	5.23e-54
ENSG00000135404	CD63	2.2	6.48e-54
ENSG00000153563	CD8A	4.17	8.12e-54
ENSG00000171115	GIMAP8	4.79	8.18e-54
ENSG00000162654	GBP4	2.41	9.49e-54
ENSG00000173848	NET1	2.6	1.2e-53
ENSG00000121552	CSTA	5.55	1.39e-53
ENSG00000100092	SH3BP1	1.83	1.66e-53
ENSG00000101104	PABPC1L	2.38	1.76e-53
ENSG00000141933	TPGS1	-2.47	2.23e-53
ENSG00000100342	APOL1	2.18	2.58e-53
ENSG00000165092	ALDH1A1	4.87	3.91e-53
ENSG00000196352	CD55	-2.45	3.95e-53
ENSG00000131477	RAMP2	4.36	4.3e-53
ENSG00000163599	CTLA4	4.94	6.41e-53
ENSG00000116260	QSOX1	2.3	7.66e-53
ENSG00000219073	CELA3B	-4.42	7.97e-53
ENSG00000086065	CHMP5	1.38	8.23e-53
ENSG00000139626	ITGB7	-2.74	8.52e-53
ENSG00000176953	NFATC2IP	1.49	9.57e-53
ENSG00000136717	BIN1	-1.99	1.22e-52
ENSG00000126456	IRF3	1.49	1.34e-52
ENSG00000112769	LAMA4	3.41	1.39e-52
ENSG00000116285	ERRFI1	4.96	1.45e-52
ENSG00000118785	SPP1	6.2	1.46e-52
ENSG00000104093	DMXL2	3.19	1.47e-52
ENSG00000109846	CRYAB	5.49	1.48e-52
ENSG00000262902	MTCO1P40	-7.51	1.55e-52
ENSG00000182979	MTA1	1.96	1.88e-52
ENSG00000107833	NPM3	3.49	1.98e-52
ENSG00000115392	FANCL	1.45	2.17e-52
ENSG00000171316	CHD7	-2.07	2.23e-52
ENSG00000010278	CD9	3.76	2.4e-52
ENSG00000150337	FCGR1A	5.54	2.79e-52
ENSG00000130202	NECTIN2	4.86	3.14e-52
ENSG00000089692	LAG3	5.81	3.28e-52
ENSG00000161960	EIF4A1	1.64	3.46e-52
ENSG00000164932	CTHRC1	4.48	3.46e-52
ENSG00000079134	THOC1	1.31	3.46e-52
ENSG00000054277	OPN3	-2.4	3.94e-52
ENSG00000101162	TUBB1	-3.92	4.01e-52
ENSG00000100813	ACIN1	1.86	4.57e-52
ENSG00000141753	IGFBP4	3.53	4.65e-52
ENSG00000198373	WWP2	-0.86	4.67e-52
ENSG00000129226	CD68	2.47	5.85e-52
ENSG00000149115	TNKS1BP1	3.4	9.05e-52
ENSG00000138434	ITPRID2	1.94	9.2e-52
ENSG00000100028	SNRPD3	1.57	9.46e-52
ENSG00000189159	JPT1	2	9.46e-52
ENSG00000099282	TSPAN15	4.52	9.86e-52
ENSG00000167244	IGF2	5.62	9.89e-52
ENSG00000179593	ALOX15B	4.96	1e-51
ENSG00000164691	TAGAP	-3.07	1.05e-51
ENSG00000184588	PDE4B	-2.45	1.06e-51
ENSG00000128891	CCDC32	-1.48	1.13e-51
ENSG00000183648	NDUFB1	1.64	1.15e-51
ENSG00000156127	BATF	3.2	1.36e-51
ENSG00000129116	PALLD	2.46	1.48e-51
ENSG00000087074	PPP1R15A	-3.33	1.77e-51
ENSG00000270800	RPS10-NUDT3	-2.48	1.89e-51
ENSG00000096150	RPS18	-2.94	2.43e-51
ENSG00000170142	UBE2E1	2.49	2.45e-51
ENSG00000226085	UQCRFS1P1	-5.05	2.45e-51
ENSG00000198909	MAP3K3	-1.09	2.87e-51
ENSG00000174903	RAB1B	1.96	3.14e-51
ENSG00000275482	EPHB6	-3.33	3.35e-51
ENSG00000169248	CXCL11	4.83	3.74e-51
ENSG00000178695	KCTD12	3.86	3.76e-51
ENSG00000130382	MLLT1	2.28	3.84e-51
ENSG00000143369	ECM1	4.41	3.91e-51
ENSG00000166946	CCNDBP1	-1.13	4.12e-51
ENSG00000241685	ARPC1A	1.35	4.42e-51
ENSG00000251322	SHANK3	4.6	4.47e-51
ENSG00000235299	MRPL53P1	-4.54	4.56e-51
ENSG00000154262	ABCA6	3.14	4.75e-51
ENSG00000101439	CST3	4.07	4.88e-51
ENSG00000163378	EOGT	1.91	6.01e-51
ENSG00000178338	ZNF354B	3.55	6.01e-51
ENSG00000168488	ATXN2L	1.54	6.11e-51
ENSG00000185033	SEMA4B	-2.07	6.22e-51
ENSG00000131174	COX7B	1.49	7.44e-51
ENSG00000183853	KIRREL1	4.93	8.41e-51
ENSG00000163508	EOMES	4.21	8.89e-51
ENSG00000198743	SLC5A3	2.8	9.86e-51
ENSG00000160570	DEDD2	-1.16	1.01e-50
ENSG00000101152	DNAJC5	1.83	1.04e-50
ENSG00000149136	SSRP1	1.52	1.04e-50
ENSG00000146676	PURB	1.48	1.04e-50
ENSG00000138080	EMILIN1	4.56	1.13e-50
ENSG00000100242	SUN2	-1.64	1.15e-50
ENSG00000171960	PPIH	1.74	1.17e-50
ENSG00000100968	NFATC4	4.58	1.25e-50
ENSG00000170144	HNRNPA3	2.09	1.26e-50
ENSG00000172794	RAB37	-2.27	1.26e-50
ENSG00000128272	ATF4	1.78	1.31e-50
ENSG00000147162	OGT	1.99	1.36e-50
ENSG00000146243	IRAK1BP1	-3.79	1.43e-50
ENSG00000010017	RANBP9	1.45	1.45e-50
ENSG00000080608	PUM3	1.3	1.64e-50
ENSG00000146242	TPBG	4.97	1.64e-50
ENSG00000104517	UBR5	1.38	2.07e-50
ENSG00000115368	WDR75	1.39	2.07e-50
ENSG00000165140	FBP1	3.68	2.09e-50
ENSG00000166165	CKB	4.55	2.09e-50
ENSG00000173928	SWSAP1	-1.36	2.35e-50
ENSG00000013810	TACC3	1.72	2.62e-50
ENSG00000092330	TINF2	-1.14	2.68e-50
ENSG00000106443	PHF14	1.34	3.16e-50
ENSG00000167261	DPEP2	-2.23	3.18e-50
ENSG00000113643	RARS	1.6	3.21e-50
ENSG00000153208	MERTK	4.65	3.23e-50
ENSG00000266086	AC015813.2	2.32	3.25e-50
ENSG00000163584	RPL22L1	1.86	3.29e-50
ENSG00000178573	MAF	4.43	3.62e-50
ENSG00000145860	RNF145	1.37	3.67e-50
ENSG00000008513	ST3GAL1	-1.51	4.29e-50
ENSG00000177479	ARIH2	-1.2	5.88e-50
ENSG00000242616	GNG10	2.47	7.13e-50
ENSG00000276045	ORAI1	-1.76	7.2e-50
ENSG00000173762	CD7	4.25	7.37e-50
ENSG00000151726	ACSL1	1.87	1.13e-49
ENSG00000137309	HMGA1	2.09	1.17e-49
ENSG00000115594	IL1R1	3.67	1.48e-49
ENSG00000161956	SENP3	1.72	1.59e-49
ENSG00000154553	PDLIM3	3.3	1.75e-49
ENSG00000170801	HTRA3	5.16	1.9e-49
ENSG00000211665	IGLV3-16	-5.2	1.99e-49
ENSG00000137731	FXYD2	4.22	2.02e-49
ENSG00000110693	SOX6	-2.71	2.18e-49
ENSG00000108622	ICAM2	-1.75	2.29e-49
ENSG00000214655	ZSWIM8	1.55	2.41e-49
ENSG00000168216	LMBRD1	-1.09	2.42e-49
ENSG00000099901	RANBP1	1.39	2.7e-49
ENSG00000119318	RAD23B	1.77	2.77e-49
ENSG00000138413	IDH1	1.82	2.95e-49
ENSG00000131381	RBSN	-1.47	3.37e-49
ENSG00000159596	TMEM69	1.57	3.62e-49
ENSG00000198053	SIRPA	3.95	3.89e-49
ENSG00000048828	FAM120A	1.4	4.01e-49
ENSG00000169992	NLGN2	4.52	4.18e-49
ENSG00000085871	MGST2	3.63	4.21e-49
ENSG00000127481	UBR4	1.5	4.77e-49
ENSG00000132823	OSER1	-1.85	5.16e-49
ENSG00000162738	VANGL2	4.41	6.14e-49
ENSG00000108840	HDAC5	-1.19	6.87e-49
ENSG00000085733	CTTN	4.28	7.58e-49
ENSG00000111913	RIPOR2	-1.89	8.01e-49
ENSG00000164070	HSPA4L	-2.13	8.04e-49
ENSG00000125827	TMX4	-1.68	9.25e-49
ENSG00000198231	DDX42	1.38	9.38e-49
ENSG00000283934	IGSF6	3	9.43e-49
ENSG00000140548	ZNF710	2.05	1.01e-48
ENSG00000178038	ALS2CL	4.15	1.02e-48
ENSG00000188130	MAPK12	2.57	1.23e-48
ENSG00000129084	PSMA1	1.25	1.29e-48
ENSG00000275428	AC024940.7	4.39	1.29e-48
ENSG00000120549	KIAA1217	4.76	1.38e-48
ENSG00000183283	DAZAP2	-1.45	1.44e-48
ENSG00000118620	ZNF430	-1.79	1.87e-48
ENSG00000183722	LHFPL6	3.68	2.16e-48
ENSG00000005483	KMT2E	-1.72	2.25e-48
ENSG00000089012	SIRPG	4.53	2.32e-48
ENSG00000109881	CCDC34	2.51	2.33e-48
ENSG00000139291	TMEM19	-1.65	2.33e-48
ENSG00000172725	CORO1B	2.29	2.59e-48
ENSG00000139194	RBP5	3.47	2.76e-48
ENSG00000197057	DTHD1	4	3.11e-48
ENSG00000143321	HDGF	1.47	3.16e-48
ENSG00000171659	GPR34	4.04	3.16e-48
ENSG00000185551	NR2F2	4.34	3.34e-48
ENSG00000186818	LILRB4	5.43	3.49e-48
ENSG00000078269	SYNJ2	-1.78	3.54e-48
ENSG00000132680	KHDC4	1.45	3.61e-48
ENSG00000111799	COL12A1	5.34	3.69e-48
ENSG00000196878	LAMB3	5.89	3.76e-48
ENSG00000107796	ACTA2	2.25	3.99e-48
ENSG00000123384	LRP1	3.07	4.1e-48
ENSG00000174444	RPL4	1.72	4.24e-48
ENSG00000223990	HLA-DPA2	-6.12	4.38e-48
ENSG00000160445	ZER1	-1.39	4.4e-48
ENSG00000131203	IDO1	3.31	4.62e-48
ENSG00000061676	NCKAP1	3.98	5.16e-48
ENSG00000133561	GIMAP6	4.09	5.85e-48
ENSG00000258102	MAP1LC3B2	-2.98	7.01e-48
ENSG00000124785	NRN1	4.57	8.43e-48
ENSG00000112242	E2F3	2.02	8.65e-48
ENSG00000164171	ITGA2	3.51	8.65e-48
ENSG00000108821	COL1A1	3.73	9.78e-48
ENSG00000240395	RPL5P23	-3.96	1e-47
ENSG00000153064	BANK1	-2.63	1.1e-47
ENSG00000157827	FMNL2	2.85	1.13e-47
ENSG00000165416	SUGT1	1.11	1.34e-47
ENSG00000117525	F3	3.79	1.35e-47
ENSG00000139579	NABP2	1.56	1.38e-47
ENSG00000110848	CD69	-4.4	1.52e-47
ENSG00000075415	SLC25A3	1.06	1.56e-47
ENSG00000074590	NUAK1	4.41	1.61e-47
ENSG00000100764	PSMC1	1.34	1.83e-47
ENSG00000136295	TTYH3	2.27	1.91e-47
ENSG00000168906	MAT2A	1.91	2e-47
ENSG00000156535	CD109	3.35	2.26e-47
ENSG00000072310	SREBF1	1.91	2.48e-47
ENSG00000050426	LETMD1	1.12	2.71e-47
ENSG00000184584	TMEM173	2.49	2.79e-47
ENSG00000172594	SMPDL3A	3.92	2.81e-47
ENSG00000179144	GIMAP7	4.15	2.81e-47
ENSG00000166920	C15orf48	4.67	2.89e-47
ENSG00000130726	TRIM28	1.31	2.98e-47
ENSG00000213380	COG8	-1.02	3.01e-47
ENSG00000268173	AC007192.1	-4.1	3.02e-47
ENSG00000138316	ADAMTS14	4.25	3.1e-47
ENSG00000159461	AMFR	-1.34	3.17e-47
ENSG00000182628	SKA2	1.53	3.59e-47
ENSG00000221963	APOL6	1.56	4.31e-47
ENSG00000168878	SFTPB	4.78	4.34e-47
ENSG00000124222	STX16	1.43	4.35e-47
ENSG00000060339	CCAR1	1.02	4.58e-47
ENSG00000160796	NBEAL2	2.75	4.87e-47
ENSG00000116962	NID1	4.92	5.09e-47
ENSG00000137726	FXYD6	4.35	5.34e-47
ENSG00000088247	KHSRP	1.64	5.58e-47
ENSG00000086758	HUWE1	1.19	5.68e-47
ENSG00000179632	MAF1	-1.48	5.89e-47
ENSG00000120708	TGFBI	4.2	5.99e-47
ENSG00000172059	KLF11	-2.13	6.26e-47
ENSG00000168005	SPINDOC	2.23	6.51e-47
ENSG00000119969	HELLS	1.9	6.81e-47
ENSG00000167671	UBXN6	1.69	6.82e-47
ENSG00000107937	GTPBP4	0.949	6.96e-47
ENSG00000087087	SRRT	1.32	7.08e-47
ENSG00000146674	IGFBP3	5	7.42e-47
ENSG00000169967	MAP3K2	-1.84	7.73e-47
ENSG00000124256	ZBP1	-2.43	1.1e-46
ENSG00000113657	DPYSL3	4.56	1.31e-46
ENSG00000204694	OR11A1	-5.75	1.39e-46
ENSG00000116667	C1orf21	4.29	2.08e-46
ENSG00000146433	TMEM181	1.48	2.22e-46
ENSG00000113360	DROSHA	1.54	2.26e-46
ENSG00000167641	PPP1R14A	-3.87	2.35e-46
ENSG00000188404	SELL	-2.87	2.42e-46
ENSG00000163430	FSTL1	4.45	2.5e-46
ENSG00000102309	PIN4	1.28	2.5e-46
ENSG00000142609	CFAP74	-2.43	2.66e-46
ENSG00000112208	BAG2	1.37	2.86e-46
ENSG00000197372	ZNF675	-1.41	2.93e-46
ENSG00000215878	MARCKSL1P2	-4.17	3.12e-46
ENSG00000072110	ACTN1	2.26	3.39e-46
ENSG00000135090	TAOK3	-1.07	4.17e-46
ENSG00000169239	CA5B	-1.65	4.3e-46
ENSG00000274287	SCRIB	2.18	4.54e-46
ENSG00000142089	IFITM3	2.22	4.91e-46
ENSG00000160124	CCDC58	2.35	5.15e-46
ENSG00000169084	DHRSX	-1.45	5.22e-46
ENSG00000156273	BACH1	-1.46	5.34e-46
ENSG00000005100	DHX33	2.21	6.41e-46
ENSG00000115380	EFEMP1	4.57	6.74e-46
ENSG00000153246	PLA2R1	3.21	6.76e-46
ENSG00000138615	CILP	5.12	7.31e-46
ENSG00000150687	PRSS23	2.67	7.92e-46
ENSG00000125520	SLC2A4RG	2.6	7.98e-46
ENSG00000077684	JADE1	-1.16	8.05e-46
ENSG00000107957	SH3PXD2A	2.22	8.51e-46
ENSG00000119760	SUPT7L	1.36	8.52e-46
ENSG00000135046	ANXA1	4.83	9.08e-46
ENSG00000185262	UBALD2	2.26	9.41e-46
ENSG00000109472	CPE	5.19	1.01e-45
ENSG00000155962	CLIC2	3.09	1.01e-45
ENSG00000056558	TRAF1	3.1	1.1e-45
ENSG00000006210	CX3CL1	2.87	1.13e-45
ENSG00000164930	FZD6	3.28	1.13e-45
ENSG00000186575	NF2	-0.954	1.2e-45
ENSG00000112299	VNN1	3.7	1.39e-45
ENSG00000197780	TAF13	1.66	1.39e-45
ENSG00000178562	CD28	2.95	1.4e-45
ENSG00000174437	ATP2A2	2.06	1.59e-45
ENSG00000122986	HVCN1	-2.28	1.64e-45
ENSG00000108963	DPH1	-1.03	1.78e-45
ENSG00000278263	AC135068.2	-7.36	1.83e-45
ENSG00000211445	GPX3	3.96	1.85e-45
ENSG00000179195	ZNF664	1.87	2.23e-45
ENSG00000276701	MIF	-3.82	2.24e-45
ENSG00000117450	PRDX1	1.88	2.37e-45
ENSG00000262473	GART	2.31	2.47e-45
ENSG00000138069	RAB1A	1.26	2.49e-45
ENSG00000282342	IGHJ2	-6.31	2.63e-45
ENSG00000156298	TSPAN7	4.2	2.68e-45
ENSG00000109534	GAR1	1.76	2.9e-45
ENSG00000139722	VPS37B	-2.23	2.93e-45
ENSG00000162894	FCMR	-2.7	3.02e-45
ENSG00000183255	PTTG1IP	1.25	3.04e-45
ENSG00000107731	UNC5B	4.25	3.08e-45
ENSG00000187922	LCN10	-3.75	3.08e-45
ENSG00000140350	ANP32A	1.88	3.32e-45
ENSG00000147140	NONO	1.08	3.34e-45
ENSG00000138363	ATIC	1.4	3.48e-45
ENSG00000259781	HMGB1P6	3.58	3.77e-45
ENSG00000072786	STK10	-0.931	3.85e-45
ENSG00000158417	EIF5B	1.45	3.92e-45
ENSG00000263264	AC119396.1	-2.85	4.28e-45
ENSG00000117632	STMN1	2.28	4.36e-45
ENSG00000122512	PMS2	0.999	4.64e-45
ENSG00000187955	COL14A1	4.14	5e-45
ENSG00000128654	MTX2	1.27	5.03e-45
ENSG00000143256	PFDN2	1.47	5.03e-45
ENSG00000161671	EMC10	1.59	5.04e-45
ENSG00000211751	TRBC1	5.26	5.07e-45
ENSG00000002745	WNT16	-3.46	5.17e-45
ENSG00000121858	TNFSF10	2.05	5.45e-45
ENSG00000144655	CSRNP1	-2.45	5.84e-45
ENSG00000170545	SMAGP	-2.07	6.15e-45
ENSG00000284461	AC027644.4	-2.61	6.43e-45
ENSG00000149483	TMEM138	1.17	6.92e-45
ENSG00000197111	PCBP2	1.58	7.06e-45
ENSG00000138448	ITGAV	3.38	7.26e-45
ENSG00000185339	TCN2	4.35	8.13e-45
ENSG00000282230	ADAM9	5.72	8.13e-45
ENSG00000088766	CRLS1	1.45	8.17e-45
ENSG00000171863	RPS7	1.5	8.41e-45
ENSG00000227191	TRGC2	4.05	8.65e-45
ENSG00000173011	TADA2B	-1.04	8.74e-45
ENSG00000282065	IGHJ4	-6.21	9.39e-45
ENSG00000133063	CHIT1	4.09	9.97e-45
ENSG00000010610	CD4	3.5	1.06e-44
ENSG00000100403	ZC3H7B	1.94	1.2e-44
ENSG00000214736	TOMM6	1.36	1.2e-44
ENSG00000110077	MS4A6A	3.44	1.33e-44
ENSG00000165714	BORCS5	-1.86	1.36e-44
ENSG00000142615	CELA2A	-3.71	1.43e-44
ENSG00000204149	AGAP6	1.93	1.46e-44
ENSG00000132514	CLEC10A	4.58	1.49e-44
ENSG00000069122	ADGRF5	4.47	1.52e-44
ENSG00000257957	QRSL1P3	-4.86	1.56e-44
ENSG00000134250	NOTCH2	-1.66	1.6e-44
ENSG00000033170	FUT8	-2.43	1.61e-44
ENSG00000211664	IGLV2-18	-6.05	1.65e-44
ENSG00000185905	C16orf54	-2.35	1.93e-44
ENSG00000266094	RASSF5	-1.41	2.06e-44
ENSG00000242534	IGKV2D-28	-5.53	2.17e-44
ENSG00000160767	FAM189B	5.59	2.17e-44
ENSG00000163686	ABHD6	-1.81	2.28e-44
ENSG00000185989	RASA3	-1.59	2.3e-44
ENSG00000101421	CHMP4B	2.63	2.4e-44
ENSG00000121741	ZMYM2	1.36	2.42e-44
ENSG00000142798	HSPG2	3.05	2.54e-44
ENSG00000079215	SLC1A3	4.28	2.62e-44
ENSG00000112936	C7	4.13	2.63e-44
ENSG00000171055	FEZ2	1.47	2.68e-44
ENSG00000091640	SPAG7	-0.965	2.71e-44
ENSG00000177272	KCNA3	-2.82	3.03e-44
ENSG00000104880	ARHGEF18	-1.36	3.05e-44
ENSG00000181163	NPM1	1.27	3.13e-44
ENSG00000172061	LRRC15	4.68	3.29e-44
ENSG00000185896	LAMP1	1.42	3.49e-44
ENSG00000144837	PLA1A	4.08	3.62e-44
ENSG00000167088	SNRPD1	1.38	3.99e-44
ENSG00000056736	IL17RB	3.74	4.08e-44
ENSG00000048740	CELF2	-1.76	4.12e-44
ENSG00000100591	AHSA1	0.962	4.45e-44
ENSG00000214359	RPL18P10	-3.95	4.55e-44
ENSG00000148926	ADM	4.46	4.68e-44
ENSG00000157895	C12orf43	-1.17	4.85e-44
ENSG00000112715	VEGFA	3.47	4.88e-44
ENSG00000176046	NUPR1	2.74	5.22e-44
ENSG00000228716	DHFR	2.2	5.67e-44
ENSG00000149554	CHEK1	2.11	5.9e-44
ENSG00000196235	SUPT5H	1.09	6.01e-44
ENSG00000277836	AC141272.1	-5.26	6.03e-44
ENSG00000142657	PGD	1.34	6.73e-44
ENSG00000091136	LAMB1	2.93	6.77e-44
ENSG00000180447	GAS1	4.32	7.9e-44
ENSG00000120156	TEK	3.79	8.22e-44
ENSG00000223865	HLA-DPB1	-4.24	9.37e-44
ENSG00000126603	GLIS2	4.59	9.56e-44
ENSG00000161652	IZUMO2	-2.36	1.01e-43
ENSG00000257802	AC089984.2	-4.11	1.08e-43
ENSG00000137054	POLR1E	1.65	1.09e-43
ENSG00000110107	PRPF19	2.64	1.13e-43
ENSG00000176783	RUFY1	-0.867	1.19e-43
ENSG00000204172	AGAP9	2.77	1.2e-43
ENSG00000163935	SFMBT1	-1.42	1.23e-43
ENSG00000102984	ZNF821	-1.36	1.47e-43
ENSG00000134817	APLNR	4.78	1.48e-43
ENSG00000179403	VWA1	4.42	1.5e-43
ENSG00000273607	CHCHD10	2.05	1.56e-43
ENSG00000232196	MTRNR2L4	-3.45	1.57e-43
ENSG00000167286	CD3D	3.83	1.68e-43
ENSG00000109436	TBC1D9	-2.1	1.7e-43
ENSG00000176390	CRLF3	-0.99	1.72e-43
ENSG00000196576	PLXNB2	3.33	1.79e-43
ENSG00000196586	MYO6	3.11	1.91e-43
ENSG00000185418	TARSL2	-2.71	1.93e-43
ENSG00000113140	SPARC	4.03	2.08e-43
ENSG00000023171	GRAMD1B	3.4	2.14e-43
ENSG00000104738	MCM4	2.07	2.23e-43
ENSG00000167703	SLC43A2	-1.43	2.31e-43
ENSG00000174705	SH3PXD2B	4.45	2.36e-43
ENSG00000102226	USP11	-1.28	2.36e-43
ENSG00000100564	PIGH	-0.889	2.56e-43
ENSG00000131981	LGALS3	2.86	2.56e-43
ENSG00000101639	CEP192	1.43	2.6e-43
ENSG00000013573	DDX11	1.82	2.7e-43
ENSG00000177733	HNRNPA0	1.86	2.82e-43
ENSG00000182774	RPS17	1.8	2.84e-43
ENSG00000137033	IL33	3.28	2.86e-43
ENSG00000122515	ZMIZ2	1.68	2.98e-43
ENSG00000072062	PRKACA	1.92	3.08e-43
ENSG00000106462	EZH2	2.27	3.14e-43
ENSG00000014138	POLA2	1.2	3.29e-43
ENSG00000132688	NES	4.54	3.35e-43
ENSG00000196262	PPIA	1.35	3.52e-43
ENSG00000113758	DBN1	3.17	3.61e-43
ENSG00000071859	FAM50A	1.24	3.95e-43
ENSG00000123416	TUBA1B	2	4.05e-43
ENSG00000104998	IL27RA	-1.68	4.23e-43
ENSG00000196923	PDLIM7	2.02	4.48e-43
ENSG00000241343	RPL36A	1.47	4.62e-43
ENSG00000136938	ANP32B	1.6	4.98e-43
ENSG00000152128	TMEM163	3.16	5.16e-43
ENSG00000182484	WASH6P	1.99	5.21e-43
ENSG00000165704	HPRT1	1.63	5.31e-43
ENSG00000174600	CMKLR1	4.46	5.35e-43
ENSG00000183508	TENT5C	-2.41	5.47e-43
ENSG00000176371	ZSCAN2	-1.89	7.08e-43
ENSG00000145850	TIMD4	4.19	7.12e-43
ENSG00000168615	ADAM9	3.02	7.73e-43
ENSG00000149930	TAOK2	1.45	7.88e-43
ENSG00000109099	PMP22	4.32	8.04e-43
ENSG00000115085	ZAP70	2.71	8.13e-43
ENSG00000187479	C11orf96	4.3	8.35e-43
ENSG00000152518	ZFP36L2	-2.29	8.39e-43
ENSG00000197712	FAM114A1	2.33	8.62e-43
ENSG00000283632	EXOC3L2	-2.05	8.64e-43
ENSG00000227746	C4A	5.15	9.02e-43
ENSG00000116062	MSH6	1.72	9.38e-43
ENSG00000169715	MT1E	4.45	9.54e-43
ENSG00000142552	RCN3	3.87	9.74e-43
ENSG00000132676	DAP3	0.775	1.06e-42
ENSG00000136271	DDX56	1.16	1.1e-42
ENSG00000115419	GLS	1.41	1.1e-42
ENSG00000005102	MEOX1	3.65	1.12e-42
ENSG00000130827	PLXNA3	2.22	1.27e-42
ENSG00000134575	ACP2	2.69	1.3e-42
ENSG00000008394	MGST1	3.69	1.31e-42
ENSG00000089009	RPL6	1.78	1.33e-42
ENSG00000115520	COQ10B	-1.05	1.35e-42
ENSG00000077312	SNRPA	1.23	1.36e-42
ENSG00000115204	MPV17	0.921	1.41e-42
ENSG00000101199	ARFGAP1	1.64	1.41e-42
ENSG00000171204	TMEM126B	1.29	1.42e-42
ENSG00000253729	PRKDC	1.09	1.42e-42
ENSG00000149591	TAGLN	2.74	1.43e-42
ENSG00000138442	WDR12	1.78	1.45e-42
ENSG00000174807	CD248	4.49	1.59e-42
ENSG00000131747	TOP2A	3.69	1.6e-42
ENSG00000128335	APOL2	1.81	1.71e-42
ENSG00000120798	NR2C1	1.38	1.9e-42
ENSG00000099284	H2AFY2	3.75	2.02e-42
ENSG00000068878	PSME4	1.33	2.05e-42
ENSG00000100401	RANGAP1	1.31	2.25e-42
ENSG00000160111	CPAMD8	-2.28	2.31e-42
ENSG00000115738	ID2	2.59	2.33e-42
ENSG00000174428	GTF2IRD2B	-1.15	2.37e-42
ENSG00000065717	TLE2	-2.75	2.44e-42
ENSG00000090238	YPEL3	-1.27	2.47e-42
ENSG00000166523	CLEC4E	3.57	2.61e-42
ENSG00000125503	PPP1R12C	2.08	2.91e-42
ENSG00000181019	NQO1	2.71	3.02e-42
ENSG00000122644	ARL4A	-2.37	3.63e-42
ENSG00000119242	CCDC92	-2.5	3.73e-42
ENSG00000172037	LAMB2	4.3	3.82e-42
ENSG00000002834	LASP1	1.15	3.88e-42
ENSG00000163600	ICOS	4.11	4.08e-42
ENSG00000067057	PFKP	1.27	4.33e-42
ENSG00000167110	GOLGA2	1.43	5e-42
ENSG00000130830	MPP1	2.02	5.43e-42
ENSG00000158747	NBL1	4.25	5.47e-42
ENSG00000140545	MFGE8	2.56	6e-42
ENSG00000070087	PFN2	3.24	6.21e-42
ENSG00000230076	RPL10P6	-4.79	6.21e-42
ENSG00000100664	EIF5	-1.63	7.16e-42
ENSG00000288165	AC255360.1	-7.43	8.87e-42
ENSG00000162734	PEA15	1.72	9.04e-42
ENSG00000214063	TSPAN4	2.87	9.14e-42
ENSG00000068001	HYAL2	3.18	9.72e-42
ENSG00000100815	TRIP11	-1.58	1.03e-41
ENSG00000148053	NTRK2	5.47	1.07e-41
ENSG00000156860	FBRS	1.39	1.11e-41
ENSG00000069535	MAOB	3.68	1.2e-41
ENSG00000244509	APOBEC3C	-1.88	1.22e-41
ENSG00000264364	DYNLL2	2.55	1.26e-41
ENSG00000221883	ARIH2OS	-1.74	1.52e-41
ENSG00000099250	NRP1	2.3	1.62e-41
ENSG00000011465	DCN	2.88	1.67e-41
ENSG00000138031	ADCY3	1.83	1.82e-41
ENSG00000164944	VIRMA	1.24	1.89e-41
ENSG00000175544	CABP4	-2.21	1.92e-41
ENSG00000175334	BANF1	1.28	1.92e-41
ENSG00000146540	C7orf50	-1.62	2e-41
ENSG00000215425	DDX39B	2.61	2.11e-41
ENSG00000071243	ING3	-1.46	2.15e-41
ENSG00000282797	IGHJ6	-7.05	2.4e-41
ENSG00000253998	IGKV2-29	-5.08	2.43e-41
ENSG00000203883	SOX18	3.97	2.48e-41
ENSG00000135269	TES	-1.11	2.61e-41
ENSG00000119801	YPEL5	-2.01	2.62e-41
ENSG00000134871	COL4A2	4.4	2.7e-41
ENSG00000180423	HARBI1	-1.46	2.7e-41
ENSG00000006327	TNFRSF12A	5.05	2.73e-41
ENSG00000134762	DSC3	3.54	2.72e-41
ENSG00000281145	IGLV5-45	-5.56	2.73e-41
ENSG00000173976	RAX2	-3.89	3.01e-41
ENSG00000167487	KLHL26	-1.56	3.13e-41
ENSG00000073008	PVR	2.97	3.25e-41
ENSG00000197279	ZNF165	-2.12	3.27e-41
ENSG00000275063	AC233755.1	-5.65	3.27e-41
ENSG00000176435	CLEC14A	4.16	3.35e-41
ENSG00000112659	CUL9	1.64	3.37e-41
ENSG00000159147	DONSON	1.5	3.6e-41
ENSG00000102900	NUP93	1.08	3.62e-41
ENSG00000198382	UVRAG	-1.13	3.72e-41
ENSG00000215788	TNFRSF25	2.55	3.72e-41
ENSG00000173692	PSMD1	1.11	3.75e-41
ENSG00000182010	RTKN2	2.71	3.82e-41
ENSG00000153898	MCOLN2	2.38	3.87e-41
ENSG00000203489	HMGB1P39	-2.94	3.91e-41
ENSG00000135077	HAVCR2	1.9	3.95e-41
ENSG00000011600	TYROBP	3.48	4.11e-41
ENSG00000158623	COPG2	2.4	4.48e-41
ENSG00000170515	PA2G4	1.12	4.48e-41
ENSG00000107281	NPDC1	4.43	4.56e-41
ENSG00000204103	MAFB	3.73	4.69e-41
ENSG00000140386	SCAPER	-1.56	4.81e-41
ENSG00000182578	CSF1R	3.13	4.84e-41
ENSG00000133119	RFC3	2.14	4.91e-41
ENSG00000087274	ADD1	-0.971	5.36e-41
ENSG00000104824	HNRNPL	1.28	5.42e-41
ENSG00000116016	EPAS1	4.25	5.58e-41
ENSG00000167863	ATP5PD	1.13	5.66e-41
ENSG00000119640	ACYP1	1.5	5.86e-41
ENSG00000132837	DMGDH	-2.71	6.54e-41
ENSG00000139641	ESYT1	-1.2	6.73e-41
ENSG00000162493	PDPN	4.05	7.03e-41
ENSG00000177732	SOX12	2.05	7.86e-41
ENSG00000213903	LTB4R	1.87	8.21e-41
ENSG00000188486	H2AFX	2.4	8.41e-41
ENSG00000170961	HAS2	3.52	8.76e-41
ENSG00000110328	GALNT18	3.8	8.99e-41
ENSG00000017260	ATP2C1	1.35	9.05e-41
ENSG00000133884	DPF2	-0.773	9.54e-41
ENSG00000011451	WIZ	1.79	9.82e-41
ENSG00000181924	COA4	1.32	1.06e-40
ENSG00000120509	PDZD11	1.26	1.08e-40
ENSG00000134333	LDHA	1.43	1.14e-40
ENSG00000228327	AL669831.1	1.66	1.15e-40
ENSG00000119681	LTBP2	3.99	1.26e-40
ENSG00000075303	SLC25A40	1.71	1.26e-40
ENSG00000119725	ZNF410	-0.952	1.31e-40
ENSG00000138399	FASTKD1	1.39	1.34e-40
ENSG00000152455	SUV39H2	1.86	1.37e-40
ENSG00000122705	CLTA	0.939	1.37e-40
ENSG00000110799	VWF	4.24	1.45e-40
ENSG00000203546	AL139353.1	-2.25	1.6e-40
ENSG00000134802	SLC43A3	1.89	1.66e-40
ENSG00000185596	WASH3P	1.93	1.75e-40
ENSG00000132613	MTSS2	4.2	1.84e-40
ENSG00000104897	SF3A2	1.42	1.9e-40
ENSG00000239503	MARK2P8	-3.61	1.99e-40
ENSG00000148700	ADD3	-2.18	2.01e-40
ENSG00000277734	TRAC	2.55	2.05e-40
ENSG00000136810	TXN	2.25	2.1e-40
ENSG00000103174	NAGPA	-0.98	2.35e-40
ENSG00000198959	TGM2	1.97	2.58e-40
ENSG00000162576	MXRA8	4.61	2.65e-40
ENSG00000187164	SHTN1	4.17	2.64e-40
ENSG00000256683	ZNF350	-2.13	2.67e-40
ENSG00000101966	XIAP	1.17	2.69e-40
ENSG00000125266	EFNB2	3.78	2.88e-40
ENSG00000099260	PALMD	3.29	3.09e-40
ENSG00000204475	NCR3	-3.55	3.16e-40
ENSG00000162222	TTC9C	1.26	3.18e-40
ENSG00000126461	SCAF1	2.11	3.22e-40
ENSG00000104341	LAPTM4B	2.84	3.39e-40
ENSG00000173548	SNX33	3.77	3.51e-40
ENSG00000136450	SRSF1	1.64	3.52e-40
ENSG00000198886	MT-ND4	1.93	3.56e-40
ENSG00000166508	MCM7	1.5	3.78e-40
ENSG00000284691	AC073111.4	-2.08	3.82e-40
ENSG00000164548	TRA2A	1.29	3.84e-40
ENSG00000181915	ADO	2.24	3.84e-40
ENSG00000100453	GZMB	3.97	3.84e-40
ENSG00000121039	RDH10	2.13	3.84e-40
ENSG00000121900	TMEM54	4.28	3.86e-40
ENSG00000137193	PIM1	2.01	3.9e-40
ENSG00000152952	PLOD2	3.71	3.94e-40
ENSG00000206053	JPT2	1.63	3.97e-40
ENSG00000162592	CCDC27	-2.78	4.09e-40
ENSG00000102738	MRPS31	1.27	4.14e-40
ENSG00000262152	LINC00514	-2.22	4.25e-40
ENSG00000084093	REST	-1.58	4.69e-40
ENSG00000139182	CLSTN3	2.25	4.85e-40
ENSG00000205794	AC098591.2	-2.79	4.85e-40
ENSG00000170293	CMTM8	3.43	5e-40
ENSG00000206262	FOXL2NB	-2.08	5.2e-40
ENSG00000175538	KCNE3	3	5.39e-40
ENSG00000170955	CAVIN3	3.98	5.65e-40
ENSG00000105856	HBP1	-1.18	5.92e-40
ENSG00000114391	RPL24	1.33	5.96e-40
ENSG00000132199	ENOSF1	1.63	6.16e-40
ENSG00000145730	PAM	2.62	6.17e-40
ENSG00000113648	H2AFY	1.1	6.47e-40
ENSG00000160211	G6PD	2.05	6.53e-40
ENSG00000049130	KITLG	4.54	7.12e-40
ENSG00000136379	ABHD17C	3.34	7.21e-40
ENSG00000102804	TSC22D1	1.94	8.37e-40
ENSG00000184220	CMSS1	1.11	8.64e-40
ENSG00000054598	FOXC1	4.02	8.81e-40
ENSG00000105771	SMG9	1.37	8.9e-40
ENSG00000158869	FCER1G	2.94	9.1e-40
ENSG00000111328	CDK2AP1	1.62	9.5e-40
ENSG00000130518	IQCN	-2.24	9.92e-40
ENSG00000143862	ARL8A	1.21	1.06e-39
ENSG00000135723	FHOD1	1.97	1.12e-39
ENSG00000174946	GPR171	4.16	1.16e-39
ENSG00000171700	RGS19	-1.26	1.2e-39
ENSG00000139278	GLIPR1	-1.95	1.21e-39
ENSG00000057935	MTA3	1.43	1.29e-39
ENSG00000227507	LTB	-3	1.37e-39
ENSG00000158470	B4GALT5	2.25	1.43e-39
ENSG00000116329	OPRD1	-1.84	1.44e-39
ENSG00000113368	LMNB1	2.51	1.47e-39
ENSG00000286219	NOTCH2NLC	-2.11	1.49e-39
ENSG00000183943	PRKX	-1.31	1.62e-39
ENSG00000140612	SEC11A	0.863	1.62e-39
ENSG00000028310	BRD9	1.29	1.66e-39
ENSG00000164574	GALNT10	-1.25	1.73e-39
ENSG00000178498	DTX3	3.04	1.8e-39
ENSG00000108107	RPL28	1.66	1.81e-39
ENSG00000041802	LSG1	1.15	1.84e-39
ENSG00000227231	IER3	5.25	1.87e-39
ENSG00000064995	TAF11	1.14	1.95e-39
ENSG00000050405	LIMA1	2.58	2e-39
ENSG00000163359	COL6A3	3.69	2.27e-39
ENSG00000163565	IFI16	1.41	2.39e-39
ENSG00000108039	XPNPEP1	1.18	2.46e-39
ENSG00000146574	CCZ1B	0.994	2.61e-39
ENSG00000104368	PLAT	3.43	2.75e-39
ENSG00000265681	RPL17	1.42	2.78e-39
ENSG00000148840	PPRC1	1.31	2.8e-39
ENSG00000122490	SLC66A2	-1.03	2.86e-39
ENSG00000163082	SGPP2	2.1	2.89e-39
ENSG00000157349	DDX19B	-0.88	2.9e-39
ENSG00000166471	TMEM41B	1.04	2.9e-39
ENSG00000213694	S1PR3	2.29	2.91e-39
ENSG00000151923	TIAL1	1.75	3.25e-39
ENSG00000140511	HAPLN3	3.45	3.31e-39
ENSG00000064199	SPA17	2.63	3.41e-39
ENSG00000125166	GOT2	1.21	3.51e-39
ENSG00000166681	BEX3	3.51	3.63e-39
ENSG00000135698	MPHOSPH6	1.09	3.64e-39
ENSG00000175463	TBC1D10C	-1.96	3.9e-39
ENSG00000122786	CALD1	3.52	3.95e-39
ENSG00000163170	BOLA3	1.69	4.13e-39
ENSG00000147874	HAUS6	1.26	4.23e-39
ENSG00000160803	UBQLN4	1.2	4.3e-39
ENSG00000175216	CKAP5	1.41	4.47e-39
ENSG00000242371	IGKV1-39	-6.4	4.96e-39
ENSG00000281565	IGLV1-41	-6.28	4.99e-39
ENSG00000135387	CAPRIN1	1.17	5.39e-39
ENSG00000175514	GPR152	-3.7	5.42e-39
ENSG00000114270	COL7A1	4.82	5.53e-39
ENSG00000113811	SELENOK	-1.64	5.8e-39
ENSG00000130749	ZC3H4	1.57	5.92e-39
ENSG00000155506	LARP1	1.24	6.02e-39
ENSG00000197324	LRP10	-1.35	6.03e-39
ENSG00000082898	XPO1	1.17	6.04e-39
ENSG00000111676	ATN1	2.16	6.13e-39
ENSG00000196781	TLE1	-2.45	6.2e-39
ENSG00000158042	MRPL17	1.92	6.81e-39
ENSG00000147027	TMEM47	4.38	6.86e-39
ENSG00000132017	DCAF15	1.91	6.92e-39
ENSG00000106299	WASL	1.88	7.11e-39
ENSG00000213793	ZNF888	1.68	7.62e-39
ENSG00000132463	GRSF1	1.12	8.19e-39
ENSG00000244274	DBNDD2	3.31	8.34e-39
ENSG00000165458	INPPL1	1.63	8.67e-39
ENSG00000083099	LYRM2	-0.849	8.78e-39
ENSG00000271425	NBPF10	-1.75	9.73e-39
ENSG00000005059	MCUB	-1.47	9.91e-39
ENSG00000100354	TNRC6B	-1.92	1.01e-38
ENSG00000254984	FTLP6	-3.17	1.14e-38
ENSG00000175224	ATG13	-0.82	1.18e-38
ENSG00000087302	RTRAF	1.18	1.28e-38
ENSG00000197860	SGTB	1.56	1.29e-38
ENSG00000139190	VAMP1	2.03	1.35e-38
ENSG00000204183	GDF5OS	-3.14	1.41e-38
ENSG00000213757	AC020898.1	-2.94	1.43e-38
ENSG00000129235	TXNDC17	2.07	1.44e-38
ENSG00000234040	RPL10P12	-3.39	1.46e-38
ENSG00000073712	FERMT2	2.83	1.46e-38
ENSG00000112312	GMNN	1.98	1.5e-38
ENSG00000164104	HMGB2	1.74	1.7e-38
ENSG00000101938	CHRDL1	3.71	1.74e-38
ENSG00000101856	PGRMC1	1.51	1.83e-38
ENSG00000132467	UTP3	1.96	1.83e-38
ENSG00000112759	SLC29A1	2.74	1.85e-38
ENSG00000175455	CCDC14	2.19	1.86e-38
ENSG00000176105	YES1	2.38	1.94e-38
ENSG00000259924	AC011939.1	-3.94	1.94e-38
ENSG00000115687	PASK	1.76	2.02e-38
ENSG00000105576	TNPO2	1.91	2.06e-38
ENSG00000167654	ATCAY	-1.83	2.09e-38
ENSG00000229677	AC018644.1	-2.49	2.27e-38
ENSG00000120539	MASTL	1.59	2.3e-38
ENSG00000166394	CYB5R2	3.06	2.35e-38
ENSG00000243468	INGX	-2.37	2.41e-38
ENSG00000172534	HCFC1	1.22	2.5e-38
ENSG00000160058	BSDC1	-0.76	2.56e-38
ENSG00000135392	DNAJC14	-0.956	2.61e-38
ENSG00000110446	SLC15A3	1.86	2.82e-38
ENSG00000180448	ARHGAP45	-1.63	2.85e-38
ENSG00000211454	AKR7L	-2.65	2.94e-38
ENSG00000120533	ENY2	0.908	3.14e-38
ENSG00000114770	ABCC5	1.89	3.16e-38
ENSG00000132305	IMMT	0.792	3.24e-38
ENSG00000112699	GMDS	1.95	3.25e-38
ENSG00000135821	GLUL	1.87	3.25e-38
ENSG00000163815	CLEC3B	4.2	3.25e-38
ENSG00000234268	AP000936.3	-4.32	3.31e-38
ENSG00000188917	TRMT2B	-0.849	3.36e-38
ENSG00000136830	NIBAN2	4.37	3.59e-38
ENSG00000162430	SELENON	1.64	3.62e-38
ENSG00000181588	MEX3D	3.34	3.72e-38
ENSG00000076706	MCAM	3.19	3.81e-38
ENSG00000019549	SNAI2	3.85	3.88e-38
ENSG00000149289	ZC3H12C	3.7	3.89e-38
ENSG00000241286	RPL29P25	-3.19	3.91e-38
ENSG00000256984	AC008013.2	3.25	3.91e-38
ENSG00000111057	KRT18	4.47	3.92e-38
ENSG00000142611	PRDM16	-3.64	3.93e-38
ENSG00000146556	WASH2P	2.13	4.17e-38
ENSG00000283329	FAM240B	-3.33	4.52e-38
ENSG00000185909	KLHDC8B	3.62	4.64e-38
ENSG00000153560	UBP1	1.34	4.65e-38
ENSG00000064102	INTS13	1.42	4.86e-38
ENSG00000123358	NR4A1	-3.42	4.95e-38
ENSG00000151725	CENPU	2.98	5.74e-38
ENSG00000127124	HIVEP3	1.87	6.14e-38
ENSG00000126005	MMP24OS	1.12	6.5e-38
ENSG00000206159	GYG2P1	-3.4	6.73e-38
ENSG00000196961	AP2A1	1.18	7.17e-38
ENSG00000123342	MMP19	3.91	7.33e-38
ENSG00000050344	NFE2L3	2.19	7.57e-38
ENSG00000285733	AL031315.1	-2.53	7.74e-38
ENSG00000166881	NEMP1	1.66	7.78e-38
ENSG00000155254	MARVELD1	3.89	8.72e-38
ENSG00000213658	LAT	1.92	8.77e-38
ENSG00000030066	NUP160	-0.905	9.04e-38
ENSG00000115484	CCT4	1.08	9.05e-38
ENSG00000100429	HDAC10	1.62	9.68e-38
ENSG00000150967	ABCB9	-2.1	1.06e-37
ENSG00000106991	ENG	2.53	1.07e-37
ENSG00000196544	BORCS6	-1.79	1.07e-37
ENSG00000125733	TRIP10	1.84	1.07e-37
ENSG00000131669	NINJ1	2.38	1.07e-37
ENSG00000147400	CETN2	1.51	1.09e-37
ENSG00000120254	MTHFD1L	1.63	1.15e-37
ENSG00000090989	EXOC1	1.08	1.16e-37
ENSG00000130826	DKC1	0.865	1.22e-37
ENSG00000070882	OSBPL3	1.4	1.24e-37
ENSG00000164048	ZNF589	1.55	1.26e-37
ENSG00000282615	IGHJ5	-5.31	1.32e-37
ENSG00000285382	FO393400.1	-2.08	1.39e-37
ENSG00000105708	ZNF14	-1.47	1.4e-37
ENSG00000106436	MYL10	-3.6	1.42e-37
ENSG00000163507	CIP2A	2.03	1.43e-37
ENSG00000165474	GJB2	5.51	1.49e-37
ENSG00000108819	PPP1R9B	1.89	1.54e-37
ENSG00000006015	REX1BD	-1.18	1.6e-37
ENSG00000116741	RGS2	-2.33	1.6e-37
ENSG00000168077	SCARA3	4.28	1.67e-37
ENSG00000158769	F11R	1.86	1.72e-37
ENSG00000177359	AC024940.2	3.24	1.8e-37
ENSG00000187118	CMC1	1.43	1.81e-37
ENSG00000179041	RRS1	1.96	1.86e-37
ENSG00000186827	TNFRSF4	3.86	1.86e-37
ENSG00000015285	WAS	1.9	1.94e-37
ENSG00000185245	GP1BA	3.3	1.95e-37
ENSG00000114638	UPK1B	3.41	2.12e-37
ENSG00000215838	AL451074.1	-3.12	2.14e-37
ENSG00000163634	THOC7	1.16	2.27e-37
ENSG00000131944	FAAP24	-1.92	2.29e-37
ENSG00000170677	SOCS6	3.28	2.37e-37
ENSG00000171931	FBXW10	-3.17	2.37e-37
ENSG00000148459	PDSS1	2.1	2.4e-37
ENSG00000188229	TUBB4B	1.67	2.43e-37
ENSG00000156052	GNAQ	2.82	2.45e-37
ENSG00000131653	TRAF7	1.56	2.52e-37
ENSG00000092820	EZR	-1.52	2.56e-37
ENSG00000169592	INO80E	1.92	2.59e-37
ENSG00000224058	AC006509.1	-2.66	2.68e-37
ENSG00000138095	LRPPRC	0.809	2.72e-37
ENSG00000108679	LGALS3BP	2.26	2.77e-37
ENSG00000122566	HNRNPA2B1	1.24	2.91e-37
ENSG00000118762	PKD2	2	2.92e-37
ENSG00000211638	IGLV8-61	-5.77	3e-37
ENSG00000101290	CDS2	-0.894	3.13e-37
ENSG00000146278	PNRC1	-1.44	3.19e-37
ENSG00000146072	TNFRSF21	3.38	3.26e-37
ENSG00000151532	VTI1A	-1.53	3.35e-37
ENSG00000113810	SMC4	1.37	3.36e-37
ENSG00000136813	ECPAS	1.34	3.49e-37
ENSG00000243678	NME2	1.4	3.49e-37
ENSG00000135372	NAT10	1.02	3.54e-37
ENSG00000035687	ADSS	1.18	3.87e-37
ENSG00000198517	MAFK	2.43	4.33e-37
ENSG00000135679	MDM2	1.3	4.68e-37
ENSG00000173610	UGT2A1	-3.69	4.69e-37
ENSG00000173207	CKS1B	1.49	4.72e-37
ENSG00000009954	BAZ1B	1.18	4.77e-37
ENSG00000149782	PLCB3	2.64	4.92e-37
ENSG00000102554	KLF5	3.8	5.1e-37
ENSG00000168246	UBTD2	2	5.13e-37
ENSG00000083635	NUFIP1	1.66	5.4e-37
ENSG00000272333	KMT2B	1.94	5.55e-37
ENSG00000165219	GAPVD1	-1.07	6.33e-37
ENSG00000102974	CTCF	-0.702	6.5e-37
ENSG00000168275	COA6	1.36	6.9e-37
ENSG00000154511	DIPK1A	-1.54	7.06e-37
ENSG00000106615	RHEB	1.11	7.09e-37
ENSG00000213221	DNLZ	-1.66	7.34e-37
ENSG00000198840	MT-ND3	3.03	7.53e-37
ENSG00000153253	SCN3A	-3.38	7.7e-37
ENSG00000039987	BEST2	-3.38	8.27e-37
ENSG00000063978	RNF4	-0.696	8.43e-37
ENSG00000165457	FOLR2	2.88	8.61e-37
ENSG00000007866	TEAD3	4.09	8.62e-37
ENSG00000181847	TIGIT	3.15	8.7e-37
ENSG00000243199	AC115223.1	3.23	8.81e-37
ENSG00000213782	DDX47	-0.823	9e-37
ENSG00000243063	IGKV3-7	-4.98	9.42e-37
ENSG00000136231	IGF2BP3	2.02	9.67e-37
ENSG00000156709	AIFM1	1.14	9.73e-37
ENSG00000165879	FRAT1	-1.58	1.01e-36
ENSG00000162706	CADM3	3.49	1.01e-36
ENSG00000113851	CRBN	-1.09	1.08e-36
ENSG00000162777	DENND2D	1.47	1.08e-36
ENSG00000107104	KANK1	2.07	1.11e-36
ENSG00000133872	SARAF	-1.3	1.18e-36
ENSG00000142102	PGGHG	2.18	1.18e-36
ENSG00000063244	U2AF2	2.84	1.19e-36
ENSG00000186635	ARAP1	1.12	1.21e-36
ENSG00000125968	ID1	3.92	1.25e-36
ENSG00000135446	CDK4	1.25	1.42e-36
ENSG00000155380	SLC16A1	1.71	1.44e-36
ENSG00000150779	TIMM8B	1.71	1.48e-36
ENSG00000150756	ATPSCKMT	1.59	1.49e-36
ENSG00000203747	FCGR3A	3.92	1.59e-36
ENSG00000122674	CCZ1	0.959	1.65e-36
ENSG00000254098	IGKV2-26	-4.03	1.65e-36
ENSG00000105220	GPI	1.21	1.68e-36
ENSG00000177453	NIM1K	-2.84	1.74e-36
ENSG00000102144	PGK1	1.22	1.8e-36
ENSG00000177606	JUN	-2.37	1.81e-36
ENSG00000109610	SOD3	3.9	1.82e-36
ENSG00000170959	DCDC1	-2.28	1.82e-36
ENSG00000176454	LPCAT4	1.48	1.82e-36
ENSG00000119403	PHF19	2.17	1.9e-36
ENSG00000163781	TOPBP1	1.32	1.91e-36
ENSG00000272901	SMDT1	-1.71	2.09e-36
ENSG00000137692	DCUN1D5	1.54	2.23e-36
ENSG00000170929	OR1M1	-2.68	2.29e-36
ENSG00000120896	SORBS3	1.93	2.32e-36
ENSG00000172590	MRPL52	1.33	2.38e-36
ENSG00000276256	AC011043.1	3.17	2.38e-36
ENSG00000107338	SHB	3.87	2.67e-36
ENSG00000185386	MAPK11	3.42	2.73e-36
ENSG00000137648	TMPRSS4	3.44	2.74e-36
ENSG00000143569	UBAP2L	1.09	2.82e-36
ENSG00000183527	PSMG1	1.65	2.83e-36
ENSG00000153012	LGI2	3.89	3.07e-36
ENSG00000187134	AKR1C1	4.67	3.09e-36
ENSG00000101916	TLR8	4.15	3.22e-36
ENSG00000112304	ACOT13	1.29	3.31e-36
ENSG00000198648	STK39	1.87	3.34e-36
ENSG00000242335	CFB	3.78	3.5e-36
ENSG00000064607	SUGP2	1.62	3.51e-36
ENSG00000149480	MTA2	1.45	3.6e-36
ENSG00000181631	P2RY13	3.94	3.61e-36
ENSG00000067177	PHKA1	3.75	3.87e-36
ENSG00000239672	NME1	1.85	3.9e-36
ENSG00000103047	TANGO6	-1.76	3.98e-36
ENSG00000001626	CFTR	-3.31	4.07e-36
ENSG00000143164	DCAF6	0.833	4.09e-36
ENSG00000188283	ZNF383	-1.65	4.25e-36
ENSG00000146830	GIGYF1	1.97	4.47e-36
ENSG00000213551	DNAJC9	1.07	4.47e-36
ENSG00000067208	EVI5	-2.1	4.49e-36
ENSG00000116574	RHOU	3.78	4.52e-36
ENSG00000067182	TNFRSF1A	2.17	4.63e-36
ENSG00000183340	JRKL	2.33	4.95e-36
ENSG00000187021	PNLIPRP1	-2.93	5.17e-36
ENSG00000223756	TSSC2	-1.9	5.35e-36
ENSG00000154175	ABI3BP	2.83	5.65e-36
ENSG00000145592	RPL37	1.59	5.73e-36
ENSG00000261341	AC010325.1	-2.9	5.85e-36
ENSG00000099998	GGT5	2.32	6.2e-36
ENSG00000152926	ZNF117	2	6.2e-36
ENSG00000137216	TMEM63B	2.12	6.22e-36
ENSG00000152954	NRSN1	4.01	6.26e-36
ENSG00000187513	GJA4	3.33	6.4e-36
ENSG00000205710	C17orf107	-2.59	6.73e-36
ENSG00000115963	RND3	4.22	6.75e-36
ENSG00000205659	LIN52	-0.924	6.99e-36
ENSG00000140718	FTO	-1.3	7e-36
ENSG00000275495	AC114936.1	-2.87	7.11e-36
ENSG00000114796	KLHL24	-1.26	7.13e-36
ENSG00000171121	KCNMB3	2.52	7.77e-36
ENSG00000079785	DDX1	0.982	7.85e-36
ENSG00000211672	IGLV4-3	-3.76	8.65e-36
ENSG00000170456	DENND5B	-1.58	8.79e-36
ENSG00000204472	AIF1	3.51	8.94e-36
ENSG00000197299	BLM	1.32	9.08e-36
ENSG00000140505	CYP1A2	-2.2	9.32e-36
ENSG00000196498	NCOR2	1.45	9.35e-36
ENSG00000131188	PRR7	-2.46	9.55e-36
ENSG00000198763	MT-ND2	1.88	9.65e-36
ENSG00000196562	SULF2	2.35	9.67e-36
ENSG00000116685	KIAA2013	-1.44	9.69e-36
ENSG00000156531	PHF6	1.39	9.83e-36
ENSG00000137720	C11orf1	1.42	1e-35
ENSG00000196455	PIK3R4	1.27	1.03e-35
ENSG00000101384	JAG1	3.9	1.03e-35
ENSG00000224114	AL591846.1	-3.01	1.06e-35
ENSG00000133574	GIMAP4	3.72	1.09e-35
ENSG00000188859	FAM78B	3.63	1.09e-35
ENSG00000171858	RPS21	1.59	1.11e-35
ENSG00000042980	ADAM28	-1.99	1.14e-35
ENSG00000067225	PKM	1.32	1.23e-35
ENSG00000181817	LSM10	-1.31	1.24e-35
ENSG00000230510	PPP5D1	-2.15	1.26e-35
ENSG00000198853	RUSC2	3.8	1.39e-35
ENSG00000146425	DYNLT1	1.29	1.4e-35
ENSG00000256537	SMIM10L1	0.99	1.41e-35
ENSG00000105698	USF2	1.58	1.47e-35
ENSG00000132541	RIDA	1.61	1.47e-35
ENSG00000186862	PDZD7	-2.18	1.49e-35
ENSG00000166016	ABTB2	3.24	1.56e-35
ENSG00000174307	PHLDA3	2.65	1.59e-35
ENSG00000143771	CNIH4	1.17	1.62e-35
ENSG00000211611	IGKV6-21	-4.65	1.63e-35
ENSG00000243264	IGKV2D-29	-4.32	1.67e-35
ENSG00000120913	PDLIM2	-1.46	1.84e-35
ENSG00000221923	ZNF880	-1.66	1.88e-35
ENSG00000148842	CNNM2	-1.56	1.9e-35
ENSG00000054267	ARID4B	-1.24	1.97e-35
ENSG00000108599	AKAP10	-0.967	1.98e-35
ENSG00000158552	ZFAND2B	-0.911	2.08e-35
ENSG00000120306	CYSTM1	1.43	2.1e-35
ENSG00000142408	CACNG8	-2.13	2.14e-35
ENSG00000112280	COL9A1	-2.51	2.16e-35
ENSG00000069011	PITX1	3.51	2.17e-35
ENSG00000179284	DAND5	-2.44	2.18e-35
ENSG00000171302	CANT1	1.21	2.2e-35
ENSG00000167123	CERCAM	-2.74	2.22e-35
ENSG00000106617	PRKAG2	-1.05	2.28e-35
ENSG00000132475	H3F3B	-1.97	2.3e-35
ENSG00000135919	SERPINE2	2.57	2.35e-35
ENSG00000000419	DPM1	1.03	2.39e-35
ENSG00000168818	STX18	1.01	2.42e-35
ENSG00000079335	CDC14A	-1.45	2.49e-35
ENSG00000174842	GLMN	1.32	2.49e-35
ENSG00000160584	SIK3	-1.07	2.52e-35
ENSG00000147168	IL2RG	-1.74	2.68e-35
ENSG00000083093	PALB2	1.27	2.87e-35
ENSG00000096401	CDC5L	0.913	2.88e-35
ENSG00000140577	CRTC3	-1.14	2.95e-35
ENSG00000005882	PDK2	-1.26	3e-35
ENSG00000265808	SEC22B	0.737	3.12e-35
ENSG00000109917	ZPR1	-1.13	3.16e-35
ENSG00000153904	DDAH1	3.09	3.16e-35
ENSG00000170667	RASA4B	2.04	3.24e-35
ENSG00000185499	MUC1	4.3	3.24e-35
ENSG00000198888	MT-ND1	1.75	3.24e-35
ENSG00000238241	CCR12P	-2.08	3.26e-35
ENSG00000128590	DNAJB9	-1.68	3.43e-35
ENSG00000066923	STAG3	2.52	3.45e-35
ENSG00000170627	GTSF1	2.86	3.52e-35
ENSG00000066117	SMARCD1	1.4	3.52e-35
ENSG00000258367	CR383656.13	-3.53	3.68e-35
ENSG00000101447	FAM83D	2.77	3.69e-35
ENSG00000187109	NAP1L1	1.31	4.09e-35
ENSG00000157851	DPYSL5	-2.55	4.12e-35
ENSG00000186185	KIF18B	1.98	4.16e-35
ENSG00000138738	PRDM5	-2.27	4.44e-35
ENSG00000198805	PNP	1.42	4.46e-35
ENSG00000096060	FKBP5	2.26	4.49e-35
ENSG00000132963	POMP	1.25	4.49e-35
ENSG00000173915	ATP5MD	1.36	4.56e-35
ENSG00000063015	SEZ6	-3.51	4.67e-35
ENSG00000152229	PSTPIP2	2.29	4.81e-35
ENSG00000154734	ADAMTS1	2.73	4.93e-35
ENSG00000164124	TMEM144	2.97	5.39e-35
ENSG00000126653	NSRP1	-1.49	5.42e-35
ENSG00000185633	NDUFA4L2	3.79	5.47e-35
ENSG00000095203	EPB41L4B	4.17	5.76e-35
ENSG00000111737	RAB35	1.45	5.75e-35
ENSG00000120802	TMPO	1.18	5.98e-35
ENSG00000110315	RNF141	-1.51	6.03e-35
ENSG00000220008	LINGO3	-3.02	6.05e-35
ENSG00000135317	SNX14	1.13	6.22e-35
ENSG00000139668	WDFY2	-1.38	6.33e-35
ENSG00000233877	AL606517.1	-3.87	6.61e-35
ENSG00000214753	HNRNPUL2	2.65	7.26e-35
ENSG00000111275	ALDH2	1.82	7.29e-35
ENSG00000171962	DRC3	-2.02	7.29e-35
ENSG00000143889	HNRNPLL	2.81	7.3e-35
ENSG00000154380	ENAH	2.42	7.38e-35
ENSG00000104804	TULP2	-3.82	7.44e-35
ENSG00000018610	CXorf56	1.07	7.54e-35
ENSG00000132677	RHBG	-2.12	7.74e-35
ENSG00000106635	BCL7B	-0.92	7.91e-35
ENSG00000153140	CETN3	1.82	8.01e-35
ENSG00000059588	TARBP1	1.62	8.1e-35
ENSG00000137807	KIF23	2.04	8.8e-35
ENSG00000115232	ITGA4	-1.89	8.94e-35
ENSG00000172432	GTPBP2	1.55	9.05e-35
ENSG00000127526	SLC35E1	-1.01	9.25e-35
ENSG00000106344	RBM28	1.3	9.32e-35
ENSG00000214491	SEC14L6	-2.1	1.01e-34
ENSG00000176401	EID2B	-2.07	1.04e-34
ENSG00000187231	SESTD1	-2.09	1.05e-34
ENSG00000144895	EIF2A	0.872	1.06e-34
ENSG00000142168	SOD1	0.929	1.09e-34
ENSG00000196642	RABL6	1.09	1.09e-34
ENSG00000169442	CD52	-1.96	1.11e-34
ENSG00000176624	MEX3C	1.55	1.12e-34
ENSG00000137496	IL18BP	1.99	1.18e-34
ENSG00000285880	AC144573.1	-2.81	1.2e-34
ENSG00000197555	SIPA1L1	-1.15	1.21e-34
ENSG00000164647	STEAP1	4.02	1.23e-34
ENSG00000120889	TNFRSF10B	1.32	1.36e-34
ENSG00000196123	KIAA0895L	2.79	1.36e-34
ENSG00000215784	FAM72D	3.56	1.42e-34
ENSG00000137073	UBAP2	1.29	1.47e-34
ENSG00000103544	VPS35L	-1.38	1.48e-34
ENSG00000170265	ZNF282	1.79	1.5e-34
ENSG00000102038	SMARCA1	3.95	1.52e-34
ENSG00000101752	MIB1	1.56	1.59e-34
ENSG00000141506	PIK3R5	-1.96	1.66e-34
ENSG00000141378	PTRH2	1.36	1.69e-34
ENSG00000141380	SS18	0.897	1.69e-34
ENSG00000273594	EEF1D	-1.23	1.69e-34
ENSG00000198829	SUCNR1	3.41	1.74e-34
ENSG00000137857	DUOX1	-2.36	1.76e-34
ENSG00000090382	LYZ	3.21	1.88e-34
ENSG00000143443	C1orf56	-1.66	1.98e-34
ENSG00000133606	MKRN1	-0.636	2.04e-34
ENSG00000220506	AL136310.1	-3.1	2.04e-34
ENSG00000197993	KEL	3.81	2.05e-34
ENSG00000149532	CPSF7	1.19	2.09e-34
ENSG00000174243	DDX23	0.867	2.09e-34
ENSG00000170075	GPR37L1	-2.13	2.12e-34
ENSG00000159212	CLIC6	3.22	2.13e-34
ENSG00000168916	ZNF608	2.2	2.18e-34
ENSG00000197081	IGF2R	1.22	2.2e-34
ENSG00000198242	RPL23A	-1.34	2.23e-34
ENSG00000116774	OLFML3	4.11	2.26e-34
ENSG00000064666	CNN2	-0.937	2.33e-34
ENSG00000172354	GNB2	1.14	2.45e-34
ENSG00000143228	NUF2	2.83	2.48e-34
ENSG00000174804	FZD4	2.26	2.48e-34
ENSG00000119508	NR4A3	-2.97	2.65e-34
ENSG00000148843	PDCD11	1.03	2.71e-34
ENSG00000110721	CHKA	1.34	2.78e-34
ENSG00000143473	KCNH1	-3.18	2.78e-34
ENSG00000138617	PARP16	-1.05	3.26e-34
ENSG00000131507	NDFIP1	1.28	3.26e-34
ENSG00000137393	RNF144B	2.2	3.39e-34
ENSG00000165105	RASEF	-1.8	3.55e-34
ENSG00000274953	VSTM1	-3.51	3.57e-34
ENSG00000130402	ACTN4	2.2	3.57e-34
ENSG00000066044	ELAVL1	-1.15	3.59e-34
ENSG00000125731	SH2D3A	-1.31	3.77e-34
ENSG00000230246	SPATA31C1	-2.99	3.77e-34
ENSG00000180083	WFDC11	-3.44	3.79e-34
ENSG00000145919	BOD1	1.28	3.85e-34
ENSG00000132470	ITGB4	3.87	3.94e-34
ENSG00000181404	WASHC1	1.93	4.1e-34
ENSG00000184445	KNTC1	1.26	4.14e-34
ENSG00000146909	NOM1	1.3	4.23e-34
ENSG00000196182	STK40	-1.07	4.37e-34
ENSG00000116679	IVNS1ABP	1.43	4.49e-34
ENSG00000204922	UQCC3	1.06	4.5e-34
ENSG00000239686	AL158801.1	-3.29	4.51e-34
ENSG00000166046	TCP11L2	-1.91	4.59e-34
ENSG00000087269	NOP14	0.892	4.76e-34
ENSG00000102359	SRPX2	3.73	4.82e-34
ENSG00000221823	PPP3R1	1.98	4.84e-34
ENSG00000157557	ETS2	2.72	4.87e-34
ENSG00000197013	ZNF429	-1.14	4.91e-34
ENSG00000135916	ITM2C	-3.17	4.93e-34
ENSG00000087237	CETP	2.3	5.01e-34
ENSG00000240771	ARHGEF25	3.49	5.01e-34
ENSG00000162399	BSND	-2.4	5.04e-34
ENSG00000139726	DENR	0.712	5.05e-34
ENSG00000173905	GOLIM4	1.81	5.08e-34
ENSG00000101773	RBBP8	1.4	5.09e-34
ENSG00000196664	TLR7	-1.85	5.16e-34
ENSG00000228253	MT-ATP8	2.09	5.29e-34
ENSG00000148604	RGR	-3.41	5.36e-34
ENSG00000054793	ATP9A	3.6	5.37e-34
ENSG00000174498	IGDCC3	-3.43	5.5e-34
ENSG00000185070	FLRT2	2.78	5.59e-34
ENSG00000242766	IGKV1D-17	-4.34	5.84e-34
ENSG00000211667	IGLV3-12	-5.58	6.14e-34
ENSG00000204217	BMPR2	1.72	6.17e-34
ENSG00000116729	WLS	3.73	6.36e-34
ENSG00000128050	PAICS	1.28	6.37e-34
ENSG00000177238	TRIM72	-1.78	6.43e-34
ENSG00000135829	DHX9	0.92	6.6e-34
ENSG00000168894	RNF181	1.12	6.81e-34
ENSG00000197136	PCNX3	1.36	7.18e-34
ENSG00000118432	CNR1	3.33	7.53e-34
ENSG00000171813	PWWP2B	-2.48	7.6e-34
ENSG00000103723	AP3B2	-3.01	7.69e-34
ENSG00000068354	TBC1D25	-1.23	7.74e-34
ENSG00000162188	GNG3	-2.62	8.17e-34
ENSG00000136205	TNS3	1.41	8.43e-34
ENSG00000216775	AL109918.1	3.63	8.7e-34
ENSG00000211660	IGLV2-23	-4.63	9.45e-34
ENSG00000141526	SLC16A3	1.62	9.47e-34
ENSG00000163428	LRRC58	0.922	1.01e-33
ENSG00000211976	IGHV3-73	-6.74	1.03e-33
ENSG00000101003	GINS1	1.82	1.07e-33
ENSG00000168081	PNOC	-1.82	1.12e-33
ENSG00000132341	RAN	1.2	1.13e-33
ENSG00000029153	ARNTL2	2.13	1.19e-33
ENSG00000230465	VENTXP4	-3.23	1.2e-33
ENSG00000105971	CAV2	2.92	1.32e-33
ENSG00000113083	LOX	3.51	1.31e-33
ENSG00000104852	SNRNP70	1.17	1.33e-33
ENSG00000109445	ZNF330	1.02	1.37e-33
ENSG00000112137	PHACTR1	-1.82	1.38e-33
ENSG00000185088	RPS27L	1.21	1.41e-33
ENSG00000104883	PEX11G	-2.13	1.44e-33
ENSG00000082074	FYB1	2.64	1.53e-33
ENSG00000168036	CTNNB1	1.1	1.54e-33
ENSG00000069275	NUCKS1	1.62	1.55e-33
ENSG00000112658	SRF	1.23	1.55e-33
ENSG00000117569	PTBP2	1.39	1.59e-33
ENSG00000245848	CEBPA	3.14	1.67e-33
ENSG00000161547	SRSF2	1.32	1.75e-33
ENSG00000102878	HSF4	3.31	1.76e-33
ENSG00000181610	MRPS23	1.37	1.76e-33
ENSG00000280479	CACFD1	-1.42	1.87e-33
ENSG00000139174	PRICKLE1	-1.75	1.88e-33
ENSG00000077152	UBE2T	2.47	1.92e-33
ENSG00000223350	IGLV9-49	-4.09	1.94e-33
ENSG00000129473	BCL2L2	2.6	1.97e-33
ENSG00000228007	AC011933.1	-3.08	1.99e-33
ENSG00000130175	PRKCSH	0.971	2e-33
ENSG00000240531	RPL21P123	-3.22	2.13e-33
ENSG00000244573	RPL30P11	-3.28	2.13e-33
ENSG00000196943	NOP9	1.74	2.17e-33
ENSG00000214517	PPME1	1.5	2.21e-33
ENSG00000109762	SNX25	-1.14	2.22e-33
ENSG00000140400	MAN2C1	1.52	2.32e-33
ENSG00000278032	LY6E	-2.09	2.41e-33
ENSG00000156697	UTP14A	1.02	2.59e-33
ENSG00000128789	PSMG2	0.842	2.59e-33
ENSG00000282933	RHOXF1P3	-2.55	2.62e-33
ENSG00000282980	AC055839.1	-2.86	2.64e-33
ENSG00000072958	AP1M1	-1.04	2.67e-33
ENSG00000139644	TMBIM6	-1.16	2.77e-33
ENSG00000105397	TYK2	1.15	3.14e-33
ENSG00000138670	RASGEF1B	-1.53	3.17e-33
ENSG00000215021	PHB2	1.18	3.19e-33
ENSG00000122547	EEPD1	3.57	3.38e-33
ENSG00000224383	PRR29	-1.7	3.73e-33
ENSG00000143379	SETDB1	1.09	3.77e-33
ENSG00000135924	DNAJB2	1.68	3.92e-33
ENSG00000230143	FLOT1	4.29	3.96e-33
ENSG00000171497	PPID	0.737	4.07e-33
ENSG00000144381	HSPD1	1.25	4.24e-33
ENSG00000105516	DBP	-1.5	4.51e-33
ENSG00000140992	PDPK1	-0.789	4.51e-33
ENSG00000185298	CCDC137	1.13	4.56e-33
ENSG00000124466	LYPD3	4.31	4.94e-33
ENSG00000131732	ZCCHC9	1.22	4.99e-33
ENSG00000178202	POGLUT3	1.48	4.99e-33
ENSG00000198734	F5	1.88	5.12e-33
ENSG00000096746	HNRNPH3	1.47	5.15e-33
ENSG00000169020	ATP5ME	1.21	5.23e-33
ENSG00000198668	CALM1	-1.05	5.23e-33
ENSG00000282305	IGHV3-74	-5.96	5.23e-33
ENSG00000282476	IGHV3-20	-4.22	5.23e-33
ENSG00000153786	ZDHHC7	0.981	5.26e-33
ENSG00000187905	LRRC74B	-2.16	5.32e-33
ENSG00000214513	NOTO	-2.44	5.38e-33
ENSG00000172403	SYNPO2	2.21	5.46e-33
ENSG00000130635	COL5A1	4.1	5.63e-33
ENSG00000235696	C2	2.58	5.63e-33
ENSG00000140285	FGF7	3.05	5.72e-33
ENSG00000214194	SMIM30	1.29	5.72e-33
ENSG00000164776	PHKG1	-2.09	5.75e-33
ENSG00000253457	SMIM18	-3.12	6.09e-33
ENSG00000283228	AC068547.1	-2.62	6.18e-33
ENSG00000157601	MX1	-1.61	6.19e-33
ENSG00000078081	LAMP3	2.4	6.3e-33
ENSG00000075188	NUP37	1.16	6.39e-33
ENSG00000099904	ZDHHC8	1.87	6.48e-33
ENSG00000138778	CENPE	2.57	6.61e-33
ENSG00000127084	FGD3	-1.31	6.67e-33
ENSG00000104412	EMC2	1.26	6.68e-33
ENSG00000058335	RASGRF1	2.74	6.89e-33
ENSG00000130935	NOL11	0.787	7.14e-33
ENSG00000106992	AK1	2.13	7.48e-33
ENSG00000162433	AK4	3.01	7.55e-33
ENSG00000145741	BTF3	1.04	7.67e-33
ENSG00000162191	UBXN1	-1.18	7.8e-33
ENSG00000172183	ISG20	-1.84	7.83e-33
ENSG00000124357	NAGK	1.07	7.89e-33
ENSG00000149089	APIP	1.07	7.91e-33
ENSG00000255199	GTF2IP11	-3.19	8.08e-33
ENSG00000111716	LDHB	1.28	8.27e-33
ENSG00000184640	SEPTIN9	1.01	8.54e-33
ENSG00000224831	TMEM183B	-4.32	8.54e-33
ENSG00000104951	IL4I1	3.5	8.87e-33
ENSG00000136870	ZNF189	1.82	9.01e-33
ENSG00000198901	PRC1	1.66	9.18e-33
ENSG00000156469	MTERF3	1.17	9.27e-33
ENSG00000250067	YJEFN3	2.76	9.3e-33
ENSG00000170385	SLC30A1	1.9	9.51e-33
ENSG00000104142	VPS18	-0.947	9.56e-33
ENSG00000167962	ZNF598	1.27	9.89e-33
ENSG00000132780	NASP	1.04	1e-32
ENSG00000173209	AHSA2P	1.67	1.01e-32
ENSG00000162512	SDC3	3.23	1.02e-32
ENSG00000089335	ZNF302	-1.89	1.03e-32
ENSG00000145826	LECT2	-3.04	1.03e-32
ENSG00000162852	CNST	-1.23	1.08e-32
ENSG00000152292	SH2D6	-2.76	1.09e-32
ENSG00000111877	MCM9	-1.09	1.16e-32
ENSG00000105185	PDCD5	1.31	1.17e-32
ENSG00000183426	NPIPA1	0.953	1.17e-32
ENSG00000182636	NDN	3.43	1.18e-32
ENSG00000061938	TNK2	1.68	1.18e-32
ENSG00000148481	MINDY3	1.36	1.21e-32
ENSG00000163013	FBXO41	1.56	1.22e-32
ENSG00000196700	ZNF512B	2.13	1.25e-32
ENSG00000130821	SLC6A8	4.08	1.26e-32
ENSG00000125977	EIF2S2	1.09	1.28e-32
ENSG00000219273	AL035555.2	-3.03	1.28e-32
ENSG00000226618	PRRC2A	2.86	1.29e-32
ENSG00000164877	MICALL2	3.79	1.31e-32
ENSG00000129990	SYT5	-2.12	1.35e-32
ENSG00000218891	ZNF579	2.69	1.35e-32
ENSG00000065054	SLC9A3R2	3.59	1.39e-32
ENSG00000240342	RPS2P5	-1.82	1.42e-32
ENSG00000086289	EPDR1	3.73	1.42e-32
ENSG00000113649	TCERG1	0.914	1.43e-32
ENSG00000144283	PKP4	2.98	1.42e-32
ENSG00000175348	TMEM9B	-1.1	1.51e-32
ENSG00000139567	ACVRL1	3.17	1.54e-32
ENSG00000133835	HSD17B4	1.55	1.57e-32
ENSG00000134986	NREP	1.79	1.58e-32
ENSG00000182400	TRAPPC6B	1.47	1.58e-32
ENSG00000137168	PPIL1	1.95	1.64e-32
ENSG00000211639	IGLV4-60	-3.87	1.64e-32
ENSG00000179715	PCED1B	1.52	1.71e-32
ENSG00000185619	PCGF3	1.28	1.71e-32
ENSG00000198570	RD3	-2.86	1.75e-32
ENSG00000128191	DGCR8	1.65	1.77e-32
ENSG00000106211	HSPB1	2.75	1.85e-32
ENSG00000158792	SPATA2L	-2.08	1.89e-32
ENSG00000225151	GOLGA2P7	2.58	1.9e-32
ENSG00000154822	PLCL2	-1.56	1.93e-32
ENSG00000135045	C9orf40	1.44	1.97e-32
ENSG00000071894	CPSF1	1.2	1.98e-32
ENSG00000087076	HSD17B14	3.31	2e-32
ENSG00000018189	RUFY3	1.05	2.03e-32
ENSG00000077380	DYNC1I2	1.09	2.08e-32
ENSG00000092199	HNRNPC	1	2.1e-32
ENSG00000258128	MKRN9P	-2.56	2.1e-32
ENSG00000137414	FAM8A1	1.54	2.12e-32
ENSG00000198952	SMG5	1.05	2.14e-32
ENSG00000132205	EMILIN2	1.97	2.2e-32
ENSG00000160877	NACC1	2.74	2.21e-32
ENSG00000115756	HPCAL1	-1.22	2.27e-32
ENSG00000187522	HSPA14	1.19	2.31e-32
ENSG00000215124	AMD1P4	-1.83	2.31e-32
ENSG00000205560	CPT1B	2.02	2.36e-32
ENSG00000109089	CDR2L	3.55	2.4e-32
ENSG00000013293	SLC7A14	-1.68	2.41e-32
ENSG00000105371	ICAM4	-1.86	2.48e-32
ENSG00000198682	PAPSS2	2.97	2.5e-32
ENSG00000091536	MYO15A	-1.94	2.53e-32
ENSG00000285441	SOD2	-2.11	2.54e-32
ENSG00000258951	KRT18P7	-3.31	2.88e-32
ENSG00000181885	CLDN7	3.98	2.98e-32
ENSG00000176896	TCEANC	-1.15	3.07e-32
ENSG00000179088	C12orf42	-2.95	3.13e-32
ENSG00000184867	ARMCX2	2.64	3.17e-32
ENSG00000204173	LRRC37A5P	-2.72	3.23e-32
ENSG00000174951	FUT1	-1.9	3.26e-32
ENSG00000186340	THBS2	3.85	3.28e-32
ENSG00000146063	TRIM41	1.56	3.3e-32
ENSG00000164402	SEPTIN8	2.94	3.3e-32
ENSG00000143315	PIGM	1.38	3.4e-32
ENSG00000088827	SIGLEC1	4.28	3.44e-32
ENSG00000198399	ITSN2	-1.06	3.58e-32
ENSG00000163882	POLR2H	1.07	3.59e-32
ENSG00000169045	HNRNPH1	1.87	3.63e-32
ENSG00000168175	MAPK1IP1L	-0.843	3.93e-32
ENSG00000139998	RAB15	1.86	3.99e-32
ENSG00000062822	POLD1	1.36	4.01e-32
ENSG00000161929	SCIMP	-2.02	4.04e-32
ENSG00000170365	SMAD1	3.18	4.23e-32
ENSG00000131095	GFAP	-2.55	4.54e-32
ENSG00000101460	MAP1LC3A	2.13	4.58e-32
ENSG00000169710	FASN	2.48	4.97e-32
ENSG00000150594	ADRA2A	3.75	5.19e-32
ENSG00000095015	MAP3K1	-1.39	5.29e-32
ENSG00000163235	TGFA	3.73	5.39e-32
ENSG00000181722	ZBTB20	-2.03	5.39e-32
ENSG00000141527	CARD14	-1.73	5.46e-32
ENSG00000122642	FKBP9	2.28	5.47e-32
ENSG00000228146	CASP16P	-2.03	5.49e-32
ENSG00000152380	FAM151B	-2.42	5.55e-32
ENSG00000173826	KCNH6	-2.75	5.7e-32
ENSG00000186103	ARGFX	-1.76	5.93e-32
ENSG00000114124	GRK7	-2.99	5.99e-32
ENSG00000095002	MSH2	1.06	6.06e-32
ENSG00000139351	SYCP3	-2.17	6.12e-32
ENSG00000213228	RPL12P38	-1.85	6.64e-32
ENSG00000228429	AC004910.1	-2.67	6.67e-32
ENSG00000128973	CLN6	1.42	6.87e-32
ENSG00000259161	AL137779.3	-3.47	7.22e-32
ENSG00000128394	APOBEC3F	-1.09	7.45e-32
ENSG00000102871	TRADD	-1.52	7.55e-32
ENSG00000133789	SWAP70	-1.37	7.62e-32
ENSG00000141956	PRDM15	1.95	7.63e-32
ENSG00000158793	NIT1	0.943	7.73e-32
ENSG00000131746	TNS4	3.52	7.85e-32
ENSG00000169750	RAC3	3.27	8.11e-32
ENSG00000158773	USF1	2.01	8.16e-32
ENSG00000153147	SMARCA5	0.874	8.18e-32
ENSG00000174640	SLCO2A1	2.38	8.2e-32
ENSG00000164626	KCNK5	3.68	8.35e-32
ENSG00000162522	KIAA1522	4.11	8.4e-32
ENSG00000052749	RRP12	-1.58	9.04e-32
ENSG00000170037	CNTROB	1.47	9.08e-32
ENSG00000175806	MSRA	-1.99	9.11e-32
ENSG00000159958	TNFRSF13C	-1.63	9.16e-32
ENSG00000145494	NDUFS6	1.34	9.3e-32
ENSG00000176182	MYPOP	2.13	9.71e-32
ENSG00000198879	SFMBT2	1.65	9.7e-32
ENSG00000082196	C1QTNF3	2.44	9.73e-32
ENSG00000143797	MBOAT2	2.93	9.89e-32
ENSG00000114125	RNF7	0.823	1.01e-31
ENSG00000165819	METTL3	1.17	1.02e-31
ENSG00000138449	SLC40A1	3.06	1.03e-31
ENSG00000205176	REXO1L1P	-3.58	1.07e-31
ENSG00000142910	TINAGL1	2.41	1.08e-31
ENSG00000248487	ABHD14A	-1.3	1.08e-31
ENSG00000123374	CDK2	1.91	1.09e-31
ENSG00000072134	EPN2	-1.35	1.11e-31
ENSG00000185477	GPRIN3	2.34	1.13e-31
ENSG00000259079	AC005476.1	-3.62	1.14e-31
ENSG00000120688	WBP4	1.32	1.16e-31
ENSG00000164463	CREBRF	-1.25	1.22e-31
ENSG00000276087	AC008073.3	-2.35	1.21e-31
ENSG00000076604	TRAF4	1.89	1.23e-31
ENSG00000182541	LIMK2	1.29	1.24e-31
ENSG00000169347	GP2	-2.36	1.24e-31
ENSG00000076003	MCM6	1.84	1.26e-31
ENSG00000164032	H2AFZ	1.43	1.29e-31
ENSG00000133424	LARGE1	-1.59	1.3e-31
ENSG00000198554	WDHD1	1.94	1.32e-31
ENSG00000198642	KLHL9	1.17	1.45e-31
ENSG00000166579	NDEL1	-0.979	1.5e-31
ENSG00000100599	RIN3	-1.87	1.51e-31
ENSG00000026297	RNASET2	-1.31	1.53e-31
ENSG00000160957	RECQL4	2.8	1.58e-31
ENSG00000175390	EIF3F	-1.15	1.58e-31
ENSG00000131848	ZSCAN5A	-1.7	1.6e-31
ENSG00000157212	PAXIP1	1.26	1.66e-31
ENSG00000197601	FAR1	1.31	1.68e-31
ENSG00000156502	SUPV3L1	0.922	1.71e-31
ENSG00000160298	C21orf58	1.99	1.74e-31
ENSG00000249626	AC024560.2	2.92	1.8e-31
ENSG00000170396	ZNF804A	2.97	1.9e-31
ENSG00000183520	UTP11	0.892	1.92e-31
ENSG00000100027	YPEL1	-1.42	2.05e-31
ENSG00000280858	RPL7A	1.08	2.15e-31
ENSG00000100209	HSCB	-1.28	2.17e-31
ENSG00000112335	SNX3	-1.22	2.32e-31
ENSG00000197646	PDCD1LG2	3.35	2.32e-31
ENSG00000138744	NAAA	-0.942	2.38e-31
ENSG00000164611	PTTG1	2.15	2.41e-31
ENSG00000168792	ABHD15	-0.874	2.42e-31
ENSG00000108405	P2RX1	-2.28	2.44e-31
ENSG00000075914	EXOSC7	0.762	2.48e-31
ENSG00000134874	DZIP1	2.77	2.58e-31
ENSG00000142192	APP	2.12	2.65e-31
ENSG00000235390	AC051619.1	-2.86	2.68e-31
ENSG00000001084	GCLC	1.41	2.71e-31
ENSG00000254752	OR5M2P	-2.88	2.82e-31
ENSG00000249068	AC008417.1	-3.13	3.02e-31
ENSG00000260261	AC124944.2	2.16	3.13e-31
ENSG00000185101	ANO9	1.83	3.26e-31
ENSG00000126785	RHOJ	2.07	3.27e-31
ENSG00000123444	KBTBD4	-1.19	3.37e-31
ENSG00000175265	GOLGA8A	2.05	3.38e-31
ENSG00000284454	AC256236.2	1.6	3.43e-31
ENSG00000161638	ITGA5	3.27	3.47e-31
ENSG00000175115	PACS1	-0.79	3.53e-31
ENSG00000007174	DNAH9	-2.54	3.55e-31
ENSG00000166228	PCBD1	1.62	3.77e-31
ENSG00000075131	TIPIN	1.26	3.79e-31
ENSG00000076382	SPAG5	2.6	3.88e-31
ENSG00000135912	TTLL4	1.31	3.9e-31
ENSG00000240898	AC132942.1	-2.12	3.93e-31
ENSG00000131116	ZNF428	1.38	4.04e-31
ENSG00000163808	KIF15	2.34	4.04e-31
ENSG00000116539	ASH1L	-1.1	4.08e-31
ENSG00000119335	SET	0.862	4.09e-31
ENSG00000032444	PNPLA6	1.2	4.26e-31
ENSG00000221886	ZBED8	2.92	4.42e-31
ENSG00000172889	EGFL7	3.5	4.43e-31
ENSG00000125485	DDX31	1.24	4.45e-31
ENSG00000182700	IGIP	2.84	4.6e-31
ENSG00000108468	CBX1	1.59	4.82e-31
ENSG00000163956	LRPAP1	-1.35	4.89e-31
ENSG00000146267	FAXC	2.54	5.16e-31
ENSG00000106683	LIMK1	1.39	5.26e-31
ENSG00000119326	CTNNAL1	2.79	5.6e-31
ENSG00000280433	FP565260.6	1.51	5.77e-31
ENSG00000009780	FAM76A	-0.863	5.97e-31
ENSG00000228981	AC097658.1	-2.89	5.98e-31
ENSG00000125814	NAPB	1.41	6.12e-31
ENSG00000137462	TLR2	2.28	6.32e-31
ENSG00000154305	MIA3	-0.629	6.53e-31
ENSG00000116711	PLA2G4A	3.13	6.57e-31
ENSG00000242265	PEG10	2.61	6.57e-31
ENSG00000090863	GLG1	-0.838	7.41e-31
ENSG00000125817	CENPB	2.1	7.8e-31
ENSG00000149657	LSM14B	2.4	7.85e-31
ENSG00000170458	CD14	3.21	8.27e-31
ENSG00000182742	HOXB4	2.79	8.38e-31
ENSG00000103876	FAH	1.56	8.43e-31
ENSG00000115073	ACTR1B	1.21	9.03e-31
ENSG00000099337	KCNK6	-1.54	9.06e-31
ENSG00000176022	B3GALT6	-1.25	9.2e-31
ENSG00000111554	MDM1	1.05	9.23e-31
ENSG00000132694	ARHGEF11	2.43	9.48e-31
ENSG00000270647	TAF15	3.64	1.02e-30
ENSG00000088986	DYNLL1	1.05	1.05e-30
ENSG00000280655	AC134981.1	-4.87	1.05e-30
ENSG00000256053	COA8	-1.08	1.09e-30
ENSG00000169241	SLC50A1	-0.868	1.12e-30
ENSG00000107521	HPS1	-0.81	1.13e-30
ENSG00000144029	MRPS5	0.702	1.12e-30
ENSG00000136867	SLC31A2	2.87	1.14e-30
ENSG00000173575	CHD2	-1.55	1.14e-30
ENSG00000169814	BTD	-0.952	1.15e-30
ENSG00000181577	C6orf223	3.04	1.18e-30
ENSG00000178033	CALHM5	2.64	1.23e-30
ENSG00000157538	VPS26C	-0.657	1.25e-30
ENSG00000184371	CSF1	3.38	1.25e-30
ENSG00000188368	PRR19	-1.78	1.26e-30
ENSG00000103326	CAPN15	1.14	1.26e-30
ENSG00000076924	XAB2	1.32	1.29e-30
ENSG00000011028	MRC2	3.74	1.32e-30
ENSG00000196844	PATE2	-2.92	1.34e-30
ENSG00000212907	MT-ND4L	2.18	1.33e-30
ENSG00000115183	TANC1	2.88	1.36e-30
ENSG00000142409	ZNF787	1.22	1.36e-30
ENSG00000144369	FAM171B	3.46	1.37e-30
ENSG00000161013	MGAT4B	1.25	1.36e-30
ENSG00000162869	PPP1R21	0.843	1.37e-30
ENSG00000159658	EFCAB14	-0.961	1.37e-30
ENSG00000227761	BAG6	1.86	1.41e-30
ENSG00000094916	CBX5	1.19	1.41e-30
ENSG00000175768	TOMM5	1.2	1.41e-30
ENSG00000182253	SYNM	3.35	1.41e-30
ENSG00000182473	EXOC7	-0.639	1.44e-30
ENSG00000143420	ENSA	0.804	1.45e-30
ENSG00000239571	IGKV2D-30	-4.77	1.45e-30
ENSG00000142453	CARM1	1.4	1.5e-30
ENSG00000236564	YWHAQP5	-2.31	1.51e-30
ENSG00000282776	IGHV1-45	-4.16	1.52e-30
ENSG00000283464	AC244452.3	-2.72	1.56e-30
ENSG00000123975	CKS2	1.91	1.61e-30
ENSG00000233186	KLF4P1	-3.72	1.61e-30
ENSG00000218713	AL512378.1	-2.31	1.63e-30
ENSG00000169744	LDB2	3.47	1.64e-30
ENSG00000137474	MYO7A	2.67	1.7e-30
ENSG00000101577	LPIN2	1.43	1.72e-30
ENSG00000257950	P2RX5-TAX1BP3	-1.09	1.75e-30
ENSG00000275740	AC091959.3	-2.01	1.77e-30
ENSG00000138180	CEP55	2.68	1.78e-30
ENSG00000180264	ADGRD2	-1.89	1.84e-30
ENSG00000130702	LAMA5	2.16	1.86e-30
ENSG00000103495	MAZ	1.32	1.94e-30
ENSG00000125868	DSTN	1.8	1.93e-30
ENSG00000109270	LAMTOR3	1.25	1.95e-30
ENSG00000168591	TMUB2	-0.695	1.95e-30
ENSG00000140259	MFAP1	1.23	1.99e-30
ENSG00000069849	ATP1B3	1.62	2e-30
ENSG00000064547	LPAR2	1.19	2.07e-30
ENSG00000078098	FAP	3.93	2.07e-30
ENSG00000166436	TRIM66	1.81	2.09e-30
ENSG00000143816	WNT9A	3.46	2.11e-30
ENSG00000279968	GVQW2	-3.74	2.11e-30
ENSG00000112367	FIG4	-1.16	2.13e-30
ENSG00000100292	HMOX1	2.43	2.17e-30
ENSG00000114439	BBX	-1.57	2.24e-30
ENSG00000213722	DDAH2	-2.29	2.29e-30
ENSG00000241185	AC005410.1	-2.81	2.29e-30
ENSG00000198899	MT-ATP6	1.67	2.3e-30
ENSG00000211645	IGLV1-50	-4.45	2.33e-30
ENSG00000211659	IGLV3-25	-4.72	2.39e-30
ENSG00000003989	SLC7A2	3.12	2.47e-30
ENSG00000123562	MORF4L2	1.06	2.47e-30
ENSG00000141337	ARSG	-1.27	2.58e-30
ENSG00000282458	WASH5P	1.55	2.6e-30
ENSG00000131471	AOC3	3.49	2.61e-30
ENSG00000174013	FBXO45	1.15	2.62e-30
ENSG00000120899	PTK2B	-1.07	2.65e-30
ENSG00000153179	RASSF3	1.8	2.68e-30
ENSG00000197381	ADARB1	-1.66	2.73e-30
ENSG00000164220	F2RL2	-1.97	2.78e-30
ENSG00000088038	CNOT3	1.3	2.83e-30
ENSG00000286019	NOTCH2NLB	-2.5	2.83e-30
ENSG00000278440	AC243791.1	-2.56	2.86e-30
ENSG00000158092	NCK1	0.761	2.87e-30
ENSG00000155100	OTUD6B	1.21	2.89e-30
ENSG00000215252	GOLGA8B	1.43	2.89e-30
ENSG00000166965	RCCD1	1.48	2.94e-30
ENSG00000211643	IGLV5-52	-1.81	3.01e-30
ENSG00000165702	GFI1B	-1.77	3.06e-30
ENSG00000109606	DHX15	0.908	3.17e-30
ENSG00000214756	CSKMT	1.92	3.3e-30
ENSG00000230026	AL357556.1	-2.04	3.4e-30
ENSG00000166411	IDH3A	-0.652	3.44e-30
ENSG00000126215	XRCC3	1.39	3.59e-30
ENSG00000167470	MIDN	1.59	3.67e-30
ENSG00000125730	C3	1.88	3.69e-30
ENSG00000145685	LHFPL2	1.81	3.73e-30
ENSG00000177700	POLR2L	1.31	3.94e-30
ENSG00000240634	AC145285.1	-2.31	3.98e-30
ENSG00000175548	ALG10B	1.51	4.03e-30
ENSG00000137573	SULF1	3.47	4.06e-30
ENSG00000211648	IGLV1-47	-4.08	4.25e-30
ENSG00000223573	TINCR	-2.08	4.45e-30
ENSG00000263961	RHEX	2.96	4.52e-30
ENSG00000164294	GPX8	2.41	4.59e-30
ENSG00000087085	ACHE	3.79	4.65e-30
ENSG00000117751	PPP1R8	1.25	4.65e-30
ENSG00000282322	IGHV3-11	-3.73	4.65e-30
ENSG00000197249	SERPINA1	3.65	4.81e-30
ENSG00000221836	OR2A5	-3.08	4.86e-30
ENSG00000006638	TBXA2R	-1.49	4.89e-30
ENSG00000138757	G3BP2	-0.832	5.04e-30
ENSG00000227163	AL139220.1	-2.74	5.12e-30
ENSG00000272281	TPTE2P2	-2.23	5.16e-30
ENSG00000213619	NDUFS3	0.928	5.45e-30
ENSG00000258352	AC119044.1	-1.89	5.48e-30
ENSG00000169738	DCXR	-1.16	5.68e-30
ENSG00000108344	PSMD3	0.907	5.72e-30
ENSG00000110768	GTF2H1	0.703	6.16e-30
ENSG00000063322	MED29	-0.923	6.2e-30
ENSG00000121691	CAT	-0.974	6.36e-30
ENSG00000196616	ADH1B	2.62	6.37e-30
ENSG00000168028	RPSA	1.29	6.46e-30
ENSG00000211900	IGHJ6	-6.06	6.46e-30
ENSG00000182004	SNRPE	1.32	6.54e-30
ENSG00000213923	CSNK1E	1.02	6.92e-30
ENSG00000179010	MRFAP1	0.951	7.15e-30
ENSG00000118193	KIF14	2.31	7.22e-30
ENSG00000260916	CCPG1	-1.37	7.37e-30
ENSG00000278301	GRAMD4P3	-1.92	7.4e-30
ENSG00000162490	DRAXIN	-1.73	7.52e-30
ENSG00000100239	PPP6R2	1.11	7.65e-30
ENSG00000081087	OSTM1	-0.941	7.74e-30
ENSG00000124172	ATP5F1E	1.3	7.77e-30
ENSG00000204003	AL355987.1	-4.39	7.77e-30
ENSG00000099381	SETD1A	1.78	7.87e-30
ENSG00000053747	LAMA3	4.19	7.91e-30
ENSG00000084636	COL16A1	3.64	7.97e-30
ENSG00000177842	ZNF620	-1.57	8.35e-30
ENSG00000119559	C19orf25	-1.02	8.47e-30
ENSG00000138119	MYOF	3.45	8.47e-30
ENSG00000156853	ZNF689	-1.11	8.57e-30
ENSG00000168528	SERINC2	3.61	8.57e-30
ENSG00000075292	ZNF638	0.964	8.68e-30
ENSG00000169439	SDC2	3.47	8.79e-30
ENSG00000270629	NBPF14	-1.67	8.83e-30
ENSG00000163608	NEPRO	1.06	8.92e-30
ENSG00000181104	F2R	2.05	8.9e-30
ENSG00000266820	KPNA2P3	2.48	9.17e-30
ENSG00000144645	OSBPL10	-1.53	9.38e-30
ENSG00000117114	ADGRL2	3.43	9.6e-30
ENSG00000131979	GCH1	1.51	9.67e-30
ENSG00000002549	LAP3	1.35	9.81e-30
ENSG00000004478	FKBP4	1.29	9.76e-30
ENSG00000142731	PLK4	2.49	9.81e-30
ENSG00000125351	UPF3B	0.966	9.88e-30
ENSG00000228896	SKIV2L	1.67	9.92e-30
ENSG00000105717	PBX4	3.02	1.01e-29
ENSG00000173660	UQCRH	1.21	1.04e-29
ENSG00000198585	NUDT16	1.59	1.03e-29
ENSG00000163848	ZNF148	-1.29	1.04e-29
ENSG00000132313	MRPL35	1.77	1.17e-29
[truncated: 14,524 more rows]
