# Supplementary material for: Joint Secondary Transcriptomic Analysis of Non-Hodgkin’s B-Cell Lymphomas Predicts Reliance on Pathways Associated with the Extracellular Matrix and Robust Diagnostic Biomarkers
Source: J Bioinform Syst Biol. Author manuscript; Available in PMC 2023 Mar 2. (PMC9980876; doi:10.26502/jbsb.5107040)
Supplement: Supply [file NIHMS1870914-supplement-Supply.zip › SUPPLEMENTARY_MATERIALS_Lymphoma_transcr_NR-S/S4_File.xlsx]

## Sheet: DRIMSeq_results_Lymphoma-Health
gene_id	description	symbol	lr	df	pvalue	adj_pvalue	mlog10PValue
ENSG00000130203	apolipoprotein E [Source:HGNC Symbol;Acc:HGNC:613]	APOE	4470	4	0	0	Inf
ENSG00000108821	collagen type I alpha 1 chain [Source:HGNC Symbol;Acc:HGNC:2197]	COL1A1	1520	12	6.25e-319	5.56e-315	318
ENSG00000196739	collagen type XXVII alpha 1 chain [Source:HGNC Symbol;Acc:HGNC:22986]	COL27A1	1060	7	1.13e-223	6.71e-220	223
ENSG00000122406	ribosomal protein L5 [Source:HGNC Symbol;Acc:HGNC:10360]	RPL5	1040	10	8.68e-218	3.86e-214	217
ENSG00000067082	Kruppel like factor 6 [Source:HGNC Symbol;Acc:HGNC:2235]	KLF6	961	6	2.08e-204	7.41e-201	204
ENSG00000124193	serine and arginine rich splicing factor 6 [Source:HGNC Symbol;Acc:HGNC:10788]	SRSF6	954	5	5.25e-204	1.56e-200	203
ENSG00000071967	cytochrome b reductase 1 [Source:HGNC Symbol;Acc:HGNC:20797]	CYBRD1	931	6	8.54e-198	2.17e-194	197
ENSG00000214176	pleckstrin homology and RUN domain containing M1 pseudogene 1 [Source:HGNC Symbol;Acc:HGNC:35411]	PLEKHM1P1	924	5	1.7e-197	3.78e-194	197
ENSG00000165280	valosin containing protein [Source:HGNC Symbol;Acc:HGNC:12666]	VCP	912	6	1.2e-193	2.37e-190	193
ENSG00000110367	DEAD-box helicase 6 [Source:HGNC Symbol;Acc:HGNC:2747]	DDX6	872	7	4.5e-184	8.01e-181	183
ENSG00000054118	thyroid hormone receptor associated protein 3 [Source:HGNC Symbol;Acc:HGNC:22964]	THRAP3	846	3	4.1e-183	6.63e-180	182
ENSG00000072694	Fc fragment of IgG receptor IIb [Source:HGNC Symbol;Acc:HGNC:3618]	FCGR2B	771	4	1.18e-165	1.75e-162	165
ENSG00000133048	chitinase 3 like 1 [Source:HGNC Symbol;Acc:HGNC:1932]	CHI3L1	715	4	1.75e-153	2.4e-150	153
ENSG00000142089	interferon induced transmembrane protein 3 [Source:HGNC Symbol;Acc:HGNC:5414]	IFITM3	691	3	1.99e-149	2.53e-146	149
ENSG00000042980	ADAM metallopeptidase domain 28 [Source:HGNC Symbol;Acc:HGNC:206]	ADAM28	719	11	3.84e-147	4.56e-144	146
ENSG00000185043	calcium and integrin binding 1 [Source:HGNC Symbol;Acc:HGNC:16920]	CIB1	662	2	1.83e-144	2.04e-141	144
ENSG00000171467	zinc finger protein 318 [Source:HGNC Symbol;Acc:HGNC:13578]	ZNF318	645	3	1.8e-139	1.88e-136	139
ENSG00000233927	ribosomal protein S28 [Source:HGNC Symbol;Acc:HGNC:10418]	RPS28	621	3	3.14e-134	3.1e-131	134
ENSG00000007080	coiled-coil domain containing 124 [Source:HGNC Symbol;Acc:HGNC:25171]	CCDC124	549	3	1.22e-118	1.14e-115	118
ENSG00000198026	zinc finger protein 335 [Source:HGNC Symbol;Acc:HGNC:15807]	ZNF335	545	3	9.38e-118	8.02e-115	117
ENSG00000143119	CD53 molecule [Source:HGNC Symbol;Acc:HGNC:1686]	CD53	555	5	9.47e-118	8.02e-115	117
ENSG00000230989	heat shock factor binding protein 1 [Source:HGNC Symbol;Acc:HGNC:5203]	HSBP1	538	3	2.23e-116	1.8e-113	116
ENSG00000188994	zinc finger protein 292 [Source:HGNC Symbol;Acc:HGNC:18410]	ZNF292	528	7	6.21e-110	4.8e-107	109
ENSG00000180773	solute carrier family 36 member 4 [Source:HGNC Symbol;Acc:HGNC:19660]	SLC36A4	520	6	3.32e-109	2.46e-106	108
ENSG00000151773	coiled-coil domain containing 122 [Source:HGNC Symbol;Acc:HGNC:26478]	CCDC122	503	4	1.2e-107	8.57e-105	107
ENSG00000145284	stearoyl-CoA desaturase 5 [Source:HGNC Symbol;Acc:HGNC:21088]	SCD5	465	1	4.47e-103	3.06e-100	102
ENSG00000090104	regulator of G protein signaling 1 [Source:HGNC Symbol;Acc:HGNC:9991]	RGS1	485	5	1.21e-102	7.97e-100	102
ENSG00000242294	stromal antigen 3-like 5 pseudogene [Source:HGNC Symbol;Acc:HGNC:48896]	STAG3L5P	473	5	6.03e-100	3.83e-97	99.2
ENSG00000134086	von Hippel-Lindau tumor suppressor [Source:HGNC Symbol;Acc:HGNC:12687]	VHL	451	2	1.12e-98	6.86e-96	98
ENSG00000109610	superoxide dismutase 3 [Source:HGNC Symbol;Acc:HGNC:11181]	SOD3	447	2	9.51e-98	5.64e-95	97
ENSG00000158457	tetraspanin 33 [Source:HGNC Symbol;Acc:HGNC:28743]	TSPAN33	445	2	2.22e-97	1.27e-94	96.7
ENSG00000131401	napsin B aspartic peptidase, pseudogene [Source:HGNC Symbol;Acc:HGNC:13396]	NAPSB	457	5	1.84e-96	1.02e-93	95.7
ENSG00000183160	transmembrane protein 119 [Source:HGNC Symbol;Acc:HGNC:27884]	TMEM119	430	2	4.57e-94	2.46e-91	93.3
ENSG00000105639	Janus kinase 3 [Source:HGNC Symbol;Acc:HGNC:6193]	JAK3	437	5	2.45e-92	1.28e-89	91.6
ENSG00000100403	zinc finger CCCH-type containing 7B [Source:HGNC Symbol;Acc:HGNC:30869]	ZC3H7B	409	1	7.47e-91	3.8e-88	90.1
ENSG00000137154	ribosomal protein S6 [Source:HGNC Symbol;Acc:HGNC:10429]	RPS6	417	4	5.5e-89	2.72e-86	88.3
ENSG00000150540	histamine N-methyltransferase [Source:HGNC Symbol;Acc:HGNC:5028]	HNMT	428	7	1.95e-88	9.38e-86	87.7
ENSG00000154518	ATP synthase membrane subunit c locus 3 [Source:HGNC Symbol;Acc:HGNC:843]	ATP5MC3	413	4	4.96e-88	2.32e-85	87.3
ENSG00000004142	DNA polymerase delta interacting protein 2 [Source:HGNC Symbol;Acc:HGNC:23781]	POLDIP2	387	1	2.92e-86	1.33e-83	85.5
ENSG00000183354	KIAA2026 [Source:HGNC Symbol;Acc:HGNC:23378]	KIAA2026	399	5	5.1e-84	2.27e-81	83.3
ENSG00000139668	WD repeat and FYVE domain containing 2 [Source:HGNC Symbol;Acc:HGNC:20482]	WDFY2	377	2	1.57e-82	6.82e-80	81.8
ENSG00000106125	MINDY lysine 48 deubiquitinase 4 [Source:HGNC Symbol;Acc:HGNC:21916]	MINDY4	359	2	1.08e-78	4.59e-76	78
ENSG00000146243	interleukin 1 receptor associated kinase 1 binding protein 1 [Source:HGNC Symbol;Acc:HGNC:17368]	IRAK1BP1	361	3	7.58e-78	3.14e-75	77.1
ENSG00000117614	SYF2 pre-mRNA splicing factor [Source:HGNC Symbol;Acc:HGNC:19824]	SYF2	358	3	2.18e-77	8.81e-75	76.7
ENSG00000107290	senataxin [Source:HGNC Symbol;Acc:HGNC:445]	SETX	360	4	1.02e-76	4.04e-74	76
ENSG00000175104	TNF receptor associated factor 6 [Source:HGNC Symbol;Acc:HGNC:12036]	TRAF6	346	2	8.82e-76	3.41e-73	75.1
ENSG00000116685	KIAA2013 [Source:HGNC Symbol;Acc:HGNC:28513]	KIAA2013	345	2	1.33e-75	5.03e-73	74.9
ENSG00000169967	mitogen-activated protein kinase kinase kinase 2 [Source:HGNC Symbol;Acc:HGNC:6854]	MAP3K2	339	2	2.31e-74	8.54e-72	73.6
ENSG00000099139	proprotein convertase subtilisin/kexin type 5 [Source:HGNC Symbol;Acc:HGNC:8747]	PCSK5	335	2	1.51e-73	5.49e-71	72.8
ENSG00000174004	negative regulator of reactive oxygen species [Source:HGNC Symbol;Acc:HGNC:24613]	NRROS	321	1	7.04e-72	2.5e-69	71.2
ENSG00000163534	Fc receptor like 1 [Source:HGNC Symbol;Acc:HGNC:18509]	FCRL1	345	7	1.45e-70	5.04e-68	69.8
ENSG00000104967	NOVA alternative splicing regulator 2 [Source:HGNC Symbol;Acc:HGNC:7887]	NOVA2	316	2	2.03e-69	6.95e-67	68.7
ENSG00000164761	TNF receptor superfamily member 11b [Source:HGNC Symbol;Acc:HGNC:11909]	TNFRSF11B	316	2	2.48e-69	8.33e-67	68.6
ENSG00000154229	protein kinase C alpha [Source:HGNC Symbol;Acc:HGNC:9393]	PRKCA	319	4	7.83e-68	2.58e-65	67.1
ENSG00000091317	CKLF like MARVEL transmembrane domain containing 6 [Source:HGNC Symbol;Acc:HGNC:19177]	CMTM6	304	2	1.24e-66	4e-64	65.9
ENSG00000096150	ribosomal protein S18 [Source:HGNC Symbol;Acc:HGNC:10401]	RPS18	308	7	1.08e-62	3.43e-60	62
ENSG00000205238	speedy/RINGO cell cycle regulator family member E2 [Source:HGNC Symbol;Acc:HGNC:33841]	SPDYE2	272	1	5.15e-61	1.61e-58	60.3
ENSG00000139278	GLI pathogenesis related 1 [Source:HGNC Symbol;Acc:HGNC:17001]	GLIPR1	282	3	7.65e-61	2.34e-58	60.1
ENSG00000178951	zinc finger and BTB domain containing 7A [Source:HGNC Symbol;Acc:HGNC:18078]	ZBTB7A	269	1	2.29e-60	6.9e-58	59.6
ENSG00000132823	oxidative stress responsive serine rich 1 [Source:HGNC Symbol;Acc:HGNC:16105]	OSER1	267	1	4.89e-60	1.45e-57	59.3
ENSG00000111341	matrix Gla protein [Source:HGNC Symbol;Acc:HGNC:7060]	MGP	278	3	6.14e-60	1.79e-57	59.2
ENSG00000127993	RNA binding motif protein 48 [Source:HGNC Symbol;Acc:HGNC:21785]	RBM48	272	2	9.16e-60	2.63e-57	59
ENSG00000134453	RNA binding motif protein 17 [Source:HGNC Symbol;Acc:HGNC:16944]	RBM17	308	11	1.81e-59	5.1e-57	58.7
ENSG00000100028	small nuclear ribonucleoprotein D3 polypeptide [Source:HGNC Symbol;Acc:HGNC:11160]	SNRPD3	270	2	2.94e-59	8.17e-57	58.5
ENSG00000197702	parvin alpha [Source:HGNC Symbol;Acc:HGNC:14652]	PARVA	279	4	4.38e-59	1.2e-56	58.4
ENSG00000133639	BTG anti-proliferation factor 1 [Source:HGNC Symbol;Acc:HGNC:1130]	BTG1	260	1	1.4e-58	3.77e-56	57.9
ENSG00000033800	protein inhibitor of activated STAT 1 [Source:HGNC Symbol;Acc:HGNC:2752]	PIAS1	281	7	8.08e-57	2.14e-54	56.1
ENSG00000141429	polypeptide N-acetylgalactosaminyltransferase 1 [Source:HGNC Symbol;Acc:HGNC:4123]	GALNT1	271	5	1.34e-56	3.5e-54	55.9
ENSG00000117036	ETS variant 3 [Source:HGNC Symbol;Acc:HGNC:3492]	ETV3	249	2	6.65e-55	1.71e-52	54.2
ENSG00000152284	transcription factor 7 like 1 [Source:HGNC Symbol;Acc:HGNC:11640]	TCF7L1	252	3	1.88e-54	4.79e-52	53.7
ENSG00000107581	eukaryotic translation initiation factor 3 subunit A [Source:HGNC Symbol;Acc:HGNC:3271]	EIF3A	247	2	2.42e-54	6.07e-52	53.6
ENSG00000119048	ubiquitin conjugating enzyme E2 B [Source:HGNC Symbol;Acc:HGNC:12473]	UBE2B	268	7	4.22e-54	1.04e-51	53.4
ENSG00000178665	zinc finger protein 713 [Source:HGNC Symbol;Acc:HGNC:22043]	ZNF713	248	4	1.85e-52	4.52e-50	51.7
ENSG00000070476	ZXD family zinc finger C [Source:HGNC Symbol;Acc:HGNC:28160]	ZXDC	241	3	5.52e-52	1.33e-49	51.3
ENSG00000167363	fructosamine 3 kinase [Source:HGNC Symbol;Acc:HGNC:24822]	FN3K	236	4	6.73e-50	1.59e-47	49.2
ENSG00000224309	ankyrin repeat domain 30B pseudogene 2 [Source:HGNC Symbol;Acc:HGNC:16620]	ANKRD30BP2	222	2	6.09e-49	1.42e-46	48.2
ENSG00000173674	eukaryotic translation initiation factor 1A X-linked [Source:HGNC Symbol;Acc:HGNC:3250]	EIF1AX	216	1	6.52e-49	1.51e-46	48.2
ENSG00000242534	immunoglobulin kappa variable 2D-28 [Source:HGNC Symbol;Acc:HGNC:5799]	IGKV2D-28	216	1	8.25e-49	1.88e-46	48.1
ENSG00000152049	potassium voltage-gated channel subfamily E regulatory subunit 4 [Source:HGNC Symbol;Acc:HGNC:6244]	KCNE4	213	1	3.09e-48	6.95e-46	47.5
ENSG00000173812	eukaryotic translation initiation factor 1 [Source:HGNC Symbol;Acc:HGNC:3249]	EIF1	234	6	8.93e-48	1.99e-45	47
ENSG00000132963	proteasome maturation protein [Source:HGNC Symbol;Acc:HGNC:20330]	POMP	211	1	9.52e-48	2.09e-45	47
ENSG00000088812	attractin [Source:HGNC Symbol;Acc:HGNC:885]	ATRN	210	1	1.24e-47	2.68e-45	46.9
ENSG00000120875	dual specificity phosphatase 4 [Source:HGNC Symbol;Acc:HGNC:3070]	DUSP4	206	1	1.01e-46	2.17e-44	46
ENSG00000147123	NADH:ubiquinone oxidoreductase subunit B11 [Source:HGNC Symbol;Acc:HGNC:20372]	NDUFB11	201	1	1.03e-45	2.18e-43	45
ENSG00000244509	apolipoprotein B mRNA editing enzyme catalytic subunit 3C [Source:HGNC Symbol;Acc:HGNC:17353]	APOBEC3C	199	1	4.03e-45	8.44e-43	44.4
ENSG00000170846	Putative MORF4 family-associated protein 1-like protein UPP [Source:UniProtKB/Swiss-Prot;Acc:B2RBV5]	AC093323.1	209	3	4.53e-45	9.36e-43	44.3
ENSG00000142405	NLR family pyrin domain containing 12 [Source:HGNC Symbol;Acc:HGNC:22938]	NLRP12	192	1	1.4e-43	2.87e-41	42.9
ENSG00000183722	LHFPL tetraspan subfamily member 6 [Source:HGNC Symbol;Acc:HGNC:6586]	LHFPL6	192	1	1.43e-43	2.9e-41	42.8
ENSG00000108590	mediator complex subunit 31 [Source:HGNC Symbol;Acc:HGNC:24260]	MED31	201	3	3.13e-43	6.25e-41	42.5
ENSG00000100557	coiled-coil domain containing 198 [Source:HGNC Symbol;Acc:HGNC:20189]	CCDC198	189	1	4.65e-43	9.19e-41	42.3
ENSG00000172007	RAB33B, member RAS oncogene family [Source:HGNC Symbol;Acc:HGNC:16075]	RAB33B	194	2	6.67e-43	1.3e-40	42.2
ENSG00000197405	complement C5a receptor 1 [Source:HGNC Symbol;Acc:HGNC:1338]	C5AR1	193	2	1.02e-42	1.98e-40	42
ENSG00000135094	serine dehydratase [Source:HGNC Symbol;Acc:HGNC:10691]	SDS	200	4	3.35e-42	6.41e-40	41.5
ENSG00000164342	toll like receptor 3 [Source:HGNC Symbol;Acc:HGNC:11849]	TLR3	185	1	4.59e-42	8.68e-40	41.3
ENSG00000146278	proline rich nuclear receptor coactivator 1 [Source:HGNC Symbol;Acc:HGNC:17278]	PNRC1	189	2	8.62e-42	1.61e-39	41.1
ENSG00000118922	Kruppel like factor 12 [Source:HGNC Symbol;Acc:HGNC:6346]	KLF12	178	1	1.13e-40	2.1e-38	39.9
ENSG00000184922	formin like 1 [Source:HGNC Symbol;Acc:HGNC:1212]	FMNL1	215	11	4.88e-40	8.94e-38	39.3
ENSG00000164197	ring finger protein 180 [Source:HGNC Symbol;Acc:HGNC:27752]	RNF180	181	2	5.35e-40	9.71e-38	39.3
ENSG00000135185	transmembrane protein 243 [Source:HGNC Symbol;Acc:HGNC:21707]	TMEM243	201	7	7.5e-40	1.35e-37	39.1
ENSG00000145414	nuclear assembly factor 1 ribonucleoprotein [Source:HGNC Symbol;Acc:HGNC:25126]	NAF1	192	5	1.27e-39	2.26e-37	38.9
ENSG00000182487	neutrophil cytosolic factor 1B pseudogene [Source:HGNC Symbol;Acc:HGNC:32522]	NCF1B	179	2	1.67e-39	2.95e-37	38.8
ENSG00000109674	nei like DNA glycosylase 3 [Source:HGNC Symbol;Acc:HGNC:24573]	NEIL3	170	1	6.66e-39	1.16e-36	38.2
ENSG00000169908	transmembrane 4 L six family member 1 [Source:HGNC Symbol;Acc:HGNC:11853]	TM4SF1	180	3	1.05e-38	1.81e-36	38
ENSG00000128283	CDC42 effector protein 1 [Source:HGNC Symbol;Acc:HGNC:17014]	CDC42EP1	178	3	2.07e-38	3.54e-36	37.7
ENSG00000157778	proteasome assembly chaperone 3 [Source:HGNC Symbol;Acc:HGNC:22420]	PSMG3	174	2	2.1e-38	3.55e-36	37.7
ENSG00000107949	BRCA2 and CDKN1A interacting protein [Source:HGNC Symbol;Acc:HGNC:978]	BCCIP	181	4	5.54e-38	9.29e-36	37.3
ENSG00000125835	small nuclear ribonucleoprotein polypeptides B and B1 [Source:HGNC Symbol;Acc:HGNC:11153]	SNRPB	166	2	9.24e-37	1.54e-34	36
ENSG00000075218	G2 and S-phase expressed 1 [Source:HGNC Symbol;Acc:HGNC:13698]	GTSE1	170	3	1.15e-36	1.9e-34	35.9
ENSG00000181610	mitochondrial ribosomal protein S23 [Source:HGNC Symbol;Acc:HGNC:14509]	MRPS23	165	3	1.46e-35	2.39e-33	34.8
ENSG00000103485	quinolinate phosphoribosyltransferase [Source:HGNC Symbol;Acc:HGNC:9755]	QPRT	162	3	7.61e-35	1.23e-32	34.1
ENSG00000166326	tripartite motif containing 44 [Source:HGNC Symbol;Acc:HGNC:19016]	TRIM44	151	1	1.06e-34	1.69e-32	34
ENSG00000099337	potassium two pore domain channel subfamily K member 6 [Source:HGNC Symbol;Acc:HGNC:6281]	KCNK6	147	1	9.15e-34	1.45e-31	33
ENSG00000143155	TOR signaling pathway regulator [Source:HGNC Symbol;Acc:HGNC:30231]	TIPRL	146	1	1.46e-33	2.31e-31	32.8
ENSG00000171984	shieldin complex subunit 1 [Source:HGNC Symbol;Acc:HGNC:26318]	SHLD1	155	3	2.37e-33	3.7e-31	32.6
ENSG00000146859	transmembrane protein 140 [Source:HGNC Symbol;Acc:HGNC:21870]	TMEM140	144	1	3.53e-33	5.46e-31	32.5
ENSG00000196656	ribosomal protein S26 (RPS26) pseudogene	AC004057.1	144	1	3.78e-33	5.8e-31	32.4
ENSG00000110848	CD69 molecule [Source:HGNC Symbol;Acc:HGNC:1694]	CD69	154	3	4.56e-33	6.93e-31	32.3
ENSG00000133789	switching B cell complex subunit SWAP70 [Source:HGNC Symbol;Acc:HGNC:17070]	SWAP70	165	6	5.52e-33	8.33e-31	32.3
ENSG00000095015	mitogen-activated protein kinase kinase kinase 1 [Source:HGNC Symbol;Acc:HGNC:6848]	MAP3K1	143	1	7.08e-33	1.06e-30	32.2
ENSG00000136709	WD repeat domain 33 [Source:HGNC Symbol;Acc:HGNC:25651]	WDR33	152	4	6.85e-32	1.01e-29	31.2
ENSG00000109787	Kruppel like factor 3 [Source:HGNC Symbol;Acc:HGNC:16516]	KLF3	138	2	1.01e-30	1.48e-28	30
ENSG00000152332	U2AF homology motif kinase 1 [Source:HGNC Symbol;Acc:HGNC:19683]	UHMK1	143	3	1.06e-30	1.54e-28	30
ENSG00000103196	cysteine rich secretory protein LCCL domain containing 2 [Source:HGNC Symbol;Acc:HGNC:25248]	CRISPLD2	167	10	1.28e-30	1.85e-28	29.9
ENSG00000158481	CD1c molecule [Source:HGNC Symbol;Acc:HGNC:1636]	CD1C	127	1	2.06e-29	2.95e-27	28.7
ENSG00000178605	GTP binding protein 6 (putative) [Source:HGNC Symbol;Acc:HGNC:30189]	GTPBP6	126	1	3.23e-29	4.59e-27	28.5
ENSG00000105321	coiled-coil domain containing 9 [Source:HGNC Symbol;Acc:HGNC:24560]	CCDC9	145	6	7.49e-29	1.06e-26	28.1
ENSG00000108055	structural maintenance of chromosomes 3 [Source:HGNC Symbol;Acc:HGNC:2468]	SMC3	122	1	1.97e-28	2.75e-26	27.7
ENSG00000186395	keratin 10 [Source:HGNC Symbol;Acc:HGNC:6413]	KRT10	120	1	6e-28	8.34e-26	27.2
ENSG00000215512	ankyrin repeat domain 30A (ANKRD30A) pseudogene	AP005901.1	118	1	1.81e-27	2.5e-25	26.7
ENSG00000163347	NA	NA	117	1	2.33e-27	3.19e-25	26.6
ENSG00000084463	WW domain binding protein 11 [Source:HGNC Symbol;Acc:HGNC:16461]	WBP11	129	4	5.58e-27	7.58e-25	26.3
ENSG00000213462	endogenous retrovirus group 3 member 1, envelope [Source:HGNC Symbol;Acc:HGNC:3454]	ERV3-1	121	2	6.45e-27	8.69e-25	26.2
ENSG00000270977	leucine rich repeat containing 37 member A3 (LRRC37A3) pseudogene	AC015849.5	121	2	6.51e-27	8.7e-25	26.2
ENSG00000170185	ubiquitin specific peptidase 38 [Source:HGNC Symbol;Acc:HGNC:20067]	USP38	119	2	1.77e-26	2.35e-24	25.8
ENSG00000120314	WD repeat domain 55 [Source:HGNC Symbol;Acc:HGNC:25971]	WDR55	126	4	2.42e-26	3.18e-24	25.6
ENSG00000221836	olfactory receptor family 2 subfamily A member 5 [Source:HGNC Symbol;Acc:HGNC:8232]	OR2A5	112	1	3.55e-26	4.64e-24	25.4
ENSG00000100216	translocase of outer mitochondrial membrane 22 [Source:HGNC Symbol;Acc:HGNC:18002]	TOMM22	112	1	3.77e-26	4.89e-24	25.4
ENSG00000163125	regulation of nuclear pre-mRNA domain containing 2 [Source:HGNC Symbol;Acc:HGNC:29039]	RPRD2	121	3	4.9e-26	6.32e-24	25.3
ENSG00000103966	EH domain containing 4 [Source:HGNC Symbol;Acc:HGNC:3245]	EHD4	111	1	6.7e-26	8.58e-24	25.2
ENSG00000117090	signaling lymphocytic activation molecule family member 1 [Source:HGNC Symbol;Acc:HGNC:10903]	SLAMF1	120	3	8.42e-26	1.07e-23	25.1
ENSG00000143079	CTTNBP2 N-terminal like [Source:HGNC Symbol;Acc:HGNC:25330]	CTTNBP2NL	119	3	1.15e-25	1.46e-23	24.9
ENSG00000279765	novel protein	AC013394.1	109	1	1.72e-25	2.15e-23	24.8
ENSG00000159164	synaptic vesicle glycoprotein 2A [Source:HGNC Symbol;Acc:HGNC:20566]	SV2A	108	1	3.19e-25	3.96e-23	24.5
ENSG00000100982	PDX1 C-terminal inhibiting factor 1 [Source:HGNC Symbol;Acc:HGNC:16200]	PCIF1	113	2	3.44e-25	4.25e-23	24.5
ENSG00000134186	pre-mRNA processing factor 38B [Source:HGNC Symbol;Acc:HGNC:25512]	PRPF38B	118	4	1.23e-24	1.51e-22	23.9
ENSG00000136238	Rac family small GTPase 1 [Source:HGNC Symbol;Acc:HGNC:9801]	RAC1	121	5	1.78e-24	2.17e-22	23.7
ENSG00000110987	BAF chromatin remodeling complex subunit BCL7A [Source:HGNC Symbol;Acc:HGNC:1004]	BCL7A	108	2	3.4e-24	4.11e-22	23.5
ENSG00000164916	forkhead box K1 [Source:HGNC Symbol;Acc:HGNC:23480]	FOXK1	108	2	3.83e-24	4.6e-22	23.4
ENSG00000087074	protein phosphatase 1 regulatory subunit 15A [Source:HGNC Symbol;Acc:HGNC:14375]	PPP1R15A	101	1	7.92e-24	9.45e-22	23.1
ENSG00000038219	biorientation of chromosomes in cell division 1 like 1 [Source:HGNC Symbol;Acc:HGNC:31792]	BOD1L1	116	5	1.97e-23	2.33e-21	22.7
ENSG00000103490	PYD and CARD domain containing [Source:HGNC Symbol;Acc:HGNC:16608]	PYCARD	106	3	8.09e-23	9.53e-21	22.1
ENSG00000160999	SH2B adaptor protein 2 [Source:HGNC Symbol;Acc:HGNC:17381]	SH2B2	101	2	1e-22	1.17e-20	22
ENSG00000105849	TWIST neighbor [Source:HGNC Symbol;Acc:HGNC:18027]	TWISTNB	95.7	1	1.32e-22	1.54e-20	21.9
ENSG00000152380	family with sequence similarity 151 member B [Source:HGNC Symbol;Acc:HGNC:33716]	FAM151B	107	4	3.07e-22	3.55e-20	21.5
ENSG00000184076	ubiquinol-cytochrome c reductase, complex III subunit X [Source:HGNC Symbol;Acc:HGNC:30863]	UQCR10	93.8	1	3.47e-22	3.99e-20	21.5
ENSG00000139193	CD27 molecule [Source:HGNC Symbol;Acc:HGNC:11922]	CD27	90.3	1	2.06e-21	2.35e-19	20.7
ENSG00000163377	NA	NA	90	1	2.42e-21	2.74e-19	20.6
ENSG00000184194	G protein-coupled receptor 173 [Source:HGNC Symbol;Acc:HGNC:18186]	GPR173	89	1	4.04e-21	4.55e-19	20.4
ENSG00000141933	tubulin polyglutamylase complex subunit 1 [Source:HGNC Symbol;Acc:HGNC:25058]	TPGS1	88.7	1	4.55e-21	5.08e-19	20.3
ENSG00000186994	KN motif and ankyrin repeat domains 3 [Source:HGNC Symbol;Acc:HGNC:24796]	KANK3	97.1	3	6.64e-21	7.38e-19	20.2
ENSG00000108797	contactin associated protein 1 [Source:HGNC Symbol;Acc:HGNC:8011]	CNTNAP1	97	3	6.79e-21	7.5e-19	20.2
ENSG00000104154	solute carrier family 30 member 4 [Source:HGNC Symbol;Acc:HGNC:11015]	SLC30A4	86.2	1	1.63e-20	1.79e-18	19.8
ENSG00000170006	transmembrane protein 154 [Source:HGNC Symbol;Acc:HGNC:26489]	TMEM154	95.1	3	1.75e-20	1.91e-18	19.8
ENSG00000143162	cellular repressor of E1A stimulated genes 1 [Source:HGNC Symbol;Acc:HGNC:2351]	CREG1	85.7	1	2.05e-20	2.22e-18	19.7
ENSG00000136868	solute carrier family 31 member 1 [Source:HGNC Symbol;Acc:HGNC:11016]	SLC31A1	85.3	1	2.5e-20	2.7e-18	19.6
ENSG00000117592	peroxiredoxin 6 [Source:HGNC Symbol;Acc:HGNC:16753]	PRDX6	90.2	2	2.55e-20	2.73e-18	19.6
ENSG00000197780	TATA-box binding protein associated factor 13 [Source:HGNC Symbol;Acc:HGNC:11546]	TAF13	85.3	1	2.59e-20	2.76e-18	19.6
ENSG00000052841	tetratricopeptide repeat domain 17 [Source:HGNC Symbol;Acc:HGNC:25596]	TTC17	127	14	2.72e-20	2.87e-18	19.6
ENSG00000112029	F-box protein 5 [Source:HGNC Symbol;Acc:HGNC:13584]	FBXO5	88.6	2	5.78e-20	6.09e-18	19.2
ENSG00000066422	zinc finger and BTB domain containing 11 [Source:HGNC Symbol;Acc:HGNC:16740]	ZBTB11	86.7	2	1.48e-19	1.54e-17	18.8
ENSG00000274914	leukocyte immunoglobulin like receptor A5 [Source:HGNC Symbol;Acc:HGNC:16309]	LILRA5	81.3	1	1.91e-19	1.99e-17	18.7
ENSG00000106153	coiled-coil-helix-coiled-coil-helix domain containing 2 [Source:HGNC Symbol;Acc:HGNC:21645]	CHCHD2	80.9	1	2.38e-19	2.46e-17	18.6
ENSG00000171657	G protein-coupled receptor 82 [Source:HGNC Symbol;Acc:HGNC:4533]	GPR82	80.2	1	3.38e-19	3.47e-17	18.5
ENSG00000162924	REL proto-oncogene, NF-kB subunit [Source:HGNC Symbol;Acc:HGNC:9954]	REL	81	2	2.53e-18	2.58e-16	17.6
ENSG00000188051	NA	NA	75.4	1	3.91e-18	3.98e-16	17.4
ENSG00000125870	small nuclear ribonucleoprotein polypeptide B2 [Source:HGNC Symbol;Acc:HGNC:11155]	SNRPB2	80	2	4.2e-18	4.25e-16	17.4
ENSG00000099940	synaptosome associated protein 29 [Source:HGNC Symbol;Acc:HGNC:11133]	SNAP29	79.7	2	4.83e-18	4.85e-16	17.3
ENSG00000266472	mitochondrial ribosomal protein S21 [Source:HGNC Symbol;Acc:HGNC:14046]	MRPS21	74.4	1	6.3e-18	6.3e-16	17.2
ENSG00000158710	transgelin 2 [Source:HGNC Symbol;Acc:HGNC:11554]	TAGLN2	86.6	4	6.78e-18	6.74e-16	17.2
ENSG00000117360	pre-mRNA processing factor 3 [Source:HGNC Symbol;Acc:HGNC:17348]	PRPF3	92.9	6	7.68e-18	7.59e-16	17.1
ENSG00000164406	liver enriched antimicrobial peptide 2 [Source:HGNC Symbol;Acc:HGNC:29571]	LEAP2	72.3	1	1.83e-17	1.8e-15	16.7
ENSG00000114023	family with sequence similarity 162 member A [Source:HGNC Symbol;Acc:HGNC:17865]	FAM162A	76	2	3.13e-17	3.06e-15	16.5
ENSG00000089248	endoplasmic reticulum protein 29 [Source:HGNC Symbol;Acc:HGNC:13799]	ERP29	83.4	4	3.28e-17	3.19e-15	16.5
ENSG00000128534	LSM8 homolog, U6 small nuclear RNA associated [Source:HGNC Symbol;Acc:HGNC:20471]	LSM8	79.5	3	3.92e-17	3.79e-15	16.4
ENSG00000259374	NA	NA	70.1	1	5.63e-17	5.41e-15	16.2
ENSG00000163666	NA	NA	74.3	2	7.4e-17	7.08e-15	16.1
ENSG00000244165	purinergic receptor P2Y11 [Source:HGNC Symbol;Acc:HGNC:8540]	P2RY11	69.2	1	9.07e-17	8.62e-15	16
ENSG00000235568	NFAT activating protein with ITAM motif 1 [Source:HGNC Symbol;Acc:HGNC:29872]	NFAM1	69.2	1	9.12e-17	8.63e-15	16
ENSG00000278229	ribosomal protein S17 [Source:HGNC Symbol;Acc:HGNC:10397]	RPS17	71.7	2	2.66e-16	2.49e-14	15.6
ENSG00000170275	cartilage associated protein [Source:HGNC Symbol;Acc:HGNC:2379]	CRTAP	71.7	2	2.65e-16	2.49e-14	15.6
ENSG00000286261	novel protein	AC022137.3	66.7	1	3.1e-16	2.88e-14	15.5
ENSG00000261873	small integral membrane protein 36 [Source:HGNC Symbol;Acc:HGNC:53654]	SMIM36	66.1	1	4.23e-16	3.92e-14	15.4
ENSG00000169964	transmembrane protein 42 [Source:HGNC Symbol;Acc:HGNC:28444]	TMEM42	66.1	1	4.29e-16	3.95e-14	15.4
ENSG00000130311	DET1 and DDB1 associated 1 [Source:HGNC Symbol;Acc:HGNC:28360]	DDA1	77.2	4	6.96e-16	6.38e-14	15.2
ENSG00000136463	translational activator of cytochrome c oxidase I [Source:HGNC Symbol;Acc:HGNC:24316]	TACO1	64.6	1	9.36e-16	8.53e-14	15
ENSG00000102109	NA	NA	63.7	1	1.45e-15	1.31e-13	14.8
ENSG00000137818	ribosomal protein lateral stalk subunit P1 [Source:HGNC Symbol;Acc:HGNC:10372]	RPLP1	75.4	4	1.67e-15	1.51e-13	14.8
ENSG00000102003	synaptophysin [Source:HGNC Symbol;Acc:HGNC:11506]	SYP	68	2	1.69e-15	1.52e-13	14.8
ENSG00000198075	sulfotransferase family 1C member 4 [Source:HGNC Symbol;Acc:HGNC:11457]	SULT1C4	68	2	1.74e-15	1.55e-13	14.8
ENSG00000248124	RRN3 homolog, RNA polymerase I transcription factor pseudogene 1 [Source:HGNC Symbol;Acc:HGNC:30548]	RRN3P1	71.2	3	2.38e-15	2.11e-13	14.6
ENSG00000182010	rhotekin 2 [Source:HGNC Symbol;Acc:HGNC:19364]	RTKN2	67.1	2	2.69e-15	2.38e-13	14.6
ENSG00000198146	zinc finger protein 770 [Source:HGNC Symbol;Acc:HGNC:26061]	ZNF770	61.4	1	4.66e-15	4.1e-13	14.3
ENSG00000057704	transmembrane and coiled-coil domain family 3 [Source:HGNC Symbol;Acc:HGNC:29199]	TMCC3	69.7	3	4.94e-15	4.33e-13	14.3
ENSG00000144791	LIM domains containing 1 [Source:HGNC Symbol;Acc:HGNC:6612]	LIMD1	69.1	3	6.51e-15	5.68e-13	14.2
ENSG00000159445	thioesterase superfamily member 4 [Source:HGNC Symbol;Acc:HGNC:17947]	THEM4	71.1	4	1.35e-14	1.17e-12	13.9
ENSG00000159388	BTG anti-proliferation factor 2 [Source:HGNC Symbol;Acc:HGNC:1131]	BTG2	57.5	1	3.42e-14	2.95e-12	13.5
ENSG00000067064	isopentenyl-diphosphate delta isomerase 1 [Source:HGNC Symbol;Acc:HGNC:5387]	IDI1	67.6	4	7.2e-14	6.18e-12	13.1
ENSG00000271425	NBPF member 10 [Source:HGNC Symbol;Acc:HGNC:31992]	NBPF10	60	2	9.37e-14	8.01e-12	13
ENSG00000164713	brain protein I3 [Source:HGNC Symbol;Acc:HGNC:1109]	BRI3	72.5	6	1.23e-13	1.05e-11	12.9
ENSG00000139266	membrane associated ring-CH-type finger 9 [Source:HGNC Symbol;Acc:HGNC:25139]	2021-03-09	58.3	2	2.19e-13	1.86e-11	12.7
ENSG00000112234	F-box and leucine rich repeat protein 4 [Source:HGNC Symbol;Acc:HGNC:13601]	FBXL4	53.7	1	2.31e-13	1.95e-11	12.6
ENSG00000117597	UTP25 small subunit processor component [Source:HGNC Symbol;Acc:HGNC:28440]	UTP25	53.5	1	2.63e-13	2.21e-11	12.6
ENSG00000112335	sorting nexin 3 [Source:HGNC Symbol;Acc:HGNC:11174]	SNX3	61.2	3	3.29e-13	2.75e-11	12.5
ENSG00000205364	NA	NA	52.6	1	4.09e-13	3.4e-11	12.4
ENSG00000197992	NA	NA	56.2	2	6.2e-13	5.12e-11	12.2
ENSG00000264538	SUZ12 pseudogene 1 [Source:HGNC Symbol;Acc:HGNC:32421]	SUZ12P1	66.3	6	2.33e-12	1.92e-10	11.6
ENSG00000080573	collagen type V alpha 3 chain [Source:HGNC Symbol;Acc:HGNC:14864]	COL5A3	49.1	1	2.44e-12	2e-10	11.6
ENSG00000113732	ATPase H+ transporting V0 subunit e1 [Source:HGNC Symbol;Acc:HGNC:863]	ATP6V0E1	56.7	3	2.98e-12	2.43e-10	11.5
ENSG00000013293	solute carrier family 7 member 14 [Source:HGNC Symbol;Acc:HGNC:29326]	SLC7A14	48.2	1	3.8e-12	3.09e-10	11.4
ENSG00000204272	negative regulator of P-body association [Source:HGNC Symbol;Acc:HGNC:50713]	NBDY	54.4	3	9e-12	7.24e-10	11
ENSG00000184857	transmembrane protein 186 [Source:HGNC Symbol;Acc:HGNC:24530]	TMEM186	46.5	1	8.96e-12	7.24e-10	11
ENSG00000100380	ST13 Hsp70 interacting protein [Source:HGNC Symbol;Acc:HGNC:11343]	ST13	63	6	1.12e-11	9e-10	10.9
ENSG00000123545	NADH:ubiquinone oxidoreductase complex assembly factor 4 [Source:HGNC Symbol;Acc:HGNC:21034]	NDUFAF4	50.2	2	1.28e-11	1.02e-09	10.9
ENSG00000128815	WDFY family member 4 [Source:HGNC Symbol;Acc:HGNC:29323]	WDFY4	59.2	5	1.76e-11	1.4e-09	10.8
ENSG00000112306	ribosomal protein S12 [Source:HGNC Symbol;Acc:HGNC:10385]	RPS12	45.1	1	1.87e-11	1.48e-09	10.7
ENSG00000121966	C-X-C motif chemokine receptor 4 [Source:HGNC Symbol;Acc:HGNC:2561]	CXCR4	48.2	2	3.49e-11	2.75e-09	10.5
ENSG00000101290	CDP-diacylglycerol synthase 2 [Source:HGNC Symbol;Acc:HGNC:1801]	CDS2	57.4	5	4.11e-11	3.22e-09	10.4
ENSG00000259315	actin gamma 1 pseudogene 17 [Source:HGNC Symbol;Acc:HGNC:51497]	ACTG1P17	43.1	1	5.19e-11	4.05e-09	10.3
ENSG00000175893	zinc finger DHHC-type containing 21 [Source:HGNC Symbol;Acc:HGNC:20750]	ZDHHC21	42.8	1	6.05e-11	4.7e-09	10.2
ENSG00000162704	actin related protein 2/3 complex subunit 5 [Source:HGNC Symbol;Acc:HGNC:708]	ARPC5	52.9	4	9.05e-11	6.99e-09	10
ENSG00000170092	speedy/RINGO cell cycle regulator family member E5 [Source:HGNC Symbol;Acc:HGNC:35464]	SPDYE5	41.9	1	9.82e-11	7.56e-09	10
ENSG00000287067	zinc finger BED-type containing 9 (ZBED9) pseudogene	AC106791.3	40.5	1	1.98e-10	1.52e-08	9.7
ENSG00000101190	transcription factor like 5 [Source:HGNC Symbol;Acc:HGNC:11646]	TCFL5	40	1	2.48e-10	1.89e-08	9.61
ENSG00000145365	TRAF interacting protein with forkhead associated domain [Source:HGNC Symbol;Acc:HGNC:19075]	TIFA	38.7	1	4.89e-10	3.72e-08	9.31
ENSG00000136235	glycoprotein nmb [Source:HGNC Symbol;Acc:HGNC:4462]	GPNMB	72.9	14	5.79e-10	4.38e-08	9.24
ENSG00000131174	cytochrome c oxidase subunit 7B [Source:HGNC Symbol;Acc:HGNC:2291]	COX7B	45.9	3	5.96e-10	4.49e-08	9.22
ENSG00000102096	Pim-2 proto-oncogene, serine/threonine kinase [Source:HGNC Symbol;Acc:HGNC:8987]	PIM2	42.3	2	6.62e-10	4.97e-08	9.18
ENSG00000225492	guanylate binding protein 1 pseudogene 1 [Source:HGNC Symbol;Acc:HGNC:39561]	GBP1P1	37.4	1	9.76e-10	7.29e-08	9.01
ENSG00000164749	NA	NA	40.6	2	1.56e-09	1.16e-07	8.81
ENSG00000224470	ataxin 1 like [Source:HGNC Symbol;Acc:HGNC:33279]	ATXN1L	40.4	2	1.71e-09	1.27e-07	8.77
ENSG00000165716	divergent protein kinase domain 1B [Source:HGNC Symbol;Acc:HGNC:28290]	DIPK1B	36.1	1	1.91e-09	1.41e-07	8.72
ENSG00000156875	major facilitator superfamily domain containing 14A [Source:HGNC Symbol;Acc:HGNC:23363]	MFSD14A	35.7	1	2.25e-09	1.65e-07	8.65
ENSG00000272645	general transcription factor IIi pseudogene 20 [Source:HGNC Symbol;Acc:HGNC:51732]	GTF2IP20	35.6	1	2.4e-09	1.75e-07	8.62
ENSG00000153201	RAN binding protein 2 [Source:HGNC Symbol;Acc:HGNC:9848]	RANBP2	39.4	2	2.81e-09	2.05e-07	8.55
ENSG00000135747	ZNF670-ZNF695 readthrough (NMD candidate) [Source:HGNC Symbol;Acc:HGNC:49200]	ZNF670-ZNF695	35.3	1	2.84e-09	2.06e-07	8.55
ENSG00000132357	caspase recruitment domain family member 6 [Source:HGNC Symbol;Acc:HGNC:16394]	CARD6	35.1	1	3.2e-09	2.31e-07	8.5
ENSG00000064995	TATA-box binding protein associated factor 11 [Source:HGNC Symbol;Acc:HGNC:11544]	TAF11	38.8	2	3.67e-09	2.64e-07	8.44
ENSG00000136451	vascular endothelial zinc finger 1 [Source:HGNC Symbol;Acc:HGNC:12949]	VEZF1	41.2	3	5.91e-09	4.23e-07	8.23
ENSG00000143110	chromosome 1 open reading frame 162 [Source:HGNC Symbol;Acc:HGNC:28344]	C1orf162	37.7	2	6.65e-09	4.75e-07	8.18
ENSG00000070190	dual adaptor of phosphotyrosine and 3-phosphoinositides 1 [Source:HGNC Symbol;Acc:HGNC:16500]	DAPP1	40.8	3	7.11e-09	5.05e-07	8.15
ENSG00000119900	opioid growth factor receptor like 1 [Source:HGNC Symbol;Acc:HGNC:21378]	OGFRL1	36.4	2	1.24e-08	8.79e-07	7.91
ENSG00000168938	peptidylprolyl isomerase C [Source:HGNC Symbol;Acc:HGNC:9256]	PPIC	32.4	1	1.27e-08	8.95e-07	7.9
ENSG00000100387	ring-box 1 [Source:HGNC Symbol;Acc:HGNC:9928]	RBX1	36.3	2	1.32e-08	9.27e-07	7.88
ENSG00000229320	keratin 8 pseudogene 12 [Source:HGNC Symbol;Acc:HGNC:28057]	KRT8P12	32	1	1.55e-08	1.08e-06	7.81
ENSG00000165633	V-set and transmembrane domain containing 4 [Source:HGNC Symbol;Acc:HGNC:26470]	VSTM4	35.8	2	1.66e-08	1.15e-06	7.78
ENSG00000065615	cytochrome b5 reductase 4 [Source:HGNC Symbol;Acc:HGNC:20147]	CYB5R4	35.8	2	1.67e-08	1.16e-06	7.78
ENSG00000069535	monoamine oxidase B [Source:HGNC Symbol;Acc:HGNC:6834]	MAOB	31.7	1	1.82e-08	1.26e-06	7.74
ENSG00000112053	solute carrier family 26 member 8 [Source:HGNC Symbol;Acc:HGNC:14468]	SLC26A8	34.7	2	2.94e-08	2.03e-06	7.53
ENSG00000264343	notch 2 N-terminal like A [Source:HGNC Symbol;Acc:HGNC:31862]	NOTCH2NLA	34.4	2	3.31e-08	2.27e-06	7.48
ENSG00000165732	DExD-box helicase 21 [Source:HGNC Symbol;Acc:HGNC:2744]	DDX21	30.4	1	3.51e-08	2.4e-06	7.45
ENSG00000110046	autophagy related 2A [Source:HGNC Symbol;Acc:HGNC:29028]	ATG2A	38.7	4	8.22e-08	5.6e-06	7.09
ENSG00000115128	splicing factor 3b subunit 6 [Source:HGNC Symbol;Acc:HGNC:30096]	SF3B6	28.4	1	9.81e-08	6.66e-06	7.01
ENSG00000160307	S100 calcium binding protein B [Source:HGNC Symbol;Acc:HGNC:10500]	S100B	32.1	2	1.04e-07	7.06e-06	6.98
ENSG00000132967	high mobility group box 1 pseudogene 5 [Source:HGNC Symbol;Acc:HGNC:4997]	HMGB1P5	27.8	1	1.37e-07	9.25e-06	6.86
ENSG00000172724	C-C motif chemokine ligand 19 [Source:HGNC Symbol;Acc:HGNC:10617]	CCL19	31.3	2	1.6e-07	1.07e-05	6.8
ENSG00000253276	coiled-coil domain containing 71 like [Source:HGNC Symbol;Acc:HGNC:26685]	CCDC71L	27.4	1	1.68e-07	1.12e-05	6.78
ENSG00000008516	matrix metallopeptidase 25 [Source:HGNC Symbol;Acc:HGNC:14246]	MMP25	31.2	2	1.69e-07	1.12e-05	6.77
ENSG00000088386	solute carrier family 15 member 1 [Source:HGNC Symbol;Acc:HGNC:10920]	SLC15A1	27.2	1	1.8e-07	1.19e-05	6.74
ENSG00000130764	leucine rich repeat containing 47 [Source:HGNC Symbol;Acc:HGNC:29207]	LRRC47	30.7	2	2.13e-07	1.41e-05	6.67
ENSG00000171448	zinc finger and BTB domain containing 26 [Source:HGNC Symbol;Acc:HGNC:23383]	ZBTB26	26.6	1	2.47e-07	1.62e-05	6.61
ENSG00000228409	chaperonin containing TCP1 subunit 6 pseudogene 1 [Source:HGNC Symbol;Acc:HGNC:33094]	CCT6P1	30.4	2	2.53e-07	1.66e-05	6.6
ENSG00000179933	chromosome 14 open reading frame 119 [Source:HGNC Symbol;Acc:HGNC:20270]	C14orf119	26.5	1	2.66e-07	1.74e-05	6.58
ENSG00000080371	RAB21, member RAS oncogene family [Source:HGNC Symbol;Acc:HGNC:18263]	RAB21	33.1	3	3.01e-07	1.96e-05	6.52
ENSG00000120690	E74 like ETS transcription factor 1 [Source:HGNC Symbol;Acc:HGNC:3316]	ELF1	35.9	4	3.05e-07	1.98e-05	6.52
ENSG00000113811	selenoprotein K [Source:HGNC Symbol;Acc:HGNC:30394]	SELENOK	35.7	4	3.27e-07	2.11e-05	6.49
ENSG00000121774	KH RNA binding domain containing, signal transduction associated 1 [Source:HGNC Symbol;Acc:HGNC:18116]	KHDRBS1	32.9	3	3.42e-07	2.2e-05	6.47
ENSG00000115956	pleckstrin [Source:HGNC Symbol;Acc:HGNC:9070]	PLEK	25.2	1	5.07e-07	3.26e-05	6.29
ENSG00000111775	cytochrome c oxidase subunit 6A1 [Source:HGNC Symbol;Acc:HGNC:2277]	COX6A1	28.8	2	5.47e-07	3.5e-05	6.26
ENSG00000107175	cAMP responsive element binding protein 3 [Source:HGNC Symbol;Acc:HGNC:2347]	CREB3	24.5	1	7.53e-07	4.8e-05	6.12
ENSG00000188112	chromosome 6 open reading frame 132 [Source:HGNC Symbol;Acc:HGNC:21288]	C6orf132	23.8	1	1.09e-06	6.92e-05	5.96
ENSG00000265491	ring finger protein 115 [Source:HGNC Symbol;Acc:HGNC:18154]	RNF115	23.3	1	1.39e-06	8.83e-05	5.86
ENSG00000136950	actin related protein 2/3 complex subunit 5 like [Source:HGNC Symbol;Acc:HGNC:23366]	ARPC5L	26.8	2	1.54e-06	9.71e-05	5.81
ENSG00000261649	golgin A6 family like 7 [Source:HGNC Symbol;Acc:HGNC:37442]	GOLGA6L7	23	1	1.59e-06	9.98e-05	5.8
ENSG00000135828	ribonuclease L [Source:HGNC Symbol;Acc:HGNC:10050]	RNASEL	22.5	1	2.15e-06	0.000135	5.67
ENSG00000172006	zinc finger protein 554 [Source:HGNC Symbol;Acc:HGNC:26629]	ZNF554	28.5	3	2.89e-06	0.00018	5.54
ENSG00000100319	zinc finger matrin-type 5 [Source:HGNC Symbol;Acc:HGNC:28046]	ZMAT5	21.5	1	3.51e-06	0.000218	5.46
ENSG00000188060	RAB42, member RAS oncogene family [Source:HGNC Symbol;Acc:HGNC:28702]	RAB42	21.2	1	4.07e-06	0.000252	5.39
ENSG00000115808	striatin [Source:HGNC Symbol;Acc:HGNC:11424]	STRN	24.7	2	4.23e-06	0.000261	5.37
ENSG00000221909	family with sequence similarity 200 member A [Source:HGNC Symbol;Acc:HGNC:25401]	FAM200A	21.1	1	4.42e-06	0.000272	5.35
ENSG00000154997	septin 14 [Source:HGNC Symbol;Acc:HGNC:33280]	SEPTIN14	20.6	1	5.59e-06	0.000343	5.25
ENSG00000077420	amyloid beta precursor protein binding family B member 1 interacting protein [Source:HGNC Symbol;Acc:HGNC:17379]	APBB1IP	24	2	6.28e-06	0.000384	5.2
ENSG00000285827	novel protein	AP001267.5	20.2	1	7.06e-06	0.00043	5.15
ENSG00000150630	vascular endothelial growth factor C [Source:HGNC Symbol;Acc:HGNC:12682]	VEGFC	20.1	1	7.26e-06	0.00044	5.14
ENSG00000142669	SH3 domain binding glutamate rich protein like 3 [Source:HGNC Symbol;Acc:HGNC:15568]	SH3BGRL3	20.1	1	7.39e-06	0.000447	5.13
ENSG00000166426	NA	NA	23.4	2	8.33e-06	0.000502	5.08
ENSG00000111615	KRR1 small subunit processome component homolog [Source:HGNC Symbol;Acc:HGNC:5176]	KRR1	28.7	4	8.81e-06	0.000529	5.06
ENSG00000183607	NA	NA	19.6	1	9.62e-06	0.000576	5.02
ENSG00000185963	BICD cargo adaptor 2 [Source:HGNC Symbol;Acc:HGNC:17208]	BICD2	19.4	1	1.06e-05	0.00063	4.98
ENSG00000146247	pleckstrin homology domain interacting protein [Source:HGNC Symbol;Acc:HGNC:15673]	PHIP	19.4	1	1.08e-05	0.000644	4.97
ENSG00000008018	proteasome subunit beta 1 [Source:HGNC Symbol;Acc:HGNC:9537]	PSMB1	18.9	1	1.4e-05	0.000832	4.85
ENSG00000108106	ubiquitin conjugating enzyme E2 S [Source:HGNC Symbol;Acc:HGNC:17895]	UBE2S	23.3	3	3.56e-05	0.0021	4.45
ENSG00000160208	ribosomal RNA processing 1B [Source:HGNC Symbol;Acc:HGNC:23818]	RRP1B	16.8	1	4.21e-05	0.00248	4.38
ENSG00000182831	chromosome 16 open reading frame 72 [Source:HGNC Symbol;Acc:HGNC:30103]	C16orf72	16.5	1	4.76e-05	0.00279	4.32
ENSG00000164938	tumor protein p53 inducible nuclear protein 1 [Source:HGNC Symbol;Acc:HGNC:18022]	TP53INP1	16.1	1	5.97e-05	0.00349	4.22
ENSG00000107362	abhydrolase domain containing 17B [Source:HGNC Symbol;Acc:HGNC:24278]	ABHD17B	15.7	1	7.49e-05	0.00437	4.13
ENSG00000185960	short stature homeobox [Source:HGNC Symbol;Acc:HGNC:10853]	SHOX	15.3	1	8.99e-05	0.00522	4.05
ENSG00000188886	astacin like metalloendopeptidase [Source:HGNC Symbol;Acc:HGNC:31704]	ASTL	15	1	0.00011	0.00635	3.96
ENSG00000164654	meiosis regulator for oocyte development [Source:HGNC Symbol;Acc:HGNC:21905]	MIOS	31.2	8	0.000128	0.00741	3.89
ENSG00000265808	SEC22 homolog B, vesicle trafficking protein (gene/pseudogene) [Source:HGNC Symbol;Acc:HGNC:10700]	SEC22B	14.5	1	0.000137	0.00787	3.86
ENSG00000261740	BOLA2-SMG1P6 readthrough [Source:HGNC Symbol;Acc:HGNC:53563]	BOLA2-SMG1P6	17.7	2	0.000146	0.00836	3.84
ENSG00000122696	solute carrier family 25 member 51 [Source:HGNC Symbol;Acc:HGNC:23323]	SLC25A51	16.7	2	0.000233	0.0133	3.63
ENSG00000178449	cytochrome c oxidase assembly factor COX14 [Source:HGNC Symbol;Acc:HGNC:28216]	COX14	19.1	3	0.000259	0.0148	3.59
ENSG00000146216	NA	NA	13.3	1	0.000266	0.0151	3.58
ENSG00000189058	apolipoprotein D [Source:HGNC Symbol;Acc:HGNC:612]	APOD	20.6	4	0.000376	0.0213	3.43
ENSG00000126775	autophagy related 14 [Source:HGNC Symbol;Acc:HGNC:19962]	ATG14	12.4	1	0.000437	0.0247	3.36
ENSG00000120675	DnaJ heat shock protein family (Hsp40) member C15 [Source:HGNC Symbol;Acc:HGNC:20325]	DNAJC15	12.1	1	0.000494	0.0278	3.31
ENSG00000138279	annexin A7 [Source:HGNC Symbol;Acc:HGNC:545]	ANXA7	19.5	4	0.000637	0.0358	3.2
ENSG00000131263	ring finger protein, LIM domain interacting [Source:HGNC Symbol;Acc:HGNC:13429]	RLIM	11.6	1	0.000672	0.0376	3.17
ENSG00000178988	Morf4 family associated protein 1 like 1 [Source:HGNC Symbol;Acc:HGNC:28796]	MRFAP1L1	11.1	1	0.000854	0.0476	3.07
ENSG00000136206	speedy/RINGO cell cycle regulator family member E1 [Source:HGNC Symbol;Acc:HGNC:16408]	SPDYE1	11	1	0.000921	0.0512	3.04
ENSG00000164346	NSA2 ribosome biogenesis factor [Source:HGNC Symbol;Acc:HGNC:30728]	NSA2	18.6	4	0.000938	0.0519	3.03
ENSG00000205155	presenilin enhancer, gamma-secretase subunit [Source:HGNC Symbol;Acc:HGNC:30100]	PSENEN	13.3	2	0.00128	0.0709	2.89
ENSG00000071243	inhibitor of growth family member 3 [Source:HGNC Symbol;Acc:HGNC:14587]	ING3	19.6	5	0.0015	0.0827	2.82
ENSG00000134748	pre-mRNA processing factor 38A [Source:HGNC Symbol;Acc:HGNC:25930]	PRPF38A	13	2	0.00153	0.0838	2.82
ENSG00000161980	RNA polymerase III subunit K [Source:HGNC Symbol;Acc:HGNC:14121]	POLR3K	9.66	1	0.00188	0.103	2.73
ENSG00000150048	C-type lectin domain family 1 member A [Source:HGNC Symbol;Acc:HGNC:24355]	CLEC1A	16.6	4	0.00236	0.129	2.63
ENSG00000185608	mitochondrial ribosomal protein L40 [Source:HGNC Symbol;Acc:HGNC:14491]	MRPL40	11	2	0.00402	0.218	2.4
ENSG00000144644	glutamate decarboxylase like 1 [Source:HGNC Symbol;Acc:HGNC:27949]	GADL1	8.04	1	0.00459	0.249	2.34
ENSG00000164663	ubiquitin specific peptidase 49 [Source:HGNC Symbol;Acc:HGNC:20078]	USP49	12.9	3	0.00486	0.263	2.31
ENSG00000127540	ubiquinol-cytochrome c reductase, complex III subunit XI [Source:HGNC Symbol;Acc:HGNC:30862]	UQCR11	14.9	4	0.00495	0.267	2.3
ENSG00000164236	ankyrin repeat domain 33B [Source:HGNC Symbol;Acc:HGNC:35240]	ANKRD33B	7.14	1	0.00755	0.405	2.12
ENSG00000165506	dynein axonemal assembly factor 2 [Source:HGNC Symbol;Acc:HGNC:20188]	DNAAF2	7	1	0.00815	0.437	2.09
ENSG00000137124	aldehyde dehydrogenase 1 family member B1 [Source:HGNC Symbol;Acc:HGNC:407]	ALDH1B1	6.9	1	0.00861	0.46	2.06
ENSG00000086061	DnaJ heat shock protein family (Hsp40) member A1 [Source:HGNC Symbol;Acc:HGNC:5229]	DNAJA1	9.39	2	0.00916	0.488	2.04
ENSG00000213337	ankyrin repeat domain 39 [Source:HGNC Symbol;Acc:HGNC:28640]	ANKRD39	6.59	1	0.0103	0.546	1.99
ENSG00000120162	MOB kinase activator 3B [Source:HGNC Symbol;Acc:HGNC:23825]	MOB3B	6.42	1	0.0113	0.598	1.95
ENSG00000089234	BRCA1 associated protein [Source:HGNC Symbol;Acc:HGNC:1099]	BRAP	8.5	2	0.0143	0.752	1.85
ENSG00000196396	protein tyrosine phosphatase non-receptor type 1 [Source:HGNC Symbol;Acc:HGNC:9642]	PTPN1	5.98	1	0.0145	0.761	1.84
ENSG00000139329	lumican [Source:HGNC Symbol;Acc:HGNC:6724]	LUM	-150	2	1	1	0
ENSG00000159189	complement C1q C chain [Source:HGNC Symbol;Acc:HGNC:1245]	C1QC	-146	2	1	1	0
ENSG00000173372	complement C1q A chain [Source:HGNC Symbol;Acc:HGNC:1241]	C1QA	-211	2	1	1	0
ENSG00000278167	C-C motif chemokine ligand 18 [Source:HGNC Symbol;Acc:HGNC:10616]	CCL18	-74.8	1	1	1	0
ENSG00000162692	vascular cell adhesion molecule 1 [Source:HGNC Symbol;Acc:HGNC:12663]	VCAM1	-1060	5	1	1	0
ENSG00000173369	complement C1q B chain [Source:HGNC Symbol;Acc:HGNC:1242]	C1QB	-463	3	1	1	0
ENSG00000130208	apolipoprotein C1 [Source:HGNC Symbol;Acc:HGNC:607]	APOC1	-84.5	8	1	1	0
ENSG00000158714	SLAM family member 8 [Source:HGNC Symbol;Acc:HGNC:21391]	SLAMF8	-256	3	1	1	0
ENSG00000168542	collagen type III alpha 1 chain [Source:HGNC Symbol;Acc:HGNC:2201]	COL3A1	-720	4	1	1	0
ENSG00000106538	retinoic acid receptor responder 2 [Source:HGNC Symbol;Acc:HGNC:9868]	RARRES2	-530	4	1	1	0
ENSG00000156234	C-X-C motif chemokine ligand 13 [Source:HGNC Symbol;Acc:HGNC:10639]	CXCL13	-107	1	1	1	0
ENSG00000152583	SPARC like 1 [Source:HGNC Symbol;Acc:HGNC:11220]	SPARCL1	-2840	9	1	1	0
ENSG00000107317	prostaglandin D2 synthase [Source:HGNC Symbol;Acc:HGNC:9592]	PTGDS	-1200	9	1	1	0
ENSG00000164692	collagen type I alpha 2 chain [Source:HGNC Symbol;Acc:HGNC:2198]	COL1A2	-1180	11	1	1	0
ENSG00000171604	CXXC finger protein 5 [Source:HGNC Symbol;Acc:HGNC:26943]	CXXC5	-5370	15	1	1	0
ENSG00000159403	complement C1r [Source:HGNC Symbol;Acc:HGNC:1246]	C1R	-727	12	1	1	0
ENSG00000117984	cathepsin D [Source:HGNC Symbol;Acc:HGNC:2529]	CTSD	-6960	13	1	1	0
ENSG00000166278	complement C2 [Source:HGNC Symbol;Acc:HGNC:1248]	C2	-1570	6	1	1	0
ENSG00000176533	G protein subunit gamma 7 [Source:HGNC Symbol;Acc:HGNC:4410]	GNG7	-54.9	1	1	1	0
ENSG00000182492	biglycan [Source:HGNC Symbol;Acc:HGNC:1044]	BGN	-1240	4	1	1	0
ENSG00000181035	solute carrier family 25 member 42 [Source:HGNC Symbol;Acc:HGNC:28380]	SLC25A42	-1580	5	1	1	0
ENSG00000148175	stomatin [Source:HGNC Symbol;Acc:HGNC:3383]	STOM	-808	2	1	1	0
ENSG00000135047	cathepsin L [Source:HGNC Symbol;Acc:HGNC:2537]	CTSL	-791	5	1	1	0
ENSG00000120942	UbiA prenyltransferase domain containing 1 [Source:HGNC Symbol;Acc:HGNC:30791]	UBIAD1	-356	3	1	1	0
ENSG00000188643	S100 calcium binding protein A16 [Source:HGNC Symbol;Acc:HGNC:20441]	S100A16	-569	4	1	1	0
ENSG00000141873	solute carrier family 39 member 3 [Source:HGNC Symbol;Acc:HGNC:17128]	SLC39A3	-1500	5	1	1	0
ENSG00000108691	C-C motif chemokine ligand 2 [Source:HGNC Symbol;Acc:HGNC:10618]	CCL2	-244	3	1	1	0
ENSG00000125148	metallothionein 2A [Source:HGNC Symbol;Acc:HGNC:7406]	MT2A	-1180	4	1	1	0
ENSG00000250722	selenoprotein P [Source:HGNC Symbol;Acc:HGNC:10751]	SELENOP	-3240	14	1	1	0
ENSG00000197451	heterogeneous nuclear ribonucleoprotein A/B [Source:HGNC Symbol;Acc:HGNC:5034]	HNRNPAB	-3370	7	1	1	0
ENSG00000087245	matrix metallopeptidase 2 [Source:HGNC Symbol;Acc:HGNC:7166]	MMP2	-1750	7	1	1	0
ENSG00000113088	granzyme K [Source:HGNC Symbol;Acc:HGNC:4711]	GZMK	-74.2	1	1	1	0
ENSG00000155659	V-set and immunoglobulin domain containing 4 [Source:HGNC Symbol;Acc:HGNC:17032]	VSIG4	-463	4	1	1	0
ENSG00000213088	atypical chemokine receptor 1 (Duffy blood group) [Source:HGNC Symbol;Acc:HGNC:4035]	ACKR1	-324	3	1	1	0
ENSG00000142156	collagen type VI alpha 1 chain [Source:HGNC Symbol;Acc:HGNC:2211]	COL6A1	-1250	6	1	1	0
ENSG00000115414	fibronectin 1 [Source:HGNC Symbol;Acc:HGNC:3778]	FN1	-9060	25	1	1	0
ENSG00000150782	interleukin 18 [Source:HGNC Symbol;Acc:HGNC:5986]	IL18	-297	5	1	1	0
ENSG00000041982	tenascin C [Source:HGNC Symbol;Acc:HGNC:5318]	TNC	-2150	11	1	1	0
ENSG00000127528	Kruppel like factor 2 [Source:HGNC Symbol;Acc:HGNC:6347]	KLF2	-80.6	1	1	1	0
ENSG00000117215	phospholipase A2 group IID [Source:HGNC Symbol;Acc:HGNC:9033]	PLA2G2D	-52.1	1	1	1	0
ENSG00000154096	Thy-1 cell surface antigen [Source:HGNC Symbol;Acc:HGNC:11801]	THY1	-1640	8	1	1	0
ENSG00000133110	periostin [Source:HGNC Symbol;Acc:HGNC:16953]	POSTN	-1460	9	1	1	0
ENSG00000160213	cystatin B [Source:HGNC Symbol;Acc:HGNC:2482]	CSTB	-925	3	1	1	0
ENSG00000035862	TIMP metallopeptidase inhibitor 2 [Source:HGNC Symbol;Acc:HGNC:11821]	TIMP2	-1130	4	1	1	0
ENSG00000166033	HtrA serine peptidase 1 [Source:HGNC Symbol;Acc:HGNC:9476]	HTRA1	-257	2	1	1	0
ENSG00000141027	nuclear receptor corepressor 1 [Source:HGNC Symbol;Acc:HGNC:7672]	NCOR1	-5110	26	1	1	0
ENSG00000091986	coiled-coil domain containing 80 [Source:HGNC Symbol;Acc:HGNC:30649]	CCDC80	-1500	6	1	1	0
ENSG00000102265	TIMP metallopeptidase inhibitor 1 [Source:HGNC Symbol;Acc:HGNC:11820]	TIMP1	-1100	4	1	1	0
ENSG00000139343	small nuclear ribonucleoprotein polypeptide F [Source:HGNC Symbol;Acc:HGNC:11162]	SNRPF	-675	4	1	1	0
ENSG00000149131	serpin family G member 1 [Source:HGNC Symbol;Acc:HGNC:1228]	SERPING1	-2260	11	1	1	0
ENSG00000187474	formyl peptide receptor 3 [Source:HGNC Symbol;Acc:HGNC:3828]	FPR3	-178	1	1	1	0
ENSG00000185215	TNF alpha induced protein 2 [Source:HGNC Symbol;Acc:HGNC:11895]	TNFAIP2	-2010	8	1	1	0
ENSG00000169136	activating transcription factor 5 [Source:HGNC Symbol;Acc:HGNC:790]	ATF5	-476	4	1	1	0
ENSG00000117228	guanylate binding protein 1 [Source:HGNC Symbol;Acc:HGNC:4182]	GBP1	-1090	7	1	1	0
ENSG00000072858	SID1 transmembrane family member 1 [Source:HGNC Symbol;Acc:HGNC:25967]	SIDT1	-2080	11	1	1	0
ENSG00000000971	complement factor H [Source:HGNC Symbol;Acc:HGNC:4883]	CFH	-279	5	1	1	0
ENSG00000153234	nuclear receptor subfamily 4 group A member 2 [Source:HGNC Symbol;Acc:HGNC:7981]	NR4A2	-3070	9	1	1	0
ENSG00000111666	choline phosphotransferase 1 [Source:HGNC Symbol;Acc:HGNC:17852]	CHPT1	-1420	9	1	1	0
ENSG00000134028	ADAM like decysin 1 [Source:HGNC Symbol;Acc:HGNC:16299]	ADAMDEC1	-643	3	1	1	0
ENSG00000109861	cathepsin C [Source:HGNC Symbol;Acc:HGNC:2528]	CTSC	-2030	8	1	1	0
ENSG00000130844	zinc finger protein 331 [Source:HGNC Symbol;Acc:HGNC:15489]	ZNF331	-7370	27	1	1	0
ENSG00000163545	NUAK family kinase 2 [Source:HGNC Symbol;Acc:HGNC:29558]	NUAK2	-70.1	1	1	1	0
ENSG00000100632	ERH mRNA splicing and mitosis factor [Source:HGNC Symbol;Acc:HGNC:3447]	ERH	-1120	3	1	1	0
ENSG00000101335	myosin light chain 9 [Source:HGNC Symbol;Acc:HGNC:15754]	MYL9	-33.1	1	1	1	0
ENSG00000147408	chondroitin sulfate N-acetylgalactosaminyltransferase 1 [Source:HGNC Symbol;Acc:HGNC:24290]	CSGALNACT1	-5280	14	1	1	0
ENSG00000106565	transmembrane protein 176B [Source:HGNC Symbol;Acc:HGNC:29596]	TMEM176B	-654	5	1	1	0
ENSG00000167553	tubulin alpha 1c [Source:HGNC Symbol;Acc:HGNC:20768]	TUBA1C	-2540	9	1	1	0
ENSG00000137106	glyoxylate and hydroxypyruvate reductase [Source:HGNC Symbol;Acc:HGNC:4570]	GRHPR	-2010	11	1	1	0
ENSG00000162745	olfactomedin like 2B [Source:HGNC Symbol;Acc:HGNC:24558]	OLFML2B	-650	4	1	1	0
ENSG00000240583	aquaporin 1 (Colton blood group) [Source:HGNC Symbol;Acc:HGNC:633]	AQP1	-1250	6	1	1	0
ENSG00000142173	collagen type VI alpha 2 chain [Source:HGNC Symbol;Acc:HGNC:2212]	COL6A2	-1010	7	1	1	0
ENSG00000183049	calcium/calmodulin dependent protein kinase ID [Source:HGNC Symbol;Acc:HGNC:19341]	CAMK1D	-282	3	1	1	0
ENSG00000129355	cyclin dependent kinase inhibitor 2D [Source:HGNC Symbol;Acc:HGNC:1790]	CDKN2D	-175	1	1	1	0
ENSG00000122224	lymphocyte antigen 9 [Source:HGNC Symbol;Acc:HGNC:6730]	LY9	-661	10	1	1	0
ENSG00000277401	tight junction protein 1 [Source:HGNC Symbol;Acc:HGNC:11827]	TJP1	-597	2	1	1	0
ENSG00000198467	tropomyosin 2 [Source:HGNC Symbol;Acc:HGNC:12011]	TPM2	-1620	9	1	1	0
ENSG00000142871	cellular communication network factor 1 [Source:HGNC Symbol;Acc:HGNC:2654]	CCN1	-81.1	1	1	1	0
ENSG00000053918	potassium voltage-gated channel subfamily Q member 1 [Source:HGNC Symbol;Acc:HGNC:6294]	KCNQ1	-2650	5	1	1	0
ENSG00000166147	fibrillin 1 [Source:HGNC Symbol;Acc:HGNC:3603]	FBN1	-1970	7	1	1	0
ENSG00000116132	paired related homeobox 1 [Source:HGNC Symbol;Acc:HGNC:9142]	PRRX1	-1530	7	1	1	0
ENSG00000143344	ral guanine nucleotide dissociation stimulator like 1 [Source:HGNC Symbol;Acc:HGNC:30281]	RGL1	-115	1	1	1	0
ENSG00000275214	interferon alpha inducible protein 27 [Source:HGNC Symbol;Acc:HGNC:5397]	IFI27	-2010	12	1	1	0
ENSG00000118292	chromosome 1 open reading frame 54 [Source:HGNC Symbol;Acc:HGNC:26258]	C1orf54	-130	2	1	1	0
ENSG00000152661	gap junction protein alpha 1 [Source:HGNC Symbol;Acc:HGNC:4274]	GJA1	-971	3	1	1	0
ENSG00000204673	AKT1 substrate 1 [Source:HGNC Symbol;Acc:HGNC:28426]	AKT1S1	-2050	8	1	1	0
ENSG00000145220	Ly1 antibody reactive [Source:HGNC Symbol;Acc:HGNC:26021]	LYAR	-1100	3	1	1	0
ENSG00000129538	ribonuclease A family member 1, pancreatic [Source:HGNC Symbol;Acc:HGNC:10044]	RNASE1	-592	4	1	1	0
ENSG00000002933	transmembrane protein 176A [Source:HGNC Symbol;Acc:HGNC:24930]	TMEM176A	-1590	10	1	1	0
ENSG00000136960	ectonucleotide pyrophosphatase/phosphodiesterase 2 [Source:HGNC Symbol;Acc:HGNC:3357]	ENPP2	-1920	8	1	1	0
ENSG00000177807	potassium voltage-gated channel subfamily J member 10 [Source:HGNC Symbol;Acc:HGNC:6256]	KCNJ10	-1970	8	1	1	0
ENSG00000167733	hydroxysteroid 11-beta dehydrogenase 1 like [Source:HGNC Symbol;Acc:HGNC:30419]	HSD11B1L	-6430	16	1	1	0
ENSG00000049449	reticulocalbin 1 [Source:HGNC Symbol;Acc:HGNC:9934]	RCN1	-2160	6	1	1	0
ENSG00000115461	insulin like growth factor binding protein 5 [Source:HGNC Symbol;Acc:HGNC:5474]	IGFBP5	-396	2	1	1	0
ENSG00000109944	junctional cadherin complex regulator [Source:HGNC Symbol;Acc:HGNC:26288]	JHY	-809	3	1	1	0
ENSG00000079459	farnesyl-diphosphate farnesyltransferase 1 [Source:HGNC Symbol;Acc:HGNC:3629]	FDFT1	-6950	23	1	1	0
ENSG00000160991	ORAI calcium release-activated calcium modulator 2 [Source:HGNC Symbol;Acc:HGNC:21667]	ORAI2	-3090	9	1	1	0
ENSG00000142227	epithelial membrane protein 3 [Source:HGNC Symbol;Acc:HGNC:3335]	EMP3	-1120	8	1	1	0
ENSG00000137077	C-C motif chemokine ligand 21 [Source:HGNC Symbol;Acc:HGNC:10620]	CCL21	-57.3	1	1	1	0
ENSG00000054611	TBC1 domain family member 22A [Source:HGNC Symbol;Acc:HGNC:1309]	TBC1D22A	-2950	10	1	1	0
ENSG00000117594	hydroxysteroid 11-beta dehydrogenase 1 [Source:HGNC Symbol;Acc:HGNC:5208]	HSD11B1	-657	3	1	1	0
ENSG00000163453	insulin like growth factor binding protein 7 [Source:HGNC Symbol;Acc:HGNC:5476]	IGFBP7	-300	2	1	1	0
ENSG00000234906	apolipoprotein C2 [Source:HGNC Symbol;Acc:HGNC:609]	APOC2	-785	4	1	1	0
ENSG00000130300	plasmalemma vesicle associated protein [Source:HGNC Symbol;Acc:HGNC:13635]	PLVAP	-460	2	1	1	0
ENSG00000223953	C1q and TNF related 5 [Source:HGNC Symbol;Acc:HGNC:14344]	C1QTNF5	-626	3	1	1	0
ENSG00000166741	nicotinamide N-methyltransferase [Source:HGNC Symbol;Acc:HGNC:7861]	NNMT	-864	6	1	1	0
ENSG00000135838	N-acetylneuraminate pyruvate lyase [Source:HGNC Symbol;Acc:HGNC:16781]	NPL	-2690	11	1	1	0
ENSG00000125910	sphingosine-1-phosphate receptor 4 [Source:HGNC Symbol;Acc:HGNC:3170]	S1PR4	-448	1	1	1	0
ENSG00000162645	guanylate binding protein 2 [Source:HGNC Symbol;Acc:HGNC:4183]	GBP2	-55.8	3	1	1	0
ENSG00000119004	cytochrome P450 family 20 subfamily A member 1 [Source:HGNC Symbol;Acc:HGNC:20576]	CYP20A1	-3050	9	1	1	0
ENSG00000132386	serpin family F member 1 [Source:HGNC Symbol;Acc:HGNC:8824]	SERPINF1	-1340	11	1	1	0
ENSG00000149257	serpin family H member 1 [Source:HGNC Symbol;Acc:HGNC:1546]	SERPINH1	-1190	8	1	1	0
ENSG00000130522	JunD proto-oncogene, AP-1 transcription factor subunit [Source:HGNC Symbol;Acc:HGNC:6206]	JUND	-415	1	1	1	0
ENSG00000156110	adenosine kinase [Source:HGNC Symbol;Acc:HGNC:257]	ADK	-1990	13	1	1	0
ENSG00000163918	replication factor C subunit 4 [Source:HGNC Symbol;Acc:HGNC:9972]	RFC4	-4240	13	1	1	0
ENSG00000169609	chromosome 15 open reading frame 40 [Source:HGNC Symbol;Acc:HGNC:28443]	C15orf40	-1680	11	1	1	0
ENSG00000138386	NGFI-A binding protein 1 [Source:HGNC Symbol;Acc:HGNC:7626]	NAB1	-2920	9	1	1	0
ENSG00000178719	glutamate ionotropic receptor NMDA type subunit associated protein 1 [Source:HGNC Symbol;Acc:HGNC:4589]	GRINA	-3120	9	1	1	0
ENSG00000129009	immunoglobulin superfamily containing leucine rich repeat [Source:HGNC Symbol;Acc:HGNC:6133]	ISLR	-687	3	1	1	0
ENSG00000075618	fascin actin-bundling protein 1 [Source:HGNC Symbol;Acc:HGNC:11148]	FSCN1	-659	3	1	1	0
ENSG00000131100	ATPase H+ transporting V1 subunit E1 [Source:HGNC Symbol;Acc:HGNC:857]	ATP6V1E1	-1970	8	1	1	0
ENSG00000154930	acyl-CoA synthetase short chain family member 1 [Source:HGNC Symbol;Acc:HGNC:16091]	ACSS1	-846	4	1	1	0
ENSG00000127922	SEM1 26S proteasome complex subunit [Source:HGNC Symbol;Acc:HGNC:10845]	SEM1	-5920	18	1	1	0
ENSG00000146731	chaperonin containing TCP1 subunit 6A [Source:HGNC Symbol;Acc:HGNC:1620]	CCT6A	-1150	8	1	1	0
ENSG00000122861	plasminogen activator, urokinase [Source:HGNC Symbol;Acc:HGNC:9052]	PLAU	-823	3	1	1	0
ENSG00000166501	protein kinase C beta [Source:HGNC Symbol;Acc:HGNC:9395]	PRKCB	-1280	11	1	1	0
ENSG00000163297	ANTXR cell adhesion molecule 2 [Source:HGNC Symbol;Acc:HGNC:21732]	ANTXR2	-1660	8	1	1	0
ENSG00000146070	phospholipase A2 group VII [Source:HGNC Symbol;Acc:HGNC:9040]	PLA2G7	-281	1	1	1	0
ENSG00000129667	rhomboid 5 homolog 2 [Source:HGNC Symbol;Acc:HGNC:20788]	RHBDF2	-4110	17	1	1	0
ENSG00000182326	complement C1s [Source:HGNC Symbol;Acc:HGNC:1247]	C1S	-859	19	1	1	0
ENSG00000134755	desmocollin 2 [Source:HGNC Symbol;Acc:HGNC:3036]	DSC2	-423	2	1	1	0
ENSG00000166226	chaperonin containing TCP1 subunit 2 [Source:HGNC Symbol;Acc:HGNC:1615]	CCT2	-3070	13	1	1	0
ENSG00000164889	solute carrier family 4 member 2 [Source:HGNC Symbol;Acc:HGNC:11028]	SLC4A2	-7410	18	1	1	0
ENSG00000100320	RNA binding fox-1 homolog 2 [Source:HGNC Symbol;Acc:HGNC:9906]	RBFOX2	-1310	4	1	1	0
ENSG00000155561	nucleoporin 205 [Source:HGNC Symbol;Acc:HGNC:18658]	NUP205	-2440	9	1	1	0
ENSG00000172380	G protein subunit gamma 12 [Source:HGNC Symbol;Acc:HGNC:19663]	GNG12	-212	1	1	1	0
ENSG00000108950	FAM20A golgi associated secretory pathway pseudokinase [Source:HGNC Symbol;Acc:HGNC:23015]	FAM20A	-648	6	1	1	0
ENSG00000108424	karyopherin subunit beta 1 [Source:HGNC Symbol;Acc:HGNC:6400]	KPNB1	-4250	13	1	1	0
ENSG00000124831	LRR binding FLII interacting protein 1 [Source:HGNC Symbol;Acc:HGNC:6702]	LRRFIP1	-1680	14	1	1	0
ENSG00000115310	reticulon 4 [Source:HGNC Symbol;Acc:HGNC:14085]	RTN4	-5540	14	1	1	0
ENSG00000143387	cathepsin K [Source:HGNC Symbol;Acc:HGNC:2536]	CTSK	-554	2	1	1	0
ENSG00000162889	MAPK activated protein kinase 2 [Source:HGNC Symbol;Acc:HGNC:6887]	MAPKAPK2	-383	3	1	1	0
ENSG00000204262	collagen type V alpha 2 chain [Source:HGNC Symbol;Acc:HGNC:2210]	COL5A2	-611	3	1	1	0
ENSG00000165507	DEPP1 autophagy regulator [Source:HGNC Symbol;Acc:HGNC:23355]	DEPP1	-261	2	1	1	0
ENSG00000143153	ATPase Na+/K+ transporting subunit beta 1 [Source:HGNC Symbol;Acc:HGNC:804]	ATP1B1	-577	2	1	1	0
ENSG00000025293	PHD finger protein 20 [Source:HGNC Symbol;Acc:HGNC:16098]	PHF20	-4900	15	1	1	0
ENSG00000213585	voltage dependent anion channel 1 [Source:HGNC Symbol;Acc:HGNC:12669]	VDAC1	-1160	6	1	1	0
ENSG00000172586	coiled-coil-helix-coiled-coil-helix domain containing 1 [Source:HGNC Symbol;Acc:HGNC:23518]	CHCHD1	-75.3	1	1	1	0
ENSG00000135929	cytochrome P450 family 27 subfamily A member 1 [Source:HGNC Symbol;Acc:HGNC:2605]	CYP27A1	-742	4	1	1	0
ENSG00000189171	S100 calcium binding protein A13 [Source:HGNC Symbol;Acc:HGNC:10490]	S100A13	-1200	5	1	1	0
ENSG00000136160	endothelin receptor type B [Source:HGNC Symbol;Acc:HGNC:3180]	EDNRB	-2120	7	1	1	0
ENSG00000163872	YEATS domain containing 2 [Source:HGNC Symbol;Acc:HGNC:25489]	YEATS2	-840	5	1	1	0
ENSG00000101160	cathepsin Z [Source:HGNC Symbol;Acc:HGNC:2547]	CTSZ	-421	3	1	1	0
ENSG00000124181	phospholipase C gamma 1 [Source:HGNC Symbol;Acc:HGNC:9065]	PLCG1	-5310	20	1	1	0
ENSG00000187498	collagen type IV alpha 1 chain [Source:HGNC Symbol;Acc:HGNC:2202]	COL4A1	-3530	16	1	1	0
ENSG00000160908	zinc finger protein 394 [Source:HGNC Symbol;Acc:HGNC:18832]	ZNF394	-2190	8	1	1	0
ENSG00000157227	matrix metallopeptidase 14 [Source:HGNC Symbol;Acc:HGNC:7160]	MMP14	-864	5	1	1	0
ENSG00000100979	phospholipid transfer protein [Source:HGNC Symbol;Acc:HGNC:9093]	PLTP	-941	4	1	1	0
ENSG00000133422	MORC family CW-type zinc finger 2 [Source:HGNC Symbol;Acc:HGNC:23573]	MORC2	-1190	5	1	1	0
ENSG00000148908	regulator of G protein signaling 10 [Source:HGNC Symbol;Acc:HGNC:9992]	RGS10	-1300	4	1	1	0
ENSG00000120910	protein phosphatase 3 catalytic subunit gamma [Source:HGNC Symbol;Acc:HGNC:9316]	PPP3CC	-1440	7	1	1	0
ENSG00000142197	DOP1 leucine zipper like protein B [Source:HGNC Symbol;Acc:HGNC:1291]	DOP1B	-605	3	1	1	0
ENSG00000159335	parathymosin [Source:HGNC Symbol;Acc:HGNC:9629]	PTMS	-1650	6	1	1	0
ENSG00000196811	cholinergic receptor nicotinic gamma subunit [Source:HGNC Symbol;Acc:HGNC:1967]	CHRNG	-268	1	1	1	0
ENSG00000088832	FKBP prolyl isomerase 1A [Source:HGNC Symbol;Acc:HGNC:3711]	FKBP1A	-2340	10	1	1	0
ENSG00000159128	interferon gamma receptor 2 [Source:HGNC Symbol;Acc:HGNC:5440]	IFNGR2	-1300	4	1	1	0
ENSG00000134247	prostaglandin F2 receptor inhibitor [Source:HGNC Symbol;Acc:HGNC:9601]	PTGFRN	-362	2	1	1	0
ENSG00000142166	interferon alpha and beta receptor subunit 1 [Source:HGNC Symbol;Acc:HGNC:5432]	IFNAR1	-904	6	1	1	0
ENSG00000165949	interferon alpha inducible protein 27 [Source:HGNC Symbol;Acc:HGNC:5397]	IFI27	-514	2	1	1	0
ENSG00000162385	mago homolog, exon junction complex subunit [Source:HGNC Symbol;Acc:HGNC:6815]	MAGOH	-297	3	1	1	0
ENSG00000166068	sprouty related EVH1 domain containing 1 [Source:HGNC Symbol;Acc:HGNC:20249]	SPRED1	-601	2	1	1	0
ENSG00000163939	polybromo 1 [Source:HGNC Symbol;Acc:HGNC:30064]	PBRM1	-5060	18	1	1	0
ENSG00000163399	ATPase Na+/K+ transporting subunit alpha 1 [Source:HGNC Symbol;Acc:HGNC:799]	ATP1A1	-2490	10	1	1	0
ENSG00000107551	Ras association domain family member 4 [Source:HGNC Symbol;Acc:HGNC:20793]	RASSF4	-2400	11	1	1	0
ENSG00000152766	ankyrin repeat domain 22 [Source:HGNC Symbol;Acc:HGNC:28321]	ANKRD22	-168	1	1	1	0
ENSG00000019169	macrophage receptor with collagenous structure [Source:HGNC Symbol;Acc:HGNC:6895]	MARCO	-309	2	1	1	0
ENSG00000062716	vacuole membrane protein 1 [Source:HGNC Symbol;Acc:HGNC:29559]	VMP1	-2580	16	1	1	0
ENSG00000154451	guanylate binding protein 5 [Source:HGNC Symbol;Acc:HGNC:19895]	GBP5	-1040	4	1	1	0
ENSG00000237988	olfactory receptor family 2 subfamily I member 1 pseudogene [Source:HGNC Symbol;Acc:HGNC:8258]	OR2I1P	-825	2	1	1	0
ENSG00000151176	phospholipase B domain containing 2 [Source:HGNC Symbol;Acc:HGNC:27283]	PLBD2	-1150	3	1	1	0
ENSG00000127663	lysine demethylase 4B [Source:HGNC Symbol;Acc:HGNC:29136]	KDM4B	-3050	11	1	1	0
ENSG00000001461	NIPA like domain containing 3 [Source:HGNC Symbol;Acc:HGNC:25233]	NIPAL3	-620	6	1	1	0
ENSG00000095209	transmembrane protein 38B [Source:HGNC Symbol;Acc:HGNC:25535]	TMEM38B	-568	4	1	1	0
ENSG00000104419	N-myc downstream regulated 1 [Source:HGNC Symbol;Acc:HGNC:7679]	NDRG1	-10700	25	1	1	0
ENSG00000278788	strawberry notch homolog 2 [Source:HGNC Symbol;Acc:HGNC:29158]	SBNO2	-3830	10	1	1	0
ENSG00000198851	CD3e molecule [Source:HGNC Symbol;Acc:HGNC:1674]	CD3E	-1430	5	1	1	0
ENSG00000110492	midkine [Source:HGNC Symbol;Acc:HGNC:6972]	MDK	-3090	12	1	1	0
ENSG00000106546	aryl hydrocarbon receptor [Source:HGNC Symbol;Acc:HGNC:348]	AHR	-2290	5	1	1	0
ENSG00000161835	general receptor for phosphoinositides 1 associated scaffold protein [Source:HGNC Symbol;Acc:HGNC:18707]	GRASP	-1540	7	1	1	0
ENSG00000121067	speckle type BTB/POZ protein [Source:HGNC Symbol;Acc:HGNC:11254]	SPOP	-6460	24	1	1	0
ENSG00000110851	PR/SET domain 4 [Source:HGNC Symbol;Acc:HGNC:9348]	PRDM4	-567	5	1	1	0
ENSG00000164687	fatty acid binding protein 5 [Source:HGNC Symbol;Acc:HGNC:3560]	FABP5	-321	3	1	1	0
ENSG00000149091	diacylglycerol kinase zeta [Source:HGNC Symbol;Acc:HGNC:2857]	DGKZ	-8340	23	1	1	0
ENSG00000196510	anaphase promoting complex subunit 7 [Source:HGNC Symbol;Acc:HGNC:17380]	ANAPC7	-1630	11	1	1	0
ENSG00000136213	carbohydrate sulfotransferase 12 [Source:HGNC Symbol;Acc:HGNC:17423]	CHST12	-828	3	1	1	0
ENSG00000100784	ribosomal protein S6 kinase A5 [Source:HGNC Symbol;Acc:HGNC:10434]	RPS6KA5	-1490	7	1	1	0
ENSG00000121104	family with sequence similarity 117 member A [Source:HGNC Symbol;Acc:HGNC:24179]	FAM117A	-3270	10	1	1	0
ENSG00000170873	MTSS I-BAR domain containing 1 [Source:HGNC Symbol;Acc:HGNC:20443]	MTSS1	-4400	17	1	1	0
ENSG00000129353	solute carrier family 44 member 2 [Source:HGNC Symbol;Acc:HGNC:17292]	SLC44A2	-5290	14	1	1	0
ENSG00000122176	fibromodulin [Source:HGNC Symbol;Acc:HGNC:3774]	FMOD	-515	2	1	1	0
ENSG00000171729	transmembrane protein 51 [Source:HGNC Symbol;Acc:HGNC:25488]	TMEM51	-961	5	1	1	0
ENSG00000143545	RAB13, member RAS oncogene family [Source:HGNC Symbol;Acc:HGNC:9762]	RAB13	-169	4	1	1	0
ENSG00000070759	testis associated actin remodelling kinase 2 [Source:HGNC Symbol;Acc:HGNC:11732]	TESK2	-1070	3	1	1	0
ENSG00000198055	G protein-coupled receptor kinase 6 [Source:HGNC Symbol;Acc:HGNC:4545]	GRK6	-3700	10	1	1	0
ENSG00000115457	insulin like growth factor binding protein 2 [Source:HGNC Symbol;Acc:HGNC:5471]	IGFBP2	-1420	4	1	1	0
ENSG00000171262	family with sequence similarity 98 member B [Source:HGNC Symbol;Acc:HGNC:26773]	FAM98B	-372	3	1	1	0
ENSG00000059804	solute carrier family 2 member 3 [Source:HGNC Symbol;Acc:HGNC:11007]	SLC2A3	-1720	10	1	1	0
ENSG00000229809	zinc finger protein 688 [Source:HGNC Symbol;Acc:HGNC:30489]	ZNF688	-706	5	1	1	0
ENSG00000146374	R-spondin 3 [Source:HGNC Symbol;Acc:HGNC:20866]	RSPO3	-244	1	1	1	0
ENSG00000138439	family with sequence similarity 117 member B [Source:HGNC Symbol;Acc:HGNC:14440]	FAM117B	-62.5	1	1	1	0
ENSG00000107562	C-X-C motif chemokine ligand 12 [Source:HGNC Symbol;Acc:HGNC:10672]	CXCL12	-669	5	1	1	0
ENSG00000133657	ATPase 13A3 [Source:HGNC Symbol;Acc:HGNC:24113]	ATP13A3	-3760	14	1	1	0
ENSG00000124207	chromosome segregation 1 like [Source:HGNC Symbol;Acc:HGNC:2431]	CSE1L	-169	2	1	1	0
ENSG00000129038	lysyl oxidase like 1 [Source:HGNC Symbol;Acc:HGNC:6665]	LOXL1	-164	4	1	1	0
ENSG00000100442	FKBP prolyl isomerase 3 [Source:HGNC Symbol;Acc:HGNC:3719]	FKBP3	-149	3	1	1	0
ENSG00000125885	minichromosome maintenance 8 homologous recombination repair factor [Source:HGNC Symbol;Acc:HGNC:16147]	MCM8	-804	4	1	1	0
ENSG00000165406	membrane associated ring-CH-type finger 8 [Source:HGNC Symbol;Acc:HGNC:23356]	2021-03-08	-1720	6	1	1	0
ENSG00000241468	ATP synthase membrane subunit f [Source:HGNC Symbol;Acc:HGNC:848]	ATP5MF	-2220	11	1	1	0
ENSG00000110079	membrane spanning 4-domains A4A [Source:HGNC Symbol;Acc:HGNC:13371]	MS4A4A	-296	6	1	1	0
ENSG00000156504	family with sequence similarity 122B [Source:HGNC Symbol;Acc:HGNC:30490]	FAM122B	-3130	7	1	1	0
ENSG00000170370	empty spiracles homeobox 2 [Source:HGNC Symbol;Acc:HGNC:3341]	EMX2	-1550	3	1	1	0
ENSG00000143819	epoxide hydrolase 1 [Source:HGNC Symbol;Acc:HGNC:3401]	EPHX1	-1780	5	1	1	0
ENSG00000132646	proliferating cell nuclear antigen [Source:HGNC Symbol;Acc:HGNC:8729]	PCNA	-216	1	1	1	0
ENSG00000106333	procollagen C-endopeptidase enhancer [Source:HGNC Symbol;Acc:HGNC:8738]	PCOLCE	-643	9	1	1	0
ENSG00000149573	myelin protein zero like 2 [Source:HGNC Symbol;Acc:HGNC:3496]	MPZL2	-926	6	1	1	0
ENSG00000187193	metallothionein 1X [Source:HGNC Symbol;Acc:HGNC:7405]	MT1X	-776	3	1	1	0
ENSG00000196214	zinc finger protein 766 [Source:HGNC Symbol;Acc:HGNC:28063]	ZNF766	-2090	8	1	1	0
ENSG00000179218	calreticulin [Source:HGNC Symbol;Acc:HGNC:1455]	CALR	-1520	6	1	1	0
ENSG00000119655	NPC intracellular cholesterol transporter 2 [Source:HGNC Symbol;Acc:HGNC:14537]	NPC2	-3550	8	1	1	0
ENSG00000157514	TSC22 domain family member 3 [Source:HGNC Symbol;Acc:HGNC:3051]	TSC22D3	-9970	14	1	1	0
ENSG00000145016	rubicon autophagy regulator [Source:HGNC Symbol;Acc:HGNC:28991]	RUBCN	-1780	9	1	1	0
ENSG00000076554	tumor protein D52 [Source:HGNC Symbol;Acc:HGNC:12005]	TPD52	-12000	26	1	1	0
ENSG00000120885	clusterin [Source:HGNC Symbol;Acc:HGNC:2095]	CLU	-4410	15	1	1	0
ENSG00000089280	FUS RNA binding protein [Source:HGNC Symbol;Acc:HGNC:4010]	FUS	-1560	12	1	1	0
ENSG00000116824	CD2 molecule [Source:HGNC Symbol;Acc:HGNC:1639]	CD2	-257	1	1	1	0
ENSG00000069966	G protein subunit beta 5 [Source:HGNC Symbol;Acc:HGNC:4401]	GNB5	-811	11	1	1	0
ENSG00000047230	CTP synthase 2 [Source:HGNC Symbol;Acc:HGNC:2520]	CTPS2	-927	4	1	1	0
ENSG00000172348	regulator of calcineurin 2 [Source:HGNC Symbol;Acc:HGNC:3041]	RCAN2	-701	3	1	1	0
ENSG00000186566	G-patch domain containing 8 [Source:HGNC Symbol;Acc:HGNC:29066]	GPATCH8	-1930	10	1	1	0
ENSG00000179051	regulator of chromosome condensation 2 [Source:HGNC Symbol;Acc:HGNC:30297]	RCC2	-1050	2	1	1	0
ENSG00000100532	cell growth regulator with ring finger domain 1 [Source:HGNC Symbol;Acc:HGNC:15528]	CGRRF1	-1300	8	1	1	0
ENSG00000141456	proline, glutamate and leucine rich protein 1 [Source:HGNC Symbol;Acc:HGNC:30134]	PELP1	-4930	14	1	1	0
ENSG00000205302	sorting nexin 2 [Source:HGNC Symbol;Acc:HGNC:11173]	SNX2	-148	12	1	1	0
ENSG00000175899	alpha-2-macroglobulin [Source:HGNC Symbol;Acc:HGNC:7]	A2M	-3070	12	1	1	0
ENSG00000196329	GTPase, IMAP family member 5 [Source:HGNC Symbol;Acc:HGNC:18005]	GIMAP5	-1230	6	1	1	0
ENSG00000065978	Y-box binding protein 1 [Source:HGNC Symbol;Acc:HGNC:8014]	YBX1	-9.91	3	1	1	0
ENSG00000058085	laminin subunit gamma 2 [Source:HGNC Symbol;Acc:HGNC:6493]	LAMC2	-84.7	2	1	1	0
ENSG00000077235	general transcription factor IIIC subunit 1 [Source:HGNC Symbol;Acc:HGNC:4664]	GTF3C1	-4300	12	1	1	0
ENSG00000053254	forkhead box N3 [Source:HGNC Symbol;Acc:HGNC:1928]	FOXN3	-5750	18	1	1	0
ENSG00000004399	plexin D1 [Source:HGNC Symbol;Acc:HGNC:9107]	PLXND1	-3170	16	1	1	0
ENSG00000141858	sterile alpha motif domain containing 1 [Source:HGNC Symbol;Acc:HGNC:17958]	SAMD1	-776	2	1	1	0
ENSG00000206283	prefoldin subunit 6 [Source:HGNC Symbol;Acc:HGNC:4926]	PFDN6	-1270	6	1	1	0
ENSG00000046604	desmoglein 2 [Source:HGNC Symbol;Acc:HGNC:3049]	DSG2	-297	1	1	1	0
ENSG00000169604	ANTXR cell adhesion molecule 1 [Source:HGNC Symbol;Acc:HGNC:21014]	ANTXR1	-1030	6	1	1	0
ENSG00000171016	pygopus family PHD finger 1 [Source:HGNC Symbol;Acc:HGNC:30256]	PYGO1	-744	2	1	1	0
ENSG00000006625	gamma-glutamylcyclotransferase [Source:HGNC Symbol;Acc:HGNC:21705]	GGCT	-2410	7	1	1	0
ENSG00000172817	cytochrome P450 family 7 subfamily B member 1 [Source:HGNC Symbol;Acc:HGNC:2652]	CYP7B1	-306	1	1	1	0
ENSG00000137491	solute carrier organic anion transporter family member 2B1 [Source:HGNC Symbol;Acc:HGNC:10962]	SLCO2B1	-4400	16	1	1	0
ENSG00000172215	C-X-C motif chemokine receptor 6 [Source:HGNC Symbol;Acc:HGNC:16647]	CXCR6	-108	3	1	1	0
ENSG00000198121	lysophosphatidic acid receptor 1 [Source:HGNC Symbol;Acc:HGNC:3166]	LPAR1	-734	4	1	1	0
ENSG00000159377	proteasome subunit beta 4 [Source:HGNC Symbol;Acc:HGNC:9541]	PSMB4	-673	6	1	1	0
ENSG00000118849	retinoic acid receptor responder 1 [Source:HGNC Symbol;Acc:HGNC:9867]	RARRES1	-582	4	1	1	0
ENSG00000277258	polycomb group ring finger 2 [Source:HGNC Symbol;Acc:HGNC:12929]	PCGF2	-995	5	1	1	0
ENSG00000108953	tyrosine 3-monooxygenase/tryptophan 5-monooxygenase activation protein epsilon [Source:HGNC Symbol;Acc:HGNC:12851]	YWHAE	-3850	11	1	1	0
ENSG00000148671	adipogenesis regulatory factor [Source:HGNC Symbol;Acc:HGNC:24043]	ADIRF	-250	2	1	1	0
ENSG00000131408	nuclear receptor subfamily 1 group H member 2 [Source:HGNC Symbol;Acc:HGNC:7965]	NR1H2	-2450	13	1	1	0
ENSG00000051108	homocysteine inducible ER protein with ubiquitin like domain 1 [Source:HGNC Symbol;Acc:HGNC:13744]	HERPUD1	-2460	18	1	1	0
ENSG00000160888	immediate early response 2 [Source:HGNC Symbol;Acc:HGNC:28871]	IER2	-544	2	1	1	0
ENSG00000132376	inositol polyphosphate-5-phosphatase K [Source:HGNC Symbol;Acc:HGNC:33882]	INPP5K	-5450	19	1	1	0
ENSG00000138326	ribosomal protein S24 [Source:HGNC Symbol;Acc:HGNC:10411]	RPS24	-5860	17	1	1	0
ENSG00000147535	phospholipid phosphatase 5 [Source:HGNC Symbol;Acc:HGNC:25026]	PLPP5	-2720	14	1	1	0
ENSG00000117724	centromere protein F [Source:HGNC Symbol;Acc:HGNC:1857]	CENPF	-1270	5	1	1	0
ENSG00000082641	nuclear factor, erythroid 2 like 1 [Source:HGNC Symbol;Acc:HGNC:7781]	NFE2L1	-12300	21	1	1	0
ENSG00000164830	oxidation resistance 1 [Source:HGNC Symbol;Acc:HGNC:15822]	OXR1	-4520	14	1	1	0
ENSG00000174059	CD34 molecule [Source:HGNC Symbol;Acc:HGNC:1662]	CD34	-903	3	1	1	0
ENSG00000272886	decapping mRNA 1A [Source:HGNC Symbol;Acc:HGNC:18714]	DCP1A	-820	5	1	1	0
ENSG00000187079	TEA domain transcription factor 1 [Source:HGNC Symbol;Acc:HGNC:11714]	TEAD1	-1650	6	1	1	0
ENSG00000155438	nucleolar protein interacting with the FHA domain of MKI67 [Source:HGNC Symbol;Acc:HGNC:17838]	NIFK	-833	6	1	1	0
ENSG00000140848	copine 2 [Source:HGNC Symbol;Acc:HGNC:2315]	CPNE2	-2060	9	1	1	0
ENSG00000115541	heat shock protein family E (Hsp10) member 1 [Source:HGNC Symbol;Acc:HGNC:5269]	HSPE1	-76.3	6	1	1	0
ENSG00000183918	SH2 domain containing 1A [Source:HGNC Symbol;Acc:HGNC:10820]	SH2D1A	-728	4	1	1	0
ENSG00000136518	actin like 6A [Source:HGNC Symbol;Acc:HGNC:24124]	ACTL6A	-4480	13	1	1	0
ENSG00000185988	polo like kinase 5 [Source:HGNC Symbol;Acc:HGNC:27001]	PLK5	-1010	2	1	1	0
ENSG00000071626	DAZ associated protein 1 [Source:HGNC Symbol;Acc:HGNC:2683]	DAZAP1	-1890	10	1	1	0
ENSG00000139289	pleckstrin homology like domain family A member 1 [Source:HGNC Symbol;Acc:HGNC:8933]	PHLDA1	-847	2	1	1	0
ENSG00000220205	vesicle associated membrane protein 2 [Source:HGNC Symbol;Acc:HGNC:12643]	VAMP2	-268	3	1	1	0
ENSG00000114554	plexin A1 [Source:HGNC Symbol;Acc:HGNC:9099]	PLXNA1	-694	3	1	1	0
ENSG00000068903	sirtuin 2 [Source:HGNC Symbol;Acc:HGNC:10886]	SIRT2	-6020	17	1	1	0
ENSG00000160791	C-C motif chemokine receptor 5 (gene/pseudogene) [Source:HGNC Symbol;Acc:HGNC:1606]	CCR5	-345	1	1	1	0
ENSG00000168065	solute carrier family 22 member 11 [Source:HGNC Symbol;Acc:HGNC:18120]	SLC22A11	-1990	5	1	1	0
ENSG00000108179	peptidylprolyl isomerase F [Source:HGNC Symbol;Acc:HGNC:9259]	PPIF	-296	3	1	1	0
ENSG00000166428	phospholipase D family member 4 [Source:HGNC Symbol;Acc:HGNC:23792]	PLD4	-676	6	1	1	0
ENSG00000136169	SET domain bifurcated histone lysine methyltransferase 2 [Source:HGNC Symbol;Acc:HGNC:20263]	SETDB2	-962	4	1	1	0
ENSG00000147669	RNA polymerase II subunit K [Source:HGNC Symbol;Acc:HGNC:9198]	POLR2K	-89.4	2	1	1	0
ENSG00000134531	epithelial membrane protein 1 [Source:HGNC Symbol;Acc:HGNC:3333]	EMP1	-3170	11	1	1	0
ENSG00000106367	adaptor related protein complex 1 subunit sigma 1 [Source:HGNC Symbol;Acc:HGNC:559]	AP1S1	-1480	5	1	1	0
ENSG00000111863	androgen dependent TFPI regulating protein [Source:HGNC Symbol;Acc:HGNC:21214]	ADTRP	-1510	9	1	1	0
ENSG00000085117	CD82 molecule [Source:HGNC Symbol;Acc:HGNC:6210]	CD82	-3310	13	1	1	0
ENSG00000122565	chromobox 3 [Source:HGNC Symbol;Acc:HGNC:1553]	CBX3	-7.75	7	1	1	0
ENSG00000033030	zinc finger CCHC-type containing 8 [Source:HGNC Symbol;Acc:HGNC:25265]	ZCCHC8	-1650	10	1	1	0
ENSG00000166482	microfibril associated protein 4 [Source:HGNC Symbol;Acc:HGNC:7035]	MFAP4	-919	4	1	1	0
ENSG00000136819	chromosome 9 open reading frame 78 [Source:HGNC Symbol;Acc:HGNC:24932]	C9orf78	-644	6	1	1	0
ENSG00000126953	translocase of inner mitochondrial membrane 8A [Source:HGNC Symbol;Acc:HGNC:11817]	TIMM8A	-554	3	1	1	0
ENSG00000171552	BCL2 like 1 [Source:HGNC Symbol;Acc:HGNC:992]	BCL2L1	-1930	8	1	1	0
ENSG00000196715	vitamin K epoxide reductase complex subunit 1 like 1 [Source:HGNC Symbol;Acc:HGNC:21492]	VKORC1L1	-1700	3	1	1	0
ENSG00000112096	superoxide dismutase 2 [Source:HGNC Symbol;Acc:HGNC:11180]	SOD2	-4310	11	1	1	0
ENSG00000136153	LIM domain 7 [Source:HGNC Symbol;Acc:HGNC:6646]	LMO7	-9510	26	1	1	0
ENSG00000185222	transcription elongation factor A like 9 [Source:HGNC Symbol;Acc:HGNC:30084]	TCEAL9	-123	2	1	1	0
ENSG00000177556	antioxidant 1 copper chaperone [Source:HGNC Symbol;Acc:HGNC:798]	ATOX1	-1130	6	1	1	0
ENSG00000102172	spermine synthase [Source:HGNC Symbol;Acc:HGNC:11123]	SMS	-1220	3	1	1	0
ENSG00000137693	Yes associated protein 1 [Source:HGNC Symbol;Acc:HGNC:16262]	YAP1	-2830	9	1	1	0
ENSG00000143320	cellular retinoic acid binding protein 2 [Source:HGNC Symbol;Acc:HGNC:2339]	CRABP2	-864	3	1	1	0
ENSG00000130309	collagen beta(1-O)galactosyltransferase 1 [Source:HGNC Symbol;Acc:HGNC:26182]	COLGALT1	-1190	5	1	1	0
ENSG00000173276	zinc finger and BTB domain containing 21 [Source:HGNC Symbol;Acc:HGNC:13083]	ZBTB21	-1180	7	1	1	0
ENSG00000135404	CD63 molecule [Source:HGNC Symbol;Acc:HGNC:1692]	CD63	-5930	15	1	1	0
ENSG00000153563	CD8a molecule [Source:HGNC Symbol;Acc:HGNC:1706]	CD8A	-575	3	1	1	0
ENSG00000162654	guanylate binding protein 4 [Source:HGNC Symbol;Acc:HGNC:20480]	GBP4	-761	2	1	1	0
ENSG00000173848	neuroepithelial cell transforming 1 [Source:HGNC Symbol;Acc:HGNC:14592]	NET1	-1470	5	1	1	0
ENSG00000121552	cystatin A [Source:HGNC Symbol;Acc:HGNC:2481]	CSTA	-146	1	1	1	0
ENSG00000100092	SH3 domain binding protein 1 [Source:HGNC Symbol;Acc:HGNC:10824]	SH3BP1	-1900	9	1	1	0
ENSG00000101104	poly(A) binding protein cytoplasmic 1 like [Source:HGNC Symbol;Acc:HGNC:15797]	PABPC1L	-4210	16	1	1	0
ENSG00000100342	apolipoprotein L1 [Source:HGNC Symbol;Acc:HGNC:618]	APOL1	-4560	10	1	1	0
ENSG00000165092	aldehyde dehydrogenase 1 family member A1 [Source:HGNC Symbol;Acc:HGNC:402]	ALDH1A1	-975	3	1	1	0
ENSG00000196352	CD55 molecule (Cromer blood group) [Source:HGNC Symbol;Acc:HGNC:2665]	CD55	-583	13	1	1	0
ENSG00000131477	receptor activity modifying protein 2 [Source:HGNC Symbol;Acc:HGNC:9844]	RAMP2	-475	4	1	1	0
ENSG00000163599	cytotoxic T-lymphocyte associated protein 4 [Source:HGNC Symbol;Acc:HGNC:2505]	CTLA4	-1090	4	1	1	0
ENSG00000116260	quiescin sulfhydryl oxidase 1 [Source:HGNC Symbol;Acc:HGNC:9756]	QSOX1	-406	3	1	1	0
ENSG00000086065	charged multivesicular body protein 5 [Source:HGNC Symbol;Acc:HGNC:26942]	CHMP5	-231	2	1	1	0
ENSG00000139626	integrin subunit beta 7 [Source:HGNC Symbol;Acc:HGNC:6162]	ITGB7	-4580	13	1	1	0
ENSG00000176953	nuclear factor of activated T cells 2 interacting protein [Source:HGNC Symbol;Acc:HGNC:25906]	NFATC2IP	-1270	6	1	1	0
ENSG00000136717	bridging integrator 1 [Source:HGNC Symbol;Acc:HGNC:1052]	BIN1	-6940	13	1	1	0
ENSG00000126456	interferon regulatory factor 3 [Source:HGNC Symbol;Acc:HGNC:6118]	IRF3	-11500	29	1	1	0
ENSG00000112769	laminin subunit alpha 4 [Source:HGNC Symbol;Acc:HGNC:6484]	LAMA4	-6840	21	1	1	0
ENSG00000116285	ERBB receptor feedback inhibitor 1 [Source:HGNC Symbol;Acc:HGNC:18185]	ERRFI1	-911	4	1	1	0
ENSG00000118785	secreted phosphoprotein 1 [Source:HGNC Symbol;Acc:HGNC:11255]	SPP1	-2130	9	1	1	0
ENSG00000104093	Dmx like 2 [Source:HGNC Symbol;Acc:HGNC:2938]	DMXL2	-2210	12	1	1	0
ENSG00000109846	crystallin alpha B [Source:HGNC Symbol;Acc:HGNC:2389]	CRYAB	-4050	15	1	1	0
ENSG00000182979	metastasis associated 1 [Source:HGNC Symbol;Acc:HGNC:7410]	MTA1	-5640	19	1	1	0
ENSG00000107833	nucleophosmin/nucleoplasmin 3 [Source:HGNC Symbol;Acc:HGNC:7931]	NPM3	-463	3	1	1	0
ENSG00000115392	FA complementation group L [Source:HGNC Symbol;Acc:HGNC:20748]	FANCL	-2620	9	1	1	0
ENSG00000171316	chromodomain helicase DNA binding protein 7 [Source:HGNC Symbol;Acc:HGNC:20626]	CHD7	-3690	11	1	1	0
ENSG00000010278	CD9 molecule [Source:HGNC Symbol;Acc:HGNC:1709]	CD9	-6460	15	1	1	0
ENSG00000150337	Fc fragment of IgG receptor Ia [Source:HGNC Symbol;Acc:HGNC:3613]	FCGR1A	-276	3	1	1	0
ENSG00000130202	nectin cell adhesion molecule 2 [Source:HGNC Symbol;Acc:HGNC:9707]	NECTIN2	-631	5	1	1	0
ENSG00000089692	lymphocyte activating 3 [Source:HGNC Symbol;Acc:HGNC:6476]	LAG3	-293	3	1	1	0
ENSG00000164932	collagen triple helix repeat containing 1 [Source:HGNC Symbol;Acc:HGNC:18831]	CTHRC1	-89.1	3	1	1	0
ENSG00000079134	THO complex 1 [Source:HGNC Symbol;Acc:HGNC:19070]	THOC1	-4490	20	1	1	0
ENSG00000054277	opsin 3 [Source:HGNC Symbol;Acc:HGNC:14007]	OPN3	-1350	6	1	1	0
ENSG00000100813	apoptotic chromatin condensation inducer 1 [Source:HGNC Symbol;Acc:HGNC:17066]	ACIN1	-5260	22	1	1	0
ENSG00000198373	WW domain containing E3 ubiquitin protein ligase 2 [Source:HGNC Symbol;Acc:HGNC:16804]	WWP2	-6920	19	1	1	0
ENSG00000129226	CD68 molecule [Source:HGNC Symbol;Acc:HGNC:1693]	CD68	-780	3	1	1	0
ENSG00000149115	tankyrase 1 binding protein 1 [Source:HGNC Symbol;Acc:HGNC:19081]	TNKS1BP1	-1640	6	1	1	0
ENSG00000138434	ITPR interacting domain containing 2 [Source:HGNC Symbol;Acc:HGNC:11319]	ITPRID2	-5880	14	1	1	0
ENSG00000189159	Jupiter microtubule associated homolog 1 [Source:HGNC Symbol;Acc:HGNC:14569]	JPT1	-3250	11	1	1	0
ENSG00000099282	tetraspanin 15 [Source:HGNC Symbol;Acc:HGNC:23298]	TSPAN15	-587	5	1	1	0
ENSG00000167244	insulin like growth factor 2 [Source:HGNC Symbol;Acc:HGNC:5466]	IGF2	-1580	6	1	1	0
ENSG00000179593	arachidonate 15-lipoxygenase type B [Source:HGNC Symbol;Acc:HGNC:434]	ALOX15B	-491	3	1	1	0
ENSG00000164691	T cell activation RhoGTPase activating protein [Source:HGNC Symbol;Acc:HGNC:15669]	TAGAP	-309	3	1	1	0
ENSG00000184588	phosphodiesterase 4B [Source:HGNC Symbol;Acc:HGNC:8781]	PDE4B	-7430	14	1	1	0
ENSG00000128891	coiled-coil domain containing 32 [Source:HGNC Symbol;Acc:HGNC:28295]	CCDC32	-4840	14	1	1	0
ENSG00000183648	NADH:ubiquinone oxidoreductase subunit B1 [Source:HGNC Symbol;Acc:HGNC:7695]	NDUFB1	-872	6	1	1	0
ENSG00000156127	basic leucine zipper ATF-like transcription factor [Source:HGNC Symbol;Acc:HGNC:958]	BATF	-722	2	1	1	0
ENSG00000129116	palladin, cytoskeletal associated protein [Source:HGNC Symbol;Acc:HGNC:17068]	PALLD	-3230	16	1	1	0
ENSG00000270800	RPS10-NUDT3 readthrough [Source:HGNC Symbol;Acc:HGNC:49181]	RPS10-NUDT3	-822	3	1	1	0
ENSG00000170142	ubiquitin conjugating enzyme E2 E1 [Source:HGNC Symbol;Acc:HGNC:12477]	UBE2E1	-2380	10	1	1	0
ENSG00000198909	mitogen-activated protein kinase kinase kinase 3 [Source:HGNC Symbol;Acc:HGNC:6855]	MAP3K3	-2180	10	1	1	0
ENSG00000174903	RAB1B, member RAS oncogene family [Source:HGNC Symbol;Acc:HGNC:18370]	RAB1B	-78	1	1	1	0
ENSG00000275482	EPH receptor B6 [Source:HGNC Symbol;Acc:HGNC:3396]	EPHB6	-4820	9	1	1	0
ENSG00000169248	C-X-C motif chemokine ligand 11 [Source:HGNC Symbol;Acc:HGNC:10638]	CXCL11	-143	1	1	1	0
ENSG00000130382	MLLT1 super elongation complex subunit [Source:HGNC Symbol;Acc:HGNC:7134]	MLLT1	-417	2	1	1	0
ENSG00000143369	extracellular matrix protein 1 [Source:HGNC Symbol;Acc:HGNC:3153]	ECM1	-1170	5	1	1	0
ENSG00000166946	cyclin D1 binding protein 1 [Source:HGNC Symbol;Acc:HGNC:1587]	CCNDBP1	-2910	14	1	1	0
ENSG00000241685	actin related protein 2/3 complex subunit 1A [Source:HGNC Symbol;Acc:HGNC:703]	ARPC1A	-1020	4	1	1	0
ENSG00000251322	SH3 and multiple ankyrin repeat domains 3 [Source:HGNC Symbol;Acc:HGNC:14294]	SHANK3	-485	4	1	1	0
ENSG00000154262	ATP binding cassette subfamily A member 6 [Source:HGNC Symbol;Acc:HGNC:36]	ABCA6	-213	6	1	1	0
ENSG00000101439	cystatin C [Source:HGNC Symbol;Acc:HGNC:2475]	CST3	-795	2	1	1	0
ENSG00000163378	EGF domain specific O-linked N-acetylglucosamine transferase [Source:HGNC Symbol;Acc:HGNC:28526]	EOGT	-3170	9	1	1	0
ENSG00000178338	zinc finger protein 354B [Source:HGNC Symbol;Acc:HGNC:17197]	ZNF354B	-186	3	1	1	0
ENSG00000168488	ataxin 2 like [Source:HGNC Symbol;Acc:HGNC:31326]	ATXN2L	-6350	25	1	1	0
ENSG00000185033	semaphorin 4B [Source:HGNC Symbol;Acc:HGNC:10730]	SEMA4B	-7350	18	1	1	0
ENSG00000183853	kirre like nephrin family adhesion molecule 1 [Source:HGNC Symbol;Acc:HGNC:15734]	KIRREL1	-591	3	1	1	0
ENSG00000163508	eomesodermin [Source:HGNC Symbol;Acc:HGNC:3372]	EOMES	-220	2	1	1	0
ENSG00000160570	death effector domain containing 2 [Source:HGNC Symbol;Acc:HGNC:24450]	DEDD2	-5290	12	1	1	0
ENSG00000101152	DnaJ heat shock protein family (Hsp40) member C5 [Source:HGNC Symbol;Acc:HGNC:16235]	DNAJC5	-175	1	1	1	0
ENSG00000149136	structure specific recognition protein 1 [Source:HGNC Symbol;Acc:HGNC:11327]	SSRP1	-2120	4	1	1	0
ENSG00000138080	elastin microfibril interfacer 1 [Source:HGNC Symbol;Acc:HGNC:19880]	EMILIN1	-80.5	1	1	1	0
ENSG00000100242	Sad1 and UNC84 domain containing 2 [Source:HGNC Symbol;Acc:HGNC:14210]	SUN2	-5590	17	1	1	0
ENSG00000171960	peptidylprolyl isomerase H [Source:HGNC Symbol;Acc:HGNC:14651]	PPIH	-1090	5	1	1	0
ENSG00000100968	nuclear factor of activated T cells 4 [Source:HGNC Symbol;Acc:HGNC:7778]	NFATC4	-10500	30	1	1	0
ENSG00000170144	heterogeneous nuclear ribonucleoprotein A3 [Source:HGNC Symbol;Acc:HGNC:24941]	HNRNPA3	-505	4	1	1	0
ENSG00000172794	RAB37, member RAS oncogene family [Source:HGNC Symbol;Acc:HGNC:30268]	RAB37	-6360	14	1	1	0
ENSG00000128272	activating transcription factor 4 [Source:HGNC Symbol;Acc:HGNC:786]	ATF4	-96.6	2	1	1	0
ENSG00000147162	O-linked N-acetylglucosamine (GlcNAc) transferase [Source:HGNC Symbol;Acc:HGNC:8127]	OGT	-4290	10	1	1	0
ENSG00000010017	RAN binding protein 9 [Source:HGNC Symbol;Acc:HGNC:13727]	RANBP9	-82.7	1	1	1	0
ENSG00000080608	pumilio RNA binding family member 3 [Source:HGNC Symbol;Acc:HGNC:29676]	PUM3	-644	3	1	1	0
ENSG00000146242	trophoblast glycoprotein [Source:HGNC Symbol;Acc:HGNC:12004]	TPBG	-49.9	2	1	1	0
ENSG00000104517	ubiquitin protein ligase E3 component n-recognin 5 [Source:HGNC Symbol;Acc:HGNC:16806]	UBR5	-3400	12	1	1	0
ENSG00000115368	WD repeat domain 75 [Source:HGNC Symbol;Acc:HGNC:25725]	WDR75	-1870	6	1	1	0
ENSG00000165140	fructose-bisphosphatase 1 [Source:HGNC Symbol;Acc:HGNC:3606]	FBP1	-1200	3	1	1	0
ENSG00000166165	creatine kinase B [Source:HGNC Symbol;Acc:HGNC:1991]	CKB	-4350	15	1	1	0
ENSG00000013810	transforming acidic coiled-coil containing protein 3 [Source:HGNC Symbol;Acc:HGNC:11524]	TACC3	-5060	17	1	1	0
ENSG00000092330	TERF1 interacting nuclear factor 2 [Source:HGNC Symbol;Acc:HGNC:11824]	TINF2	-4030	13	1	1	0
ENSG00000106443	PHD finger protein 14 [Source:HGNC Symbol;Acc:HGNC:22203]	PHF14	-5050	15	1	1	0
ENSG00000167261	dipeptidase 2 [Source:HGNC Symbol;Acc:HGNC:23028]	DPEP2	-1200	8	1	1	0
ENSG00000113643	arginyl-tRNA synthetase [Source:HGNC Symbol;Acc:HGNC:9870]	RARS	-2600	8	1	1	0
ENSG00000153208	MER proto-oncogene, tyrosine kinase [Source:HGNC Symbol;Acc:HGNC:7027]	MERTK	-1380	6	1	1	0
ENSG00000266086	novel transcript	AC015813.2	-175	1	1	1	0
ENSG00000163584	ribosomal protein L22 like 1 [Source:HGNC Symbol;Acc:HGNC:27610]	RPL22L1	-791	5	1	1	0
ENSG00000178573	MAF bZIP transcription factor [Source:HGNC Symbol;Acc:HGNC:6776]	MAF	-395	2	1	1	0
ENSG00000145860	ring finger protein 145 [Source:HGNC Symbol;Acc:HGNC:20853]	RNF145	-3150	11	1	1	0
ENSG00000008513	ST3 beta-galactoside alpha-2,3-sialyltransferase 1 [Source:HGNC Symbol;Acc:HGNC:10862]	ST3GAL1	-3960	15	1	1	0
ENSG00000276045	ORAI calcium release-activated calcium modulator 1 [Source:HGNC Symbol;Acc:HGNC:25896]	ORAI1	-367	2	1	1	0
ENSG00000173762	CD7 molecule [Source:HGNC Symbol;Acc:HGNC:1695]	CD7	-1040	6	1	1	0
ENSG00000151726	acyl-CoA synthetase long chain family member 1 [Source:HGNC Symbol;Acc:HGNC:3569]	ACSL1	-3740	11	1	1	0
ENSG00000137309	high mobility group AT-hook 1 [Source:HGNC Symbol;Acc:HGNC:5010]	HMGA1	-1400	5	1	1	0
ENSG00000115594	interleukin 1 receptor type 1 [Source:HGNC Symbol;Acc:HGNC:5993]	IL1R1	-3830	11	1	1	0
ENSG00000161956	SUMO specific peptidase 3 [Source:HGNC Symbol;Acc:HGNC:17862]	SENP3	-2220	9	1	1	0
ENSG00000154553	PDZ and LIM domain 3 [Source:HGNC Symbol;Acc:HGNC:20767]	PDLIM3	-4420	13	1	1	0
ENSG00000170801	HtrA serine peptidase 3 [Source:HGNC Symbol;Acc:HGNC:30406]	HTRA3	-31.7	1	1	1	0
ENSG00000137731	FXYD domain containing ion transport regulator 2 [Source:HGNC Symbol;Acc:HGNC:4026]	FXYD2	-802	7	1	1	0
ENSG00000110693	SRY-box transcription factor 6 [Source:HGNC Symbol;Acc:HGNC:16421]	SOX6	-5100	13	1	1	0
ENSG00000108622	intercellular adhesion molecule 2 [Source:HGNC Symbol;Acc:HGNC:5345]	ICAM2	-6070	15	1	1	0
ENSG00000214655	zinc finger SWIM-type containing 8 [Source:HGNC Symbol;Acc:HGNC:23528]	ZSWIM8	-7060	22	1	1	0
ENSG00000099901	RAN binding protein 1 [Source:HGNC Symbol;Acc:HGNC:9847]	RANBP1	-3330	13	1	1	0
ENSG00000119318	RAD23 homolog B, nucleotide excision repair protein [Source:HGNC Symbol;Acc:HGNC:9813]	RAD23B	-1590	4	1	1	0
ENSG00000138413	isocitrate dehydrogenase (NADP(+)) 1, cytosolic [Source:HGNC Symbol;Acc:HGNC:5382]	IDH1	-2610	8	1	1	0
ENSG00000131381	rabenosyn, RAB effector [Source:HGNC Symbol;Acc:HGNC:20759]	RBSN	-1660	8	1	1	0
ENSG00000159596	transmembrane protein 69 [Source:HGNC Symbol;Acc:HGNC:28035]	TMEM69	-65.6	1	1	1	0
ENSG00000198053	signal regulatory protein alpha [Source:HGNC Symbol;Acc:HGNC:9662]	SIRPA	-885	3	1	1	0
ENSG00000048828	family with sequence similarity 120A [Source:HGNC Symbol;Acc:HGNC:13247]	FAM120A	-1400	5	1	1	0
ENSG00000169992	neuroligin 2 [Source:HGNC Symbol;Acc:HGNC:14290]	NLGN2	-379	2	1	1	0
ENSG00000085871	microsomal glutathione S-transferase 2 [Source:HGNC Symbol;Acc:HGNC:7063]	MGST2	-839	6	1	1	0
ENSG00000127481	ubiquitin protein ligase E3 component n-recognin 4 [Source:HGNC Symbol;Acc:HGNC:30313]	UBR4	-4680	16	1	1	0
ENSG00000162738	VANGL planar cell polarity protein 2 [Source:HGNC Symbol;Acc:HGNC:15511]	VANGL2	-374	1	1	1	0
ENSG00000108840	histone deacetylase 5 [Source:HGNC Symbol;Acc:HGNC:14068]	HDAC5	-2960	11	1	1	0
ENSG00000085733	cortactin [Source:HGNC Symbol;Acc:HGNC:3338]	CTTN	-2850	14	1	1	0
ENSG00000111913	RHO family interacting cell polarization regulator 2 [Source:HGNC Symbol;Acc:HGNC:13872]	RIPOR2	-4950	16	1	1	0
ENSG00000164070	heat shock protein family A (Hsp70) member 4 like [Source:HGNC Symbol;Acc:HGNC:17041]	HSPA4L	-1110	3	1	1	0
ENSG00000125827	thioredoxin related transmembrane protein 4 [Source:HGNC Symbol;Acc:HGNC:25237]	TMX4	-775	3	1	1	0
ENSG00000198231	DEAD-box helicase 42 [Source:HGNC Symbol;Acc:HGNC:18676]	DDX42	-4490	18	1	1	0
ENSG00000140548	zinc finger protein 710 [Source:HGNC Symbol;Acc:HGNC:25352]	ZNF710	-908	4	1	1	0
ENSG00000178038	ALS2 C-terminal like [Source:HGNC Symbol;Acc:HGNC:20605]	ALS2CL	-2080	9	1	1	0
ENSG00000188130	mitogen-activated protein kinase 12 [Source:HGNC Symbol;Acc:HGNC:6874]	MAPK12	-2470	10	1	1	0
ENSG00000129084	proteasome subunit alpha 1 [Source:HGNC Symbol;Acc:HGNC:9530]	PSMA1	-2990	13	1	1	0
ENSG00000275428	ovostatin 2	AC024940.7	-318	3	1	1	0
ENSG00000120549	KIAA1217 [Source:HGNC Symbol;Acc:HGNC:25428]	KIAA1217	-3800	15	1	1	0
ENSG00000183283	DAZ associated protein 2 [Source:HGNC Symbol;Acc:HGNC:2684]	DAZAP2	-3720	14	1	1	0
ENSG00000118620	zinc finger protein 430 [Source:HGNC Symbol;Acc:HGNC:20808]	ZNF430	-964	3	1	1	0
ENSG00000005483	lysine methyltransferase 2E [Source:HGNC Symbol;Acc:HGNC:18541]	KMT2E	-204	16	1	1	0
ENSG00000089012	signal regulatory protein gamma [Source:HGNC Symbol;Acc:HGNC:15757]	SIRPG	-1280	6	1	1	0
ENSG00000109881	coiled-coil domain containing 34 [Source:HGNC Symbol;Acc:HGNC:25079]	CCDC34	-87.6	2	1	1	0
ENSG00000139291	transmembrane protein 19 [Source:HGNC Symbol;Acc:HGNC:25605]	TMEM19	-238	5	1	1	0
ENSG00000172725	coronin 1B [Source:HGNC Symbol;Acc:HGNC:2253]	CORO1B	-2280	9	1	1	0
ENSG00000139194	retinol binding protein 5 [Source:HGNC Symbol;Acc:HGNC:15847]	RBP5	-753	4	1	1	0
ENSG00000197057	death domain containing 1 [Source:HGNC Symbol;Acc:HGNC:37261]	DTHD1	-958	5	1	1	0
ENSG00000143321	heparin binding growth factor [Source:HGNC Symbol;Acc:HGNC:4856]	HDGF	-3180	9	1	1	0
ENSG00000171659	G protein-coupled receptor 34 [Source:HGNC Symbol;Acc:HGNC:4490]	GPR34	-1020	3	1	1	0
ENSG00000185551	nuclear receptor subfamily 2 group F member 2 [Source:HGNC Symbol;Acc:HGNC:7976]	NR2F2	-636	4	1	1	0
ENSG00000186818	leukocyte immunoglobulin like receptor B4 [Source:HGNC Symbol;Acc:HGNC:6608]	LILRB4	-2340	9	1	1	0
ENSG00000078269	synaptojanin 2 [Source:HGNC Symbol;Acc:HGNC:11504]	SYNJ2	-1370	8	1	1	0
ENSG00000132680	KH domain containing 4, pre-mRNA splicing factor [Source:HGNC Symbol;Acc:HGNC:29145]	KHDC4	-1030	9	1	1	0
ENSG00000111799	collagen type XII alpha 1 chain [Source:HGNC Symbol;Acc:HGNC:2188]	COL12A1	-3300	10	1	1	0
ENSG00000196878	laminin subunit beta 3 [Source:HGNC Symbol;Acc:HGNC:6490]	LAMB3	-857	4	1	1	0
ENSG00000107796	actin alpha 2, smooth muscle [Source:HGNC Symbol;Acc:HGNC:130]	ACTA2	-2.17	5	1	1	0
ENSG00000123384	LDL receptor related protein 1 [Source:HGNC Symbol;Acc:HGNC:6692]	LRP1	-3550	11	1	1	0
ENSG00000174444	ribosomal protein L4 [Source:HGNC Symbol;Acc:HGNC:10353]	RPL4	-886	16	1	1	0
ENSG00000160445	zyg-11 related cell cycle regulator [Source:HGNC Symbol;Acc:HGNC:30960]	ZER1	-1080	3	1	1	0
ENSG00000131203	indoleamine 2,3-dioxygenase 1 [Source:HGNC Symbol;Acc:HGNC:6059]	IDO1	-2290	7	1	1	0
ENSG00000061676	NCK associated protein 1 [Source:HGNC Symbol;Acc:HGNC:7666]	NCKAP1	-2090	7	1	1	0
ENSG00000133561	GTPase, IMAP family member 6 [Source:HGNC Symbol;Acc:HGNC:21918]	GIMAP6	-329	2	1	1	0
ENSG00000258102	microtubule associated protein 1 light chain 3 beta 2 [Source:HGNC Symbol;Acc:HGNC:34390]	MAP1LC3B2	-490	3	1	1	0
ENSG00000124785	neuritin 1 [Source:HGNC Symbol;Acc:HGNC:17972]	NRN1	-357	3	1	1	0
ENSG00000112242	E2F transcription factor 3 [Source:HGNC Symbol;Acc:HGNC:3115]	E2F3	-573	2	1	1	0
ENSG00000164171	integrin subunit alpha 2 [Source:HGNC Symbol;Acc:HGNC:6137]	ITGA2	-697	2	1	1	0
ENSG00000153064	B cell scaffold protein with ankyrin repeats 1 [Source:HGNC Symbol;Acc:HGNC:18233]	BANK1	-1270	7	1	1	0
ENSG00000157827	formin like 2 [Source:HGNC Symbol;Acc:HGNC:18267]	FMNL2	-391	3	1	1	0
ENSG00000165416	SGT1 homolog, MIS12 kinetochore complex assembly cochaperone [Source:HGNC Symbol;Acc:HGNC:16987]	SUGT1	-34.8	3	1	1	0
ENSG00000117525	coagulation factor III, tissue factor [Source:HGNC Symbol;Acc:HGNC:3541]	F3	-440	3	1	1	0
ENSG00000139579	nucleic acid binding protein 2 [Source:HGNC Symbol;Acc:HGNC:28412]	NABP2	-944	5	1	1	0
ENSG00000075415	solute carrier family 25 member 3 [Source:HGNC Symbol;Acc:HGNC:10989]	SLC25A3	-5900	16	1	1	0
ENSG00000074590	NUAK family kinase 1 [Source:HGNC Symbol;Acc:HGNC:14311]	NUAK1	-480	2	1	1	0
ENSG00000100764	proteasome 26S subunit, ATPase 1 [Source:HGNC Symbol;Acc:HGNC:9547]	PSMC1	-1530	6	1	1	0
ENSG00000136295	tweety family member 3 [Source:HGNC Symbol;Acc:HGNC:22222]	TTYH3	-1490	6	1	1	0
ENSG00000168906	methionine adenosyltransferase 2A [Source:HGNC Symbol;Acc:HGNC:6904]	MAT2A	-173	5	1	1	0
ENSG00000156535	CD109 molecule [Source:HGNC Symbol;Acc:HGNC:21685]	CD109	-1550	3	1	1	0
ENSG00000072310	sterol regulatory element binding transcription factor 1 [Source:HGNC Symbol;Acc:HGNC:11289]	SREBF1	-6220	21	1	1	0
ENSG00000184584	transmembrane protein 173 [Source:HGNC Symbol;Acc:HGNC:27962]	TMEM173	-7090	21	1	1	0
ENSG00000172594	sphingomyelin phosphodiesterase acid like 3A [Source:HGNC Symbol;Acc:HGNC:17389]	SMPDL3A	-84.1	2	1	1	0
ENSG00000166920	chromosome 15 open reading frame 48 [Source:HGNC Symbol;Acc:HGNC:29898]	C15orf48	-403	3	1	1	0
ENSG00000130726	tripartite motif containing 28 [Source:HGNC Symbol;Acc:HGNC:16384]	TRIM28	-1220	14	1	1	0
ENSG00000213380	component of oligomeric golgi complex 8 [Source:HGNC Symbol;Acc:HGNC:18623]	COG8	-2680	6	1	1	0
ENSG00000138316	ADAM metallopeptidase with thrombospondin type 1 motif 14 [Source:HGNC Symbol;Acc:HGNC:14899]	ADAMTS14	-186	1	1	1	0
ENSG00000159461	autocrine motility factor receptor [Source:HGNC Symbol;Acc:HGNC:463]	AMFR	-2870	11	1	1	0
ENSG00000182628	spindle and kinetochore associated complex subunit 2 [Source:HGNC Symbol;Acc:HGNC:28006]	SKA2	-1400	9	1	1	0
ENSG00000168878	surfactant protein B [Source:HGNC Symbol;Acc:HGNC:10801]	SFTPB	-3030	7	1	1	0
ENSG00000124222	syntaxin 16 [Source:HGNC Symbol;Acc:HGNC:11431]	STX16	-8540	18	1	1	0
ENSG00000060339	cell division cycle and apoptosis regulator 1 [Source:HGNC Symbol;Acc:HGNC:24236]	CCAR1	-5750	17	1	1	0
ENSG00000160796	neurobeachin like 2 [Source:HGNC Symbol;Acc:HGNC:31928]	NBEAL2	-3760	16	1	1	0
ENSG00000116962	nidogen 1 [Source:HGNC Symbol;Acc:HGNC:7821]	NID1	-133	1	1	1	0
ENSG00000137726	FXYD domain containing ion transport regulator 6 [Source:HGNC Symbol;Acc:HGNC:4030]	FXYD6	-2630	14	1	1	0
ENSG00000088247	KH-type splicing regulatory protein [Source:HGNC Symbol;Acc:HGNC:6316]	KHSRP	-3930	11	1	1	0
ENSG00000086758	HECT, UBA and WWE domain containing E3 ubiquitin protein ligase 1 [Source:HGNC Symbol;Acc:HGNC:30892]	HUWE1	-3270	14	1	1	0
ENSG00000179632	MAF1 homolog, negative regulator of RNA polymerase III [Source:HGNC Symbol;Acc:HGNC:24966]	MAF1	-1130	5	1	1	0
ENSG00000120708	transforming growth factor beta induced [Source:HGNC Symbol;Acc:HGNC:11771]	TGFBI	-3710	13	1	1	0
ENSG00000172059	Kruppel like factor 11 [Source:HGNC Symbol;Acc:HGNC:11811]	KLF11	-2560	5	1	1	0
ENSG00000168005	spindlin interactor and repressor of chromatin binding [Source:HGNC Symbol;Acc:HGNC:25115]	SPINDOC	-7.95	2	1	1	0
ENSG00000119969	helicase, lymphoid specific [Source:HGNC Symbol;Acc:HGNC:4861]	HELLS	-3840	11	1	1	0
ENSG00000167671	UBX domain protein 6 [Source:HGNC Symbol;Acc:HGNC:14928]	UBXN6	-2280	9	1	1	0
ENSG00000107937	GTP binding protein 4 [Source:HGNC Symbol;Acc:HGNC:21535]	GTPBP4	-170	4	1	1	0
ENSG00000087087	serrate, RNA effector molecule [Source:HGNC Symbol;Acc:HGNC:24101]	SRRT	-4270	18	1	1	0
ENSG00000146674	insulin like growth factor binding protein 3 [Source:HGNC Symbol;Acc:HGNC:5472]	IGFBP3	-2100	9	1	1	0
ENSG00000124256	Z-DNA binding protein 1 [Source:HGNC Symbol;Acc:HGNC:16176]	ZBP1	-1220	8	1	1	0
ENSG00000113657	dihydropyrimidinase like 3 [Source:HGNC Symbol;Acc:HGNC:3015]	DPYSL3	-1070	5	1	1	0
ENSG00000204694	olfactory receptor family 11 subfamily A member 1 [Source:HGNC Symbol;Acc:HGNC:8176]	OR11A1	-503	2	1	1	0
ENSG00000116667	chromosome 1 open reading frame 21 [Source:HGNC Symbol;Acc:HGNC:15494]	C1orf21	-848	4	1	1	0
ENSG00000113360	drosha ribonuclease III [Source:HGNC Symbol;Acc:HGNC:17904]	DROSHA	-6410	20	1	1	0
ENSG00000167641	protein phosphatase 1 regulatory inhibitor subunit 14A [Source:HGNC Symbol;Acc:HGNC:14871]	PPP1R14A	-854	4	1	1	0
ENSG00000188404	selectin L [Source:HGNC Symbol;Acc:HGNC:10720]	SELL	-1930	6	1	1	0
ENSG00000163430	follistatin like 1 [Source:HGNC Symbol;Acc:HGNC:3972]	FSTL1	-2050	9	1	1	0
ENSG00000102309	peptidylprolyl cis/trans isomerase, NIMA-interacting 4 [Source:HGNC Symbol;Acc:HGNC:8992]	PIN4	-2630	8	1	1	0
ENSG00000142609	cilia and flagella associated protein 74 [Source:HGNC Symbol;Acc:HGNC:29368]	CFAP74	-1650	6	1	1	0
ENSG00000197372	zinc finger protein 675 [Source:HGNC Symbol;Acc:HGNC:30768]	ZNF675	-857	8	1	1	0
ENSG00000072110	actinin alpha 1 [Source:HGNC Symbol;Acc:HGNC:163]	ACTN1	-6670	18	1	1	0
ENSG00000135090	TAO kinase 3 [Source:HGNC Symbol;Acc:HGNC:18133]	TAOK3	-2790	17	1	1	0
ENSG00000169239	carbonic anhydrase 5B [Source:HGNC Symbol;Acc:HGNC:1378]	CA5B	-1310	9	1	1	0
ENSG00000274287	scribble planar cell polarity protein [Source:HGNC Symbol;Acc:HGNC:30377]	SCRIB	-1860	7	1	1	0
ENSG00000160124	coiled-coil domain containing 58 [Source:HGNC Symbol;Acc:HGNC:31136]	CCDC58	-404	6	1	1	0
ENSG00000169084	dehydrogenase/reductase X-linked [Source:HGNC Symbol;Acc:HGNC:18399]	DHRSX	-762	6	1	1	0
ENSG00000156273	BTB domain and CNC homolog 1 [Source:HGNC Symbol;Acc:HGNC:935]	BACH1	-3990	11	1	1	0
ENSG00000005100	DEAH-box helicase 33 [Source:HGNC Symbol;Acc:HGNC:16718]	DHX33	-1170	4	1	1	0
ENSG00000115380	EGF containing fibulin extracellular matrix protein 1 [Source:HGNC Symbol;Acc:HGNC:3218]	EFEMP1	-1990	10	1	1	0
ENSG00000153246	phospholipase A2 receptor 1 [Source:HGNC Symbol;Acc:HGNC:9042]	PLA2R1	-468	2	1	1	0
ENSG00000150687	serine protease 23 [Source:HGNC Symbol;Acc:HGNC:14370]	PRSS23	-2950	7	1	1	0
ENSG00000125520	SLC2A4 regulator [Source:HGNC Symbol;Acc:HGNC:15930]	SLC2A4RG	-1190	7	1	1	0
ENSG00000077684	jade family PHD finger 1 [Source:HGNC Symbol;Acc:HGNC:30027]	JADE1	-5190	11	1	1	0
ENSG00000107957	SH3 and PX domains 2A [Source:HGNC Symbol;Acc:HGNC:23664]	SH3PXD2A	-896	3	1	1	0
ENSG00000119760	SPT7 like, STAGA complex gamma subunit [Source:HGNC Symbol;Acc:HGNC:30632]	SUPT7L	-894	4	1	1	0
ENSG00000135046	annexin A1 [Source:HGNC Symbol;Acc:HGNC:533]	ANXA1	-1660	7	1	1	0
ENSG00000185262	UBA like domain containing 2 [Source:HGNC Symbol;Acc:HGNC:28438]	UBALD2	-261	2	1	1	0
ENSG00000109472	carboxypeptidase E [Source:HGNC Symbol;Acc:HGNC:2303]	CPE	-382	2	1	1	0
ENSG00000155962	chloride intracellular channel 2 [Source:HGNC Symbol;Acc:HGNC:2063]	CLIC2	-14.2	3	1	1	0
ENSG00000056558	TNF receptor associated factor 1 [Source:HGNC Symbol;Acc:HGNC:12031]	TRAF1	-595	2	1	1	0
ENSG00000006210	C-X3-C motif chemokine ligand 1 [Source:HGNC Symbol;Acc:HGNC:10647]	CX3CL1	-263	3	1	1	0
ENSG00000164930	frizzled class receptor 6 [Source:HGNC Symbol;Acc:HGNC:4044]	FZD6	-1990	6	1	1	0
ENSG00000186575	neurofibromin 2 [Source:HGNC Symbol;Acc:HGNC:7773]	NF2	-6620	13	1	1	0
ENSG00000178562	CD28 molecule [Source:HGNC Symbol;Acc:HGNC:1653]	CD28	-366	2	1	1	0
ENSG00000174437	ATPase sarcoplasmic/endoplasmic reticulum Ca2+ transporting 2 [Source:HGNC Symbol;Acc:HGNC:812]	ATP2A2	-2300	11	1	1	0
ENSG00000122986	hydrogen voltage gated channel 1 [Source:HGNC Symbol;Acc:HGNC:28240]	HVCN1	-1690	8	1	1	0
ENSG00000108963	diphthamide biosynthesis 1 [Source:HGNC Symbol;Acc:HGNC:3003]	DPH1	-4210	15	1	1	0
ENSG00000211445	glutathione peroxidase 3 [Source:HGNC Symbol;Acc:HGNC:4555]	GPX3	-1640	10	1	1	0
ENSG00000179195	zinc finger protein 664 [Source:HGNC Symbol;Acc:HGNC:25406]	ZNF664	-4000	12	1	1	0
ENSG00000117450	peroxiredoxin 1 [Source:HGNC Symbol;Acc:HGNC:9352]	PRDX1	-2130	5	1	1	0
ENSG00000262473	phosphoribosylglycinamide formyltransferase, phosphoribosylglycinamide synthetase, phosphoribosylaminoimidazole synthetase [Source:HGNC Symbol;Acc:HGNC:4163]	GART	-713	4	1	1	0
ENSG00000138069	RAB1A, member RAS oncogene family [Source:HGNC Symbol;Acc:HGNC:9758]	RAB1A	-604	4	1	1	0
ENSG00000156298	tetraspanin 7 [Source:HGNC Symbol;Acc:HGNC:11854]	TSPAN7	-1050	4	1	1	0
ENSG00000109534	GAR1 ribonucleoprotein [Source:HGNC Symbol;Acc:HGNC:14264]	GAR1	-361	3	1	1	0
ENSG00000139722	VPS37B subunit of ESCRT-I [Source:HGNC Symbol;Acc:HGNC:25754]	VPS37B	-475	3	1	1	0
ENSG00000162894	Fc fragment of IgM receptor [Source:HGNC Symbol;Acc:HGNC:14315]	FCMR	-147	9	1	1	0
ENSG00000183255	PTTG1 interacting protein [Source:HGNC Symbol;Acc:HGNC:13524]	PTTG1IP	-1520	6	1	1	0
ENSG00000107731	unc-5 netrin receptor B [Source:HGNC Symbol;Acc:HGNC:12568]	UNC5B	-217	1	1	1	0
ENSG00000187922	lipocalin 10 [Source:HGNC Symbol;Acc:HGNC:20892]	LCN10	-1640	6	1	1	0
ENSG00000140350	acidic nuclear phosphoprotein 32 family member A [Source:HGNC Symbol;Acc:HGNC:13233]	ANP32A	-1920	10	1	1	0
ENSG00000147140	non-POU domain containing octamer binding [Source:HGNC Symbol;Acc:HGNC:7871]	NONO	-5640	14	1	1	0
ENSG00000138363	5-aminoimidazole-4-carboxamide ribonucleotide formyltransferase/IMP cyclohydrolase [Source:HGNC Symbol;Acc:HGNC:794]	ATIC	-4150	13	1	1	0
ENSG00000072786	serine/threonine kinase 10 [Source:HGNC Symbol;Acc:HGNC:11388]	STK10	-3650	15	1	1	0
ENSG00000158417	eukaryotic translation initiation factor 5B [Source:HGNC Symbol;Acc:HGNC:30793]	EIF5B	-128	4	1	1	0
ENSG00000263264	novel protein	AC119396.1	-444	1	1	1	0
ENSG00000117632	stathmin 1 [Source:HGNC Symbol;Acc:HGNC:6510]	STMN1	-1680	8	1	1	0
ENSG00000122512	PMS1 homolog 2, mismatch repair system component [Source:HGNC Symbol;Acc:HGNC:9122]	PMS2	-3080	9	1	1	0
ENSG00000187955	collagen type XIV alpha 1 chain [Source:HGNC Symbol;Acc:HGNC:2191]	COL14A1	-1320	8	1	1	0
ENSG00000128654	metaxin 2 [Source:HGNC Symbol;Acc:HGNC:7506]	MTX2	-1190	4	1	1	0
ENSG00000143256	prefoldin subunit 2 [Source:HGNC Symbol;Acc:HGNC:8867]	PFDN2	-94.1	1	1	1	0
ENSG00000161671	ER membrane protein complex subunit 10 [Source:HGNC Symbol;Acc:HGNC:27609]	EMC10	-1230	6	1	1	0
ENSG00000002745	Wnt family member 16 [Source:HGNC Symbol;Acc:HGNC:16267]	WNT16	-163	1	1	1	0
ENSG00000121858	TNF superfamily member 10 [Source:HGNC Symbol;Acc:HGNC:11925]	TNFSF10	-869	5	1	1	0
ENSG00000144655	cysteine and serine rich nuclear protein 1 [Source:HGNC Symbol;Acc:HGNC:14300]	CSRNP1	-775	1	1	1	0
ENSG00000170545	small cell adhesion glycoprotein [Source:HGNC Symbol;Acc:HGNC:26918]	SMAGP	-1910	7	1	1	0
ENSG00000149483	transmembrane protein 138 [Source:HGNC Symbol;Acc:HGNC:26944]	TMEM138	-1660	11	1	1	0
ENSG00000197111	poly(rC) binding protein 2 [Source:HGNC Symbol;Acc:HGNC:8648]	PCBP2	-6690	25	1	1	0
ENSG00000138448	integrin subunit alpha V [Source:HGNC Symbol;Acc:HGNC:6150]	ITGAV	-2310	7	1	1	0
ENSG00000185339	transcobalamin 2 [Source:HGNC Symbol;Acc:HGNC:11653]	TCN2	-1220	6	1	1	0
ENSG00000282230	ADAM metallopeptidase domain 9 [Source:HGNC Symbol;Acc:HGNC:216]	ADAM9	-464	1	1	1	0
ENSG00000088766	cardiolipin synthase 1 [Source:HGNC Symbol;Acc:HGNC:16148]	CRLS1	-439	6	1	1	0
ENSG00000171863	ribosomal protein S7 [Source:HGNC Symbol;Acc:HGNC:10440]	RPS7	-4130	11	1	1	0
ENSG00000173011	transcriptional adaptor 2B [Source:HGNC Symbol;Acc:HGNC:30781]	TADA2B	-1100	3	1	1	0
ENSG00000133063	chitinase 1 [Source:HGNC Symbol;Acc:HGNC:1936]	CHIT1	-996	8	1	1	0
ENSG00000010610	CD4 molecule [Source:HGNC Symbol;Acc:HGNC:1678]	CD4	-2490	10	1	1	0
ENSG00000214736	translocase of outer mitochondrial membrane 6 [Source:HGNC Symbol;Acc:HGNC:34528]	TOMM6	1.16	1	0.281	1	0.552
ENSG00000110077	membrane spanning 4-domains A6A [Source:HGNC Symbol;Acc:HGNC:13375]	MS4A6A	-6110	20	1	1	0
ENSG00000165714	BLOC-1 related complex subunit 5 [Source:HGNC Symbol;Acc:HGNC:17950]	BORCS5	-273	3	1	1	0
ENSG00000142615	chymotrypsin like elastase 2A [Source:HGNC Symbol;Acc:HGNC:24609]	CELA2A	-288	2	1	1	0
ENSG00000204149	ArfGAP with GTPase domain, ankyrin repeat and PH domain 6 [Source:HGNC Symbol;Acc:HGNC:23466]	AGAP6	-82.6	2	1	1	0
ENSG00000132514	C-type lectin domain containing 10A [Source:HGNC Symbol;Acc:HGNC:16916]	CLEC10A	-743	5	1	1	0
ENSG00000069122	adhesion G protein-coupled receptor F5 [Source:HGNC Symbol;Acc:HGNC:19030]	ADGRF5	-347	2	1	1	0
ENSG00000134250	notch receptor 2 [Source:HGNC Symbol;Acc:HGNC:7882]	NOTCH2	-2940	12	1	1	0
ENSG00000033170	fucosyltransferase 8 [Source:HGNC Symbol;Acc:HGNC:4019]	FUT8	-3120	13	1	1	0
ENSG00000266094	Ras association domain family member 5 [Source:HGNC Symbol;Acc:HGNC:17609]	RASSF5	-1500	8	1	1	0
ENSG00000160767	family with sequence similarity 189 member B [Source:HGNC Symbol;Acc:HGNC:1233]	FAM189B	-319	1	1	1	0
ENSG00000163686	abhydrolase domain containing 6 [Source:HGNC Symbol;Acc:HGNC:21398]	ABHD6	-1550	6	1	1	0
ENSG00000185989	RAS p21 protein activator 3 [Source:HGNC Symbol;Acc:HGNC:20331]	RASA3	-285	1	1	1	0
ENSG00000121741	zinc finger MYM-type containing 2 [Source:HGNC Symbol;Acc:HGNC:12989]	ZMYM2	-1570	10	1	1	0
ENSG00000142798	heparan sulfate proteoglycan 2 [Source:HGNC Symbol;Acc:HGNC:5273]	HSPG2	-4050	13	1	1	0
ENSG00000079215	solute carrier family 1 member 3 [Source:HGNC Symbol;Acc:HGNC:10941]	SLC1A3	-2630	12	1	1	0
ENSG00000112936	complement C7 [Source:HGNC Symbol;Acc:HGNC:1346]	C7	-1790	6	1	1	0
ENSG00000171055	fasciculation and elongation protein zeta 2 [Source:HGNC Symbol;Acc:HGNC:3660]	FEZ2	-3700	15	1	1	0
ENSG00000091640	sperm associated antigen 7 [Source:HGNC Symbol;Acc:HGNC:11216]	SPAG7	-854	7	1	1	0
ENSG00000104880	Rho/Rac guanine nucleotide exchange factor 18 [Source:HGNC Symbol;Acc:HGNC:17090]	ARHGEF18	-1730	5	1	1	0
ENSG00000181163	nucleophosmin 1 [Source:HGNC Symbol;Acc:HGNC:7910]	NPM1	-1790	11	1	1	0
ENSG00000172061	leucine rich repeat containing 15 [Source:HGNC Symbol;Acc:HGNC:20818]	LRRC15	-185	1	1	1	0
ENSG00000185896	lysosomal associated membrane protein 1 [Source:HGNC Symbol;Acc:HGNC:6499]	LAMP1	-598	2	1	1	0
ENSG00000144837	phospholipase A1 member A [Source:HGNC Symbol;Acc:HGNC:17661]	PLA1A	-1070	5	1	1	0
ENSG00000167088	small nuclear ribonucleoprotein D1 polypeptide [Source:HGNC Symbol;Acc:HGNC:11158]	SNRPD1	-531	3	1	1	0
ENSG00000056736	interleukin 17 receptor B [Source:HGNC Symbol;Acc:HGNC:18015]	IL17RB	-388	2	1	1	0
ENSG00000048740	CUGBP Elav-like family member 2 [Source:HGNC Symbol;Acc:HGNC:2550]	CELF2	-7450	16	1	1	0
ENSG00000100591	activator of HSP90 ATPase activity 1 [Source:HGNC Symbol;Acc:HGNC:1189]	AHSA1	-2840	12	1	1	0
ENSG00000148926	adrenomedullin [Source:HGNC Symbol;Acc:HGNC:259]	ADM	-1530	5	1	1	0
ENSG00000157895	chromosome 12 open reading frame 43 [Source:HGNC Symbol;Acc:HGNC:25719]	C12orf43	-1640	8	1	1	0
ENSG00000112715	vascular endothelial growth factor A [Source:HGNC Symbol;Acc:HGNC:12680]	VEGFA	-7250	17	1	1	0
ENSG00000176046	nuclear protein 1, transcriptional regulator [Source:HGNC Symbol;Acc:HGNC:29990]	NUPR1	-148	2	1	1	0
ENSG00000228716	dihydrofolate reductase [Source:HGNC Symbol;Acc:HGNC:2861]	DHFR	-2090	6	1	1	0
ENSG00000149554	checkpoint kinase 1 [Source:HGNC Symbol;Acc:HGNC:1925]	CHEK1	-4760	14	1	1	0
ENSG00000196235	SPT5 homolog, DSIF elongation factor subunit [Source:HGNC Symbol;Acc:HGNC:11469]	SUPT5H	-8290	19	1	1	0
ENSG00000142657	phosphogluconate dehydrogenase [Source:HGNC Symbol;Acc:HGNC:8891]	PGD	-3160	9	1	1	0
ENSG00000091136	laminin subunit beta 1 [Source:HGNC Symbol;Acc:HGNC:6486]	LAMB1	-1870	12	1	1	0
ENSG00000120156	TEK receptor tyrosine kinase [Source:HGNC Symbol;Acc:HGNC:11724]	TEK	-968	4	1	1	0
ENSG00000223865	major histocompatibility complex, class II, DP beta 1 [Source:HGNC Symbol;Acc:HGNC:4940]	HLA-DPB1	-1940	6	1	1	0
ENSG00000126603	GLIS family zinc finger 2 [Source:HGNC Symbol;Acc:HGNC:29450]	GLIS2	-223	1	1	1	0
ENSG00000161652	IZUMO family member 2 [Source:HGNC Symbol;Acc:HGNC:28518]	IZUMO2	-196	1	1	1	0
ENSG00000137054	RNA polymerase I subunit E [Source:HGNC Symbol;Acc:HGNC:17631]	POLR1E	-457	2	1	1	0
ENSG00000110107	pre-mRNA processing factor 19 [Source:HGNC Symbol;Acc:HGNC:17896]	PRPF19	-2100	6	1	1	0
ENSG00000176783	RUN and FYVE domain containing 1 [Source:HGNC Symbol;Acc:HGNC:19760]	RUFY1	-3970	13	1	1	0
ENSG00000163935	Scm like with four mbt domains 1 [Source:HGNC Symbol;Acc:HGNC:20255]	SFMBT1	-1700	7	1	1	0
ENSG00000102984	zinc finger protein 821 [Source:HGNC Symbol;Acc:HGNC:28043]	ZNF821	-7360	20	1	1	0
ENSG00000134817	apelin receptor [Source:HGNC Symbol;Acc:HGNC:339]	APLNR	-262	2	1	1	0
ENSG00000179403	von Willebrand factor A domain containing 1 [Source:HGNC Symbol;Acc:HGNC:30910]	VWA1	-130	3	1	1	0
ENSG00000273607	coiled-coil-helix-coiled-coil-helix domain containing 10 [Source:HGNC Symbol;Acc:HGNC:15559]	CHCHD10	-547	4	1	1	0
ENSG00000167286	CD3d molecule [Source:HGNC Symbol;Acc:HGNC:1673]	CD3D	-602	4	1	1	0
ENSG00000109436	TBC1 domain family member 9 [Source:HGNC Symbol;Acc:HGNC:21710]	TBC1D9	-621	2	1	1	0
ENSG00000176390	cytokine receptor like factor 3 [Source:HGNC Symbol;Acc:HGNC:17177]	CRLF3	-979	5	1	1	0
ENSG00000196576	plexin B2 [Source:HGNC Symbol;Acc:HGNC:9104]	PLXNB2	-3880	13	1	1	0
ENSG00000196586	myosin VI [Source:HGNC Symbol;Acc:HGNC:7605]	MYO6	-7910	18	1	1	0
ENSG00000185418	threonyl-tRNA synthetase like 2 [Source:HGNC Symbol;Acc:HGNC:24728]	TARSL2	-713	6	1	1	0
ENSG00000113140	secreted protein acidic and cysteine rich [Source:HGNC Symbol;Acc:HGNC:11219]	SPARC	-1960	8	1	1	0
ENSG00000023171	GRAM domain containing 1B [Source:HGNC Symbol;Acc:HGNC:29214]	GRAMD1B	-4200	17	1	1	0
ENSG00000104738	minichromosome maintenance complex component 4 [Source:HGNC Symbol;Acc:HGNC:6947]	MCM4	-9490	23	1	1	0
ENSG00000167703	solute carrier family 43 member 2 [Source:HGNC Symbol;Acc:HGNC:23087]	SLC43A2	-3280	11	1	1	0
ENSG00000174705	SH3 and PX domains 2B [Source:HGNC Symbol;Acc:HGNC:29242]	SH3PXD2B	-882	4	1	1	0
ENSG00000102226	ubiquitin specific peptidase 11 [Source:HGNC Symbol;Acc:HGNC:12609]	USP11	-990	11	1	1	0
ENSG00000100564	phosphatidylinositol glycan anchor biosynthesis class H [Source:HGNC Symbol;Acc:HGNC:8964]	PIGH	-3780	11	1	1	0
ENSG00000131981	galectin 3 [Source:HGNC Symbol;Acc:HGNC:6563]	LGALS3	-2030	6	1	1	0
ENSG00000101639	centrosomal protein 192 [Source:HGNC Symbol;Acc:HGNC:25515]	CEP192	-5280	14	1	1	0
ENSG00000013573	DEAD/H-box helicase 11 [Source:HGNC Symbol;Acc:HGNC:2736]	DDX11	-7230	28	1	1	0
ENSG00000182774	ribosomal protein S17 [Source:HGNC Symbol;Acc:HGNC:10397]	RPS17	-3880	8	1	1	0
ENSG00000137033	interleukin 33 [Source:HGNC Symbol;Acc:HGNC:16028]	IL33	9.93	4	0.0416	1	1.38
ENSG00000122515	zinc finger MIZ-type containing 2 [Source:HGNC Symbol;Acc:HGNC:22229]	ZMIZ2	-4940	14	1	1	0
ENSG00000072062	protein kinase cAMP-activated catalytic subunit alpha [Source:HGNC Symbol;Acc:HGNC:9380]	PRKACA	-2410	9	1	1	0
ENSG00000106462	enhancer of zeste 2 polycomb repressive complex 2 subunit [Source:HGNC Symbol;Acc:HGNC:3527]	EZH2	-2040	9	1	1	0
ENSG00000014138	DNA polymerase alpha 2, accessory subunit [Source:HGNC Symbol;Acc:HGNC:30073]	POLA2	-905	7	1	1	0
ENSG00000196262	peptidylprolyl isomerase A [Source:HGNC Symbol;Acc:HGNC:9253]	PPIA	-2740	9	1	1	0
ENSG00000113758	drebrin 1 [Source:HGNC Symbol;Acc:HGNC:2695]	DBN1	-2450	10	1	1	0
ENSG00000071859	family with sequence similarity 50 member A [Source:HGNC Symbol;Acc:HGNC:18786]	FAM50A	-1110	6	1	1	0
ENSG00000123416	tubulin alpha 1b [Source:HGNC Symbol;Acc:HGNC:18809]	TUBA1B	-3790	7	1	1	0
ENSG00000196923	PDZ and LIM domain 7 [Source:HGNC Symbol;Acc:HGNC:22958]	PDLIM7	-3160	14	1	1	0
ENSG00000241343	ribosomal protein L36a [Source:HGNC Symbol;Acc:HGNC:10359]	RPL36A	-2290	9	1	1	0
ENSG00000136938	acidic nuclear phosphoprotein 32 family member B [Source:HGNC Symbol;Acc:HGNC:16677]	ANP32B	-234	2	1	1	0
ENSG00000152128	transmembrane protein 163 [Source:HGNC Symbol;Acc:HGNC:25380]	TMEM163	-33.5	2	1	1	0
ENSG00000182484	WASP family homolog 6, pseudogene [Source:HGNC Symbol;Acc:HGNC:31685]	WASH6P	-3650	14	1	1	0
ENSG00000165704	hypoxanthine phosphoribosyltransferase 1 [Source:HGNC Symbol;Acc:HGNC:5157]	HPRT1	-1030	2	1	1	0
ENSG00000174600	chemerin chemokine-like receptor 1 [Source:HGNC Symbol;Acc:HGNC:2121]	CMKLR1	-1350	5	1	1	0
ENSG00000176371	zinc finger and SCAN domain containing 2 [Source:HGNC Symbol;Acc:HGNC:20994]	ZSCAN2	-3840	12	1	1	0
ENSG00000168615	ADAM metallopeptidase domain 9 [Source:HGNC Symbol;Acc:HGNC:216]	ADAM9	-2180	8	1	1	0
ENSG00000149930	TAO kinase 2 [Source:HGNC Symbol;Acc:HGNC:16835]	TAOK2	-740	5	1	1	0
ENSG00000109099	peripheral myelin protein 22 [Source:HGNC Symbol;Acc:HGNC:9118]	PMP22	-1900	9	1	1	0
ENSG00000115085	zeta chain of T cell receptor associated protein kinase 70 [Source:HGNC Symbol;Acc:HGNC:12858]	ZAP70	-1360	7	1	1	0
ENSG00000187479	chromosome 11 open reading frame 96 [Source:HGNC Symbol;Acc:HGNC:38675]	C11orf96	-111	1	1	1	0
ENSG00000197712	family with sequence similarity 114 member A1 [Source:HGNC Symbol;Acc:HGNC:25087]	FAM114A1	-1240	5	1	1	0
ENSG00000116062	mutS homolog 6 [Source:HGNC Symbol;Acc:HGNC:7329]	MSH6	-5590	14	1	1	0
ENSG00000169715	metallothionein 1E [Source:HGNC Symbol;Acc:HGNC:7397]	MT1E	-224	2	1	1	0
ENSG00000142552	reticulocalbin 3 [Source:HGNC Symbol;Acc:HGNC:21145]	RCN3	-534	3	1	1	0
ENSG00000132676	death associated protein 3 [Source:HGNC Symbol;Acc:HGNC:2673]	DAP3	-6500	25	1	1	0
ENSG00000136271	DEAD-box helicase 56 [Source:HGNC Symbol;Acc:HGNC:18193]	DDX56	-3000	11	1	1	0
ENSG00000115419	glutaminase [Source:HGNC Symbol;Acc:HGNC:4331]	GLS	-3420	14	1	1	0
ENSG00000005102	mesenchyme homeobox 1 [Source:HGNC Symbol;Acc:HGNC:7013]	MEOX1	-730	3	1	1	0
ENSG00000130827	plexin A3 [Source:HGNC Symbol;Acc:HGNC:9101]	PLXNA3	-1690	8	1	1	0
ENSG00000134575	acid phosphatase 2, lysosomal [Source:HGNC Symbol;Acc:HGNC:123]	ACP2	-4440	14	1	1	0
ENSG00000008394	microsomal glutathione S-transferase 1 [Source:HGNC Symbol;Acc:HGNC:7061]	MGST1	-4970	17	1	1	0
ENSG00000089009	ribosomal protein L6 [Source:HGNC Symbol;Acc:HGNC:10362]	RPL6	-3390	12	1	1	0
ENSG00000115520	coenzyme Q10B [Source:HGNC Symbol;Acc:HGNC:25819]	COQ10B	-930	3	1	1	0
ENSG00000077312	small nuclear ribonucleoprotein polypeptide A [Source:HGNC Symbol;Acc:HGNC:11151]	SNRPA	-2390	10	1	1	0
ENSG00000115204	mitochondrial inner membrane protein MPV17 [Source:HGNC Symbol;Acc:HGNC:7224]	MPV17	-7030	22	1	1	0
ENSG00000101199	ADP ribosylation factor GTPase activating protein 1 [Source:HGNC Symbol;Acc:HGNC:15852]	ARFGAP1	-5930	18	1	1	0
ENSG00000171204	transmembrane protein 126B [Source:HGNC Symbol;Acc:HGNC:30883]	TMEM126B	-2540	10	1	1	0
ENSG00000253729	protein kinase, DNA-activated, catalytic subunit [Source:HGNC Symbol;Acc:HGNC:9413]	PRKDC	-2300	10	1	1	0
ENSG00000149591	transgelin [Source:HGNC Symbol;Acc:HGNC:11553]	TAGLN	-1200	7	1	1	0
ENSG00000138442	WD repeat domain 12 [Source:HGNC Symbol;Acc:HGNC:14098]	WDR12	-1590	7	1	1	0
ENSG00000131747	DNA topoisomerase II alpha [Source:HGNC Symbol;Acc:HGNC:11989]	TOP2A	-1270	4	1	1	0
ENSG00000128335	apolipoprotein L2 [Source:HGNC Symbol;Acc:HGNC:619]	APOL2	-2610	8	1	1	0
ENSG00000120798	nuclear receptor subfamily 2 group C member 1 [Source:HGNC Symbol;Acc:HGNC:7971]	NR2C1	-5430	18	1	1	0
ENSG00000099284	H2A histone family member Y2 [Source:HGNC Symbol;Acc:HGNC:14453]	H2AFY2	-250	1	1	1	0
ENSG00000068878	proteasome activator subunit 4 [Source:HGNC Symbol;Acc:HGNC:20635]	PSME4	-1880	8	1	1	0
ENSG00000100401	Ran GTPase activating protein 1 [Source:HGNC Symbol;Acc:HGNC:9854]	RANGAP1	-2610	6	1	1	0
ENSG00000160111	C3 and PZP like alpha-2-macroglobulin domain containing 8 [Source:HGNC Symbol;Acc:HGNC:23228]	CPAMD8	-4680	12	1	1	0
ENSG00000115738	inhibitor of DNA binding 2 [Source:HGNC Symbol;Acc:HGNC:5361]	ID2	-628	3	1	1	0
ENSG00000174428	GTF2I repeat domain containing 2B [Source:HGNC Symbol;Acc:HGNC:33125]	GTF2IRD2B	-1640	8	1	1	0
ENSG00000065717	TLE family member 2, transcriptional corepressor [Source:HGNC Symbol;Acc:HGNC:11838]	TLE2	-5230	15	1	1	0
ENSG00000090238	yippee like 3 [Source:HGNC Symbol;Acc:HGNC:18327]	YPEL3	-2300	11	1	1	0
ENSG00000166523	C-type lectin domain family 4 member E [Source:HGNC Symbol;Acc:HGNC:14555]	CLEC4E	-1000	5	1	1	0
ENSG00000125503	protein phosphatase 1 regulatory subunit 12C [Source:HGNC Symbol;Acc:HGNC:14947]	PPP1R12C	-1340	8	1	1	0
ENSG00000181019	NAD(P)H quinone dehydrogenase 1 [Source:HGNC Symbol;Acc:HGNC:2874]	NQO1	-2360	6	1	1	0
ENSG00000122644	ADP ribosylation factor like GTPase 4A [Source:HGNC Symbol;Acc:HGNC:695]	ARL4A	-1240	6	1	1	0
ENSG00000119242	coiled-coil domain containing 92 [Source:HGNC Symbol;Acc:HGNC:29563]	CCDC92	-1560	6	1	1	0
ENSG00000172037	laminin subunit beta 2 [Source:HGNC Symbol;Acc:HGNC:6487]	LAMB2	-3310	17	1	1	0
ENSG00000002834	LIM and SH3 protein 1 [Source:HGNC Symbol;Acc:HGNC:6513]	LASP1	-3340	8	1	1	0
ENSG00000163600	inducible T cell costimulator [Source:HGNC Symbol;Acc:HGNC:5351]	ICOS	-216	1	1	1	0
ENSG00000067057	phosphofructokinase, platelet [Source:HGNC Symbol;Acc:HGNC:8878]	PFKP	-3640	11	1	1	0
ENSG00000167110	golgin A2 [Source:HGNC Symbol;Acc:HGNC:4425]	GOLGA2	-3290	14	1	1	0
ENSG00000130830	membrane palmitoylated protein 1 [Source:HGNC Symbol;Acc:HGNC:7219]	MPP1	-5900	16	1	1	0
ENSG00000158747	NBL1, DAN family BMP antagonist [Source:HGNC Symbol;Acc:HGNC:7650]	NBL1	-5010	13	1	1	0
ENSG00000140545	milk fat globule-EGF factor 8 protein [Source:HGNC Symbol;Acc:HGNC:7036]	MFGE8	-1620	15	1	1	0
ENSG00000070087	profilin 2 [Source:HGNC Symbol;Acc:HGNC:8882]	PFN2	-5560	16	1	1	0
ENSG00000100664	eukaryotic translation initiation factor 5 [Source:HGNC Symbol;Acc:HGNC:3299]	EIF5	-4030	20	1	1	0
ENSG00000162734	proliferation and apoptosis adaptor protein 15 [Source:HGNC Symbol;Acc:HGNC:8822]	PEA15	-1090	3	1	1	0
ENSG00000214063	tetraspanin 4 [Source:HGNC Symbol;Acc:HGNC:11859]	TSPAN4	-3940	18	1	1	0
ENSG00000068001	hyaluronidase 2 [Source:HGNC Symbol;Acc:HGNC:5321]	HYAL2	-1680	6	1	1	0
ENSG00000100815	thyroid hormone receptor interactor 11 [Source:HGNC Symbol;Acc:HGNC:12305]	TRIP11	-326	4	1	1	0
ENSG00000148053	neurotrophic receptor tyrosine kinase 2 [Source:HGNC Symbol;Acc:HGNC:8032]	NTRK2	-1330	6	1	1	0
ENSG00000156860	fibrosin [Source:HGNC Symbol;Acc:HGNC:20442]	FBRS	-974	8	1	1	0
ENSG00000221883	ariadne RBR E3 ubiquitin protein ligase 2 opposite strand [Source:HGNC Symbol;Acc:HGNC:34425]	ARIH2OS	-203	1	1	1	0
ENSG00000099250	neuropilin 1 [Source:HGNC Symbol;Acc:HGNC:8004]	NRP1	-3030	13	1	1	0
ENSG00000011465	decorin [Source:HGNC Symbol;Acc:HGNC:2705]	DCN	-176	15	1	1	0
ENSG00000138031	adenylate cyclase 3 [Source:HGNC Symbol;Acc:HGNC:234]	ADCY3	-2990	11	1	1	0
ENSG00000164944	vir like m6A methyltransferase associated [Source:HGNC Symbol;Acc:HGNC:24500]	VIRMA	-2420	8	1	1	0
ENSG00000175544	calcium binding protein 4 [Source:HGNC Symbol;Acc:HGNC:1386]	CABP4	-894	6	1	1	0
ENSG00000175334	barrier to autointegration factor 1 [Source:HGNC Symbol;Acc:HGNC:17397]	BANF1	-2020	7	1	1	0
ENSG00000146540	chromosome 7 open reading frame 50 [Source:HGNC Symbol;Acc:HGNC:22421]	C7orf50	-1430	7	1	1	0
ENSG00000215425	DExD-box helicase 39B [Source:HGNC Symbol;Acc:HGNC:13917]	DDX39B	-10000	21	1	1	0
ENSG00000135269	testin LIM domain protein [Source:HGNC Symbol;Acc:HGNC:14620]	TES	-2590	9	1	1	0
ENSG00000119801	yippee like 5 [Source:HGNC Symbol;Acc:HGNC:18329]	YPEL5	-2080	9	1	1	0
ENSG00000134871	collagen type IV alpha 2 chain [Source:HGNC Symbol;Acc:HGNC:2203]	COL4A2	-3370	17	1	1	0
ENSG00000180423	harbinger transposase derived 1 [Source:HGNC Symbol;Acc:HGNC:26522]	HARBI1	-72.8	2	1	1	0
ENSG00000006327	TNF receptor superfamily member 12A [Source:HGNC Symbol;Acc:HGNC:18152]	TNFRSF12A	-1310	5	1	1	0
ENSG00000134762	desmocollin 3 [Source:HGNC Symbol;Acc:HGNC:3037]	DSC3	-298	1	1	1	0
ENSG00000173976	retina and anterior neural fold homeobox 2 [Source:HGNC Symbol;Acc:HGNC:18286]	RAX2	-409	1	1	1	0
ENSG00000167487	kelch like family member 26 [Source:HGNC Symbol;Acc:HGNC:25623]	KLHL26	-624	3	1	1	0
ENSG00000073008	PVR cell adhesion molecule [Source:HGNC Symbol;Acc:HGNC:9705]	PVR	-1090	4	1	1	0
ENSG00000112659	cullin 9 [Source:HGNC Symbol;Acc:HGNC:15982]	CUL9	-4180	17	1	1	0
ENSG00000159147	downstream neighbor of SON [Source:HGNC Symbol;Acc:HGNC:2993]	DONSON	-2650	12	1	1	0
ENSG00000102900	nucleoporin 93 [Source:HGNC Symbol;Acc:HGNC:28958]	NUP93	-6800	19	1	1	0
ENSG00000198382	UV radiation resistance associated [Source:HGNC Symbol;Acc:HGNC:12640]	UVRAG	-243	8	1	1	0
ENSG00000215788	TNF receptor superfamily member 25 [Source:HGNC Symbol;Acc:HGNC:11910]	TNFRSF25	-6380	18	1	1	0
ENSG00000173692	proteasome 26S subunit, non-ATPase 1 [Source:HGNC Symbol;Acc:HGNC:9554]	PSMD1	-5560	12	1	1	0
ENSG00000153898	mucolipin 2 [Source:HGNC Symbol;Acc:HGNC:13357]	MCOLN2	-714	5	1	1	0
ENSG00000135077	hepatitis A virus cellular receptor 2 [Source:HGNC Symbol;Acc:HGNC:18437]	HAVCR2	-455	4	1	1	0
ENSG00000011600	TYRO protein tyrosine kinase binding protein [Source:HGNC Symbol;Acc:HGNC:12449]	TYROBP	-1670	8	1	1	0
ENSG00000158623	coatomer protein complex subunit gamma 2 [Source:HGNC Symbol;Acc:HGNC:2237]	COPG2	-567	2	1	1	0
ENSG00000170515	proliferation-associated 2G4 [Source:HGNC Symbol;Acc:HGNC:8550]	PA2G4	-599	6	1	1	0
ENSG00000107281	neural proliferation, differentiation and control 1 [Source:HGNC Symbol;Acc:HGNC:7899]	NPDC1	-926	5	1	1	0
ENSG00000140386	S-phase cyclin A associated protein in the ER [Source:HGNC Symbol;Acc:HGNC:13081]	SCAPER	-10000	22	1	1	0
ENSG00000182578	colony stimulating factor 1 receptor [Source:HGNC Symbol;Acc:HGNC:2433]	CSF1R	-2600	8	1	1	0
ENSG00000133119	replication factor C subunit 3 [Source:HGNC Symbol;Acc:HGNC:9971]	RFC3	-756	2	1	1	0
ENSG00000087274	adducin 1 [Source:HGNC Symbol;Acc:HGNC:243]	ADD1	-10600	27	1	1	0
ENSG00000104824	heterogeneous nuclear ribonucleoprotein L [Source:HGNC Symbol;Acc:HGNC:5045]	HNRNPL	-2580	14	1	1	0
ENSG00000116016	endothelial PAS domain protein 1 [Source:HGNC Symbol;Acc:HGNC:3374]	EPAS1	-2440	9	1	1	0
ENSG00000167863	ATP synthase peripheral stalk subunit d [Source:HGNC Symbol;Acc:HGNC:845]	ATP5PD	-99.7	3	1	1	0
ENSG00000119640	acylphosphatase 1 [Source:HGNC Symbol;Acc:HGNC:179]	ACYP1	-745	5	1	1	0
ENSG00000132837	dimethylglycine dehydrogenase [Source:HGNC Symbol;Acc:HGNC:24475]	DMGDH	-1400	7	1	1	0
ENSG00000139641	extended synaptotagmin 1 [Source:HGNC Symbol;Acc:HGNC:29534]	ESYT1	-1390	9	1	1	0
ENSG00000162493	podoplanin [Source:HGNC Symbol;Acc:HGNC:29602]	PDPN	-3260	11	1	1	0
ENSG00000213903	leukotriene B4 receptor [Source:HGNC Symbol;Acc:HGNC:6713]	LTB4R	-1260	4	1	1	0
ENSG00000188486	H2A histone family member X [Source:HGNC Symbol;Acc:HGNC:4739]	H2AFX	-58.3	1	1	1	0
ENSG00000110328	polypeptide N-acetylgalactosaminyltransferase 18 [Source:HGNC Symbol;Acc:HGNC:30488]	GALNT18	-111	1	1	1	0
ENSG00000017260	ATPase secretory pathway Ca2+ transporting 1 [Source:HGNC Symbol;Acc:HGNC:13211]	ATP2C1	-9960	23	1	1	0
ENSG00000133884	double PHD fingers 2 [Source:HGNC Symbol;Acc:HGNC:9964]	DPF2	-1620	10	1	1	0
ENSG00000011451	WIZ zinc finger [Source:HGNC Symbol;Acc:HGNC:30917]	WIZ	-2520	9	1	1	0
ENSG00000181924	cytochrome c oxidase assembly factor 4 homolog [Source:HGNC Symbol;Acc:HGNC:24604]	COA4	-385	5	1	1	0
ENSG00000120509	PDZ domain containing 11 [Source:HGNC Symbol;Acc:HGNC:28034]	PDZD11	-587	3	1	1	0
ENSG00000134333	lactate dehydrogenase A [Source:HGNC Symbol;Acc:HGNC:6535]	LDHA	-6590	20	1	1	0
ENSG00000119681	latent transforming growth factor beta binding protein 2 [Source:HGNC Symbol;Acc:HGNC:6715]	LTBP2	-1270	4	1	1	0
ENSG00000075303	solute carrier family 25 member 40 [Source:HGNC Symbol;Acc:HGNC:29680]	SLC25A40	-1460	7	1	1	0
ENSG00000119725	zinc finger protein 410 [Source:HGNC Symbol;Acc:HGNC:20144]	ZNF410	-7980	24	1	1	0
ENSG00000138399	FAST kinase domains 1 [Source:HGNC Symbol;Acc:HGNC:26150]	FASTKD1	-1190	9	1	1	0
ENSG00000152455	suppressor of variegation 3-9 homolog 2 [Source:HGNC Symbol;Acc:HGNC:17287]	SUV39H2	-3160	7	1	1	0
ENSG00000122705	clathrin light chain A [Source:HGNC Symbol;Acc:HGNC:2090]	CLTA	-3150	7	1	1	0
ENSG00000110799	von Willebrand factor [Source:HGNC Symbol;Acc:HGNC:12726]	VWF	-820	6	1	1	0
ENSG00000203546	novel protein	AL139353.1	-564	2	1	1	0
ENSG00000134802	solute carrier family 43 member 3 [Source:HGNC Symbol;Acc:HGNC:17466]	SLC43A3	-9910	21	1	1	0
ENSG00000185596	WASP family homolog 3, pseudogene [Source:HGNC Symbol;Acc:HGNC:24362]	WASH3P	-723	5	1	1	0
ENSG00000132613	MTSS I-BAR domain containing 2 [Source:HGNC Symbol;Acc:HGNC:25094]	MTSS2	-552	3	1	1	0
ENSG00000104897	splicing factor 3a subunit 2 [Source:HGNC Symbol;Acc:HGNC:10766]	SF3A2	-984	6	1	1	0
ENSG00000148700	adducin 3 [Source:HGNC Symbol;Acc:HGNC:245]	ADD3	-5460	18	1	1	0
ENSG00000136810	thioredoxin [Source:HGNC Symbol;Acc:HGNC:12435]	TXN	-587	2	1	1	0
ENSG00000103174	N-acetylglucosamine-1-phosphodiester alpha-N-acetylglucosaminidase [Source:HGNC Symbol;Acc:HGNC:17378]	NAGPA	-5130	14	1	1	0
ENSG00000198959	transglutaminase 2 [Source:HGNC Symbol;Acc:HGNC:11778]	TGM2	-736	5	1	1	0
ENSG00000162576	matrix remodeling associated 8 [Source:HGNC Symbol;Acc:HGNC:7542]	MXRA8	-1400	9	1	1	0
ENSG00000187164	shootin 1 [Source:HGNC Symbol;Acc:HGNC:29319]	SHTN1	-1420	6	1	1	0
ENSG00000256683	zinc finger protein 350 [Source:HGNC Symbol;Acc:HGNC:16656]	ZNF350	-1230	8	1	1	0
ENSG00000101966	X-linked inhibitor of apoptosis [Source:HGNC Symbol;Acc:HGNC:592]	XIAP	-5100	9	1	1	0
ENSG00000125266	ephrin B2 [Source:HGNC Symbol;Acc:HGNC:3227]	EFNB2	-144	1	1	1	0
ENSG00000099260	palmdelphin [Source:HGNC Symbol;Acc:HGNC:15846]	PALMD	-359	4	1	1	0
ENSG00000204475	natural cytotoxicity triggering receptor 3 [Source:HGNC Symbol;Acc:HGNC:19077]	NCR3	-1840	5	1	1	0
ENSG00000162222	tetratricopeptide repeat domain 9C [Source:HGNC Symbol;Acc:HGNC:28432]	TTC9C	-622	5	1	1	0
ENSG00000126461	SR-related CTD associated factor 1 [Source:HGNC Symbol;Acc:HGNC:30403]	SCAF1	-497	3	1	1	0
ENSG00000104341	lysosomal protein transmembrane 4 beta [Source:HGNC Symbol;Acc:HGNC:13646]	LAPTM4B	-1740	3	1	1	0
ENSG00000173548	sorting nexin 33 [Source:HGNC Symbol;Acc:HGNC:28468]	SNX33	-117	1	1	1	0
ENSG00000136450	serine and arginine rich splicing factor 1 [Source:HGNC Symbol;Acc:HGNC:10780]	SRSF1	-2210	8	1	1	0
ENSG00000166508	minichromosome maintenance complex component 7 [Source:HGNC Symbol;Acc:HGNC:6950]	MCM7	-5180	12	1	1	0
ENSG00000284691	novel zinc finger protein	AC073111.4	-620	6	1	1	0
ENSG00000164548	transformer 2 alpha homolog [Source:HGNC Symbol;Acc:HGNC:16645]	TRA2A	-1630	11	1	1	0
ENSG00000100453	granzyme B [Source:HGNC Symbol;Acc:HGNC:4709]	GZMB	-1560	7	1	1	0
ENSG00000121039	retinol dehydrogenase 10 [Source:HGNC Symbol;Acc:HGNC:19975]	RDH10	-1130	4	1	1	0
ENSG00000121900	transmembrane protein 54 [Source:HGNC Symbol;Acc:HGNC:24143]	TMEM54	-828	5	1	1	0
ENSG00000137193	Pim-1 proto-oncogene, serine/threonine kinase [Source:HGNC Symbol;Acc:HGNC:8986]	PIM1	-525	2	1	1	0
ENSG00000152952	procollagen-lysine,2-oxoglutarate 5-dioxygenase 2 [Source:HGNC Symbol;Acc:HGNC:9082]	PLOD2	-2630	9	1	1	0
ENSG00000206053	Jupiter microtubule associated homolog 2 [Source:HGNC Symbol;Acc:HGNC:14137]	JPT2	-4800	12	1	1	0
ENSG00000162592	coiled-coil domain containing 27 [Source:HGNC Symbol;Acc:HGNC:26546]	CCDC27	-577	2	1	1	0
ENSG00000102738	mitochondrial ribosomal protein S31 [Source:HGNC Symbol;Acc:HGNC:16632]	MRPS31	-227	3	1	1	0
ENSG00000262152	long intergenic non-protein coding RNA 514 [Source:HGNC Symbol;Acc:HGNC:27549]	LINC00514	-608	2	1	1	0
ENSG00000084093	RE1 silencing transcription factor [Source:HGNC Symbol;Acc:HGNC:9966]	REST	-6180	10	1	1	0
ENSG00000139182	calsyntenin 3 [Source:HGNC Symbol;Acc:HGNC:18371]	CLSTN3	-3950	14	1	1	0
ENSG00000170293	CKLF like MARVEL transmembrane domain containing 8 [Source:HGNC Symbol;Acc:HGNC:19179]	CMTM8	-144	1	1	1	0
ENSG00000175538	potassium voltage-gated channel subfamily E regulatory subunit 3 [Source:HGNC Symbol;Acc:HGNC:6243]	KCNE3	-1230	4	1	1	0
ENSG00000105856	HMG-box transcription factor 1 [Source:HGNC Symbol;Acc:HGNC:23200]	HBP1	-4920	14	1	1	0
ENSG00000114391	ribosomal protein L24 [Source:HGNC Symbol;Acc:HGNC:10325]	RPL24	-354	5	1	1	0
ENSG00000132199	enolase superfamily member 1 [Source:HGNC Symbol;Acc:HGNC:30365]	ENOSF1	-5220	21	1	1	0
ENSG00000145730	peptidylglycine alpha-amidating monooxygenase [Source:HGNC Symbol;Acc:HGNC:8596]	PAM	-6690	23	1	1	0
ENSG00000113648	H2A histone family member Y [Source:HGNC Symbol;Acc:HGNC:4740]	H2AFY	-6030	19	1	1	0
ENSG00000160211	glucose-6-phosphate dehydrogenase [Source:HGNC Symbol;Acc:HGNC:4057]	G6PD	-2420	10	1	1	0
ENSG00000049130	KIT ligand [Source:HGNC Symbol;Acc:HGNC:6343]	KITLG	-1290	5	1	1	0
ENSG00000136379	abhydrolase domain containing 17C [Source:HGNC Symbol;Acc:HGNC:26925]	ABHD17C	-1390	4	1	1	0
ENSG00000102804	TSC22 domain family member 1 [Source:HGNC Symbol;Acc:HGNC:16826]	TSC22D1	-3370	12	1	1	0
ENSG00000184220	cms1 ribosomal small subunit homolog [Source:HGNC Symbol;Acc:HGNC:28666]	CMSS1	-1860	8	1	1	0
ENSG00000105771	SMG9 nonsense mediated mRNA decay factor [Source:HGNC Symbol;Acc:HGNC:25763]	SMG9	-2130	10	1	1	0
ENSG00000158869	Fc fragment of IgE receptor Ig [Source:HGNC Symbol;Acc:HGNC:3611]	FCER1G	-19.1	2	1	1	0
ENSG00000111328	cyclin dependent kinase 2 associated protein 1 [Source:HGNC Symbol;Acc:HGNC:14002]	CDK2AP1	-4470	11	1	1	0
ENSG00000130518	IQ motif containing N [Source:HGNC Symbol;Acc:HGNC:29350]	IQCN	-1800	7	1	1	0
ENSG00000143862	ADP ribosylation factor like GTPase 8A [Source:HGNC Symbol;Acc:HGNC:25192]	ARL8A	-533	3	1	1	0
ENSG00000135723	formin homology 2 domain containing 1 [Source:HGNC Symbol;Acc:HGNC:17905]	FHOD1	-1760	9	1	1	0
ENSG00000174946	G protein-coupled receptor 171 [Source:HGNC Symbol;Acc:HGNC:30057]	GPR171	-340	2	1	1	0
ENSG00000171700	regulator of G protein signaling 19 [Source:HGNC Symbol;Acc:HGNC:13735]	RGS19	-508	3	1	1	0
ENSG00000057935	metastasis associated 1 family member 3 [Source:HGNC Symbol;Acc:HGNC:23784]	MTA3	-5440	18	1	1	0
ENSG00000227507	lymphotoxin beta [Source:HGNC Symbol;Acc:HGNC:6711]	LTB	-349	3	1	1	0
ENSG00000113368	lamin B1 [Source:HGNC Symbol;Acc:HGNC:6637]	LMNB1	-2760	7	1	1	0
ENSG00000286219	notch 2 N-terminal like C [Source:HGNC Symbol;Acc:HGNC:53924]	NOTCH2NLC	-399	2	1	1	0
ENSG00000183943	protein kinase X-linked [Source:HGNC Symbol;Acc:HGNC:9441]	PRKX	-299	3	1	1	0
ENSG00000140612	SEC11 homolog A, signal peptidase complex subunit [Source:HGNC Symbol;Acc:HGNC:17718]	SEC11A	-1650	9	1	1	0
ENSG00000028310	bromodomain containing 9 [Source:HGNC Symbol;Acc:HGNC:25818]	BRD9	-5500	18	1	1	0
ENSG00000164574	polypeptide N-acetylgalactosaminyltransferase 10 [Source:HGNC Symbol;Acc:HGNC:19873]	GALNT10	-2830	9	1	1	0
ENSG00000178498	deltex E3 ubiquitin ligase 3 [Source:HGNC Symbol;Acc:HGNC:24457]	DTX3	-1410	8	1	1	0
ENSG00000108107	ribosomal protein L28 [Source:HGNC Symbol;Acc:HGNC:10330]	RPL28	-1970	10	1	1	0
ENSG00000041802	large 60S subunit nuclear export GTPase 1 [Source:HGNC Symbol;Acc:HGNC:25652]	LSG1	-1340	7	1	1	0
ENSG00000227231	immediate early response 3 [Source:HGNC Symbol;Acc:HGNC:5392]	IER3	-158	1	1	1	0
ENSG00000050405	LIM domain and actin binding 1 [Source:HGNC Symbol;Acc:HGNC:24636]	LIMA1	-5810	15	1	1	0
ENSG00000163359	collagen type VI alpha 3 chain [Source:HGNC Symbol;Acc:HGNC:2213]	COL6A3	-5920	13	1	1	0
ENSG00000163565	interferon gamma inducible protein 16 [Source:HGNC Symbol;Acc:HGNC:5395]	IFI16	-4030	12	1	1	0
ENSG00000146574	CCZ1 homolog B, vacuolar protein trafficking and biogenesis associated [Source:HGNC Symbol;Acc:HGNC:21717]	CCZ1B	-2560	14	1	1	0
ENSG00000104368	plasminogen activator, tissue type [Source:HGNC Symbol;Acc:HGNC:9051]	PLAT	-4250	10	1	1	0
ENSG00000148840	PPARG related coactivator 1 [Source:HGNC Symbol;Acc:HGNC:30025]	PPRC1	-514	4	1	1	0
ENSG00000122490	solute carrier family 66 member 2 [Source:HGNC Symbol;Acc:HGNC:26188]	SLC66A2	-2860	13	1	1	0
ENSG00000157349	DEAD-box helicase 19B [Source:HGNC Symbol;Acc:HGNC:2742]	DDX19B	-5400	13	1	1	0
ENSG00000166471	transmembrane protein 41B [Source:HGNC Symbol;Acc:HGNC:28948]	TMEM41B	-1970	6	1	1	0
ENSG00000213694	sphingosine-1-phosphate receptor 3 [Source:HGNC Symbol;Acc:HGNC:3167]	S1PR3	-1640	5	1	1	0
ENSG00000151923	TIA1 cytotoxic granule associated RNA binding protein like 1 [Source:HGNC Symbol;Acc:HGNC:11804]	TIAL1	-1700	12	1	1	0
ENSG00000140511	hyaluronan and proteoglycan link protein 3 [Source:HGNC Symbol;Acc:HGNC:21446]	HAPLN3	-661	4	1	1	0
ENSG00000064199	sperm autoantigenic protein 17 [Source:HGNC Symbol;Acc:HGNC:11210]	SPA17	-282	3	1	1	0
ENSG00000125166	glutamic-oxaloacetic transaminase 2 [Source:HGNC Symbol;Acc:HGNC:4433]	GOT2	-1560	6	1	1	0
ENSG00000166681	brain expressed X-linked 3 [Source:HGNC Symbol;Acc:HGNC:13388]	BEX3	-528	3	1	1	0
ENSG00000135698	M-phase phosphoprotein 6 [Source:HGNC Symbol;Acc:HGNC:7214]	MPHOSPH6	-1460	7	1	1	0
ENSG00000175463	TBC1 domain family member 10C [Source:HGNC Symbol;Acc:HGNC:24702]	TBC1D10C	-1420	8	1	1	0
ENSG00000122786	caldesmon 1 [Source:HGNC Symbol;Acc:HGNC:1441]	CALD1	-5730	18	1	1	0
ENSG00000163170	bolA family member 3 [Source:HGNC Symbol;Acc:HGNC:24415]	BOLA3	-484	3	1	1	0
ENSG00000147874	HAUS augmin like complex subunit 6 [Source:HGNC Symbol;Acc:HGNC:25948]	HAUS6	-501	2	1	1	0
ENSG00000160803	ubiquilin 4 [Source:HGNC Symbol;Acc:HGNC:1237]	UBQLN4	-502	2	1	1	0
ENSG00000175216	cytoskeleton associated protein 5 [Source:HGNC Symbol;Acc:HGNC:28959]	CKAP5	-5150	11	1	1	0
ENSG00000135387	cell cycle associated protein 1 [Source:HGNC Symbol;Acc:HGNC:6743]	CAPRIN1	-5340	15	1	1	0
ENSG00000114270	collagen type VII alpha 1 chain [Source:HGNC Symbol;Acc:HGNC:2214]	COL7A1	-1910	9	1	1	0
ENSG00000130749	zinc finger CCCH-type containing 4 [Source:HGNC Symbol;Acc:HGNC:17808]	ZC3H4	-695	4	1	1	0
ENSG00000155506	La ribonucleoprotein domain family member 1 [Source:HGNC Symbol;Acc:HGNC:29531]	LARP1	-4640	14	1	1	0
ENSG00000197324	LDL receptor related protein 10 [Source:HGNC Symbol;Acc:HGNC:14553]	LRP10	-1470	4	1	1	0
ENSG00000082898	exportin 1 [Source:HGNC Symbol;Acc:HGNC:12825]	XPO1	-7910	23	1	1	0
ENSG00000111676	atrophin 1 [Source:HGNC Symbol;Acc:HGNC:3033]	ATN1	-592	3	1	1	0
ENSG00000196781	TLE family member 1, transcriptional corepressor [Source:HGNC Symbol;Acc:HGNC:11837]	TLE1	-844	5	1	1	0
ENSG00000158042	mitochondrial ribosomal protein L17 [Source:HGNC Symbol;Acc:HGNC:14053]	MRPL17	-79.2	2	1	1	0
ENSG00000132017	DDB1 and CUL4 associated factor 15 [Source:HGNC Symbol;Acc:HGNC:25095]	DCAF15	-541	5	1	1	0
ENSG00000213793	zinc finger protein 888 [Source:HGNC Symbol;Acc:HGNC:38695]	ZNF888	-38.7	1	1	1	0
ENSG00000132463	G-rich RNA sequence binding factor 1 [Source:HGNC Symbol;Acc:HGNC:4610]	GRSF1	-1480	7	1	1	0
ENSG00000244274	dysbindin domain containing 2 [Source:HGNC Symbol;Acc:HGNC:15881]	DBNDD2	-1820	8	1	1	0
ENSG00000165458	inositol polyphosphate phosphatase like 1 [Source:HGNC Symbol;Acc:HGNC:6080]	INPPL1	-3630	15	1	1	0
ENSG00000083099	LYR motif containing 2 [Source:HGNC Symbol;Acc:HGNC:25229]	LYRM2	-1290	8	1	1	0
ENSG00000005059	mitochondrial calcium uniporter dominant negative beta subunit [Source:HGNC Symbol;Acc:HGNC:26076]	MCUB	-337	4	1	1	0
ENSG00000100354	trinucleotide repeat containing adaptor 6B [Source:HGNC Symbol;Acc:HGNC:29190]	TNRC6B	-656	8	1	1	0
ENSG00000087302	RNA transcription, translation and transport factor [Source:HGNC Symbol;Acc:HGNC:23169]	RTRAF	-343	6	1	1	0
ENSG00000197860	small glutamine rich tetratricopeptide repeat containing beta [Source:HGNC Symbol;Acc:HGNC:23567]	SGTB	-179	1	1	1	0
ENSG00000139190	vesicle associated membrane protein 1 [Source:HGNC Symbol;Acc:HGNC:12642]	VAMP1	-2630	7	1	1	0
ENSG00000129235	thioredoxin domain containing 17 [Source:HGNC Symbol;Acc:HGNC:28218]	TXNDC17	-2470	9	1	1	0
ENSG00000073712	fermitin family member 2 [Source:HGNC Symbol;Acc:HGNC:15767]	FERMT2	-5860	13	1	1	0
ENSG00000112312	geminin DNA replication inhibitor [Source:HGNC Symbol;Acc:HGNC:17493]	GMNN	-1590	6	1	1	0
ENSG00000164104	high mobility group box 2 [Source:HGNC Symbol;Acc:HGNC:5000]	HMGB2	-100	4	1	1	0
ENSG00000101938	chordin like 1 [Source:HGNC Symbol;Acc:HGNC:29861]	CHRDL1	-1340	4	1	1	0
ENSG00000101856	progesterone receptor membrane component 1 [Source:HGNC Symbol;Acc:HGNC:16090]	PGRMC1	-224	1	1	1	0
ENSG00000112759	solute carrier family 29 member 1 (Augustine blood group) [Source:HGNC Symbol;Acc:HGNC:11003]	SLC29A1	-8780	23	1	1	0
ENSG00000175455	coiled-coil domain containing 14 [Source:HGNC Symbol;Acc:HGNC:25766]	CCDC14	-7250	21	1	1	0
ENSG00000176105	YES proto-oncogene 1, Src family tyrosine kinase [Source:HGNC Symbol;Acc:HGNC:12841]	YES1	-2030	4	1	1	0
ENSG00000115687	PAS domain containing serine/threonine kinase [Source:HGNC Symbol;Acc:HGNC:17270]	PASK	-5620	15	1	1	0
ENSG00000105576	transportin 2 [Source:HGNC Symbol;Acc:HGNC:19998]	TNPO2	-5380	17	1	1	0
ENSG00000167654	ATCAY kinesin light chain interacting caytaxin [Source:HGNC Symbol;Acc:HGNC:779]	ATCAY	-217	1	1	1	0
ENSG00000120539	microtubule associated serine/threonine kinase like [Source:HGNC Symbol;Acc:HGNC:19042]	MASTL	-252	3	1	1	0
ENSG00000166394	cytochrome b5 reductase 2 [Source:HGNC Symbol;Acc:HGNC:24376]	CYB5R2	-3500	13	1	1	0
ENSG00000243468	inhibitor of growth family, X-linked (pseudogene) [Source:HGNC Symbol;Acc:HGNC:6064]	INGX	-318	1	1	1	0
ENSG00000172534	host cell factor C1 [Source:HGNC Symbol;Acc:HGNC:4839]	HCFC1	-732	3	1	1	0
ENSG00000160058	BSD domain containing 1 [Source:HGNC Symbol;Acc:HGNC:25501]	BSDC1	-4820	13	1	1	0
ENSG00000135392	DnaJ heat shock protein family (Hsp40) member C14 [Source:HGNC Symbol;Acc:HGNC:24581]	DNAJC14	-2040	5	1	1	0
ENSG00000110446	solute carrier family 15 member 3 [Source:HGNC Symbol;Acc:HGNC:18068]	SLC15A3	-1650	8	1	1	0
ENSG00000180448	Rho GTPase activating protein 45 [Source:HGNC Symbol;Acc:HGNC:17102]	ARHGAP45	-4870	15	1	1	0
ENSG00000211454	aldo-keto reductase family 7 like (gene/pseudogene) [Source:HGNC Symbol;Acc:HGNC:24056]	AKR7L	-727	4	1	1	0
ENSG00000120533	ENY2 transcription and export complex 2 subunit [Source:HGNC Symbol;Acc:HGNC:24449]	ENY2	-3250	15	1	1	0
ENSG00000114770	ATP binding cassette subfamily C member 5 [Source:HGNC Symbol;Acc:HGNC:56]	ABCC5	-3570	12	1	1	0
ENSG00000132305	inner membrane mitochondrial protein [Source:HGNC Symbol;Acc:HGNC:6047]	IMMT	-3140	11	1	1	0
ENSG00000112699	GDP-mannose 4,6-dehydratase [Source:HGNC Symbol;Acc:HGNC:4369]	GMDS	-2760	9	1	1	0
ENSG00000135821	glutamate-ammonia ligase [Source:HGNC Symbol;Acc:HGNC:4341]	GLUL	-4530	12	1	1	0
ENSG00000163815	C-type lectin domain family 3 member B [Source:HGNC Symbol;Acc:HGNC:11891]	CLEC3B	-476	2	1	1	0
ENSG00000188917	tRNA methyltransferase 2 homolog B [Source:HGNC Symbol;Acc:HGNC:25748]	TRMT2B	-418	5	1	1	0
ENSG00000136830	niban apoptosis regulator 2 [Source:HGNC Symbol;Acc:HGNC:25282]	NIBAN2	-1290	5	1	1	0
ENSG00000162430	selenoprotein N [Source:HGNC Symbol;Acc:HGNC:15999]	SELENON	-1660	4	1	1	0
ENSG00000181588	mex-3 RNA binding family member D [Source:HGNC Symbol;Acc:HGNC:16734]	MEX3D	-134	1	1	1	0
ENSG00000076706	melanoma cell adhesion molecule [Source:HGNC Symbol;Acc:HGNC:6934]	MCAM	-2140	12	1	1	0
ENSG00000019549	snail family transcriptional repressor 2 [Source:HGNC Symbol;Acc:HGNC:11094]	SNAI2	-211	2	1	1	0
ENSG00000149289	zinc finger CCCH-type containing 12C [Source:HGNC Symbol;Acc:HGNC:29362]	ZC3H12C	-566	2	1	1	0
ENSG00000256984	mitochondrially encoded cytochrome c oxidase I (MT-CO1) pseudogene	AC008013.2	-56.7	1	1	1	0
ENSG00000111057	keratin 18 [Source:HGNC Symbol;Acc:HGNC:6430]	KRT18	-1880	6	1	1	0
ENSG00000142611	PR/SET domain 16 [Source:HGNC Symbol;Acc:HGNC:14000]	PRDM16	-2610	9	1	1	0
ENSG00000146556	WASP family homolog 2, pseudogene [Source:HGNC Symbol;Acc:HGNC:33145]	WASH2P	-19.1	1	1	1	0
ENSG00000283329	family with sequence similarity 240 member B [Source:HGNC Symbol;Acc:HGNC:53430]	FAM240B	-247	1	1	1	0
ENSG00000185909	kelch domain containing 8B [Source:HGNC Symbol;Acc:HGNC:28557]	KLHDC8B	-537	4	1	1	0
ENSG00000153560	upstream binding protein 1 [Source:HGNC Symbol;Acc:HGNC:12507]	UBP1	-4650	12	1	1	0
ENSG00000064102	integrator complex subunit 13 [Source:HGNC Symbol;Acc:HGNC:20174]	INTS13	-2500	8	1	1	0
ENSG00000123358	nuclear receptor subfamily 4 group A member 1 [Source:HGNC Symbol;Acc:HGNC:7980]	NR4A1	-9950	21	1	1	0
ENSG00000151725	centromere protein U [Source:HGNC Symbol;Acc:HGNC:21348]	CENPU	-922	5	1	1	0
ENSG00000127124	human immunodeficiency virus type I enhancer binding protein 3 [Source:HGNC Symbol;Acc:HGNC:13561]	HIVEP3	-2840	6	1	1	0
ENSG00000126005	MMP24 opposite strand [Source:HGNC Symbol;Acc:HGNC:44421]	MMP24OS	-1470	11	1	1	0
ENSG00000206159	glycogenin 2 pseudogene 1 [Source:HGNC Symbol;Acc:HGNC:4701]	GYG2P1	-1190	5	1	1	0
ENSG00000196961	adaptor related protein complex 2 subunit alpha 1 [Source:HGNC Symbol;Acc:HGNC:561]	AP2A1	-1810	7	1	1	0
ENSG00000123342	matrix metallopeptidase 19 [Source:HGNC Symbol;Acc:HGNC:7165]	MMP19	-1340	7	1	1	0
ENSG00000050344	nuclear factor, erythroid 2 like 3 [Source:HGNC Symbol;Acc:HGNC:7783]	NFE2L3	-36.7	2	1	1	0
ENSG00000285733	novel protein	AL031315.1	-280	2	1	1	0
ENSG00000166881	nuclear envelope integral membrane protein 1 [Source:HGNC Symbol;Acc:HGNC:29001]	NEMP1	-1100	3	1	1	0
ENSG00000155254	MARVEL domain containing 1 [Source:HGNC Symbol;Acc:HGNC:28674]	MARVELD1	-756	3	1	1	0
ENSG00000213658	linker for activation of T cells [Source:HGNC Symbol;Acc:HGNC:18874]	LAT	-5080	16	1	1	0
ENSG00000030066	nucleoporin 160 [Source:HGNC Symbol;Acc:HGNC:18017]	NUP160	-2330	10	1	1	0
ENSG00000115484	chaperonin containing TCP1 subunit 4 [Source:HGNC Symbol;Acc:HGNC:1617]	CCT4	-481	3	1	1	0
ENSG00000100429	histone deacetylase 10 [Source:HGNC Symbol;Acc:HGNC:18128]	HDAC10	-5570	21	1	1	0
ENSG00000150967	ATP binding cassette subfamily B member 9 [Source:HGNC Symbol;Acc:HGNC:50]	ABCB9	-6490	19	1	1	0
ENSG00000106991	endoglin [Source:HGNC Symbol;Acc:HGNC:3349]	ENG	-783	4	1	1	0
ENSG00000125733	thyroid hormone receptor interactor 10 [Source:HGNC Symbol;Acc:HGNC:12304]	TRIP10	-2830	11	1	1	0
ENSG00000131669	ninjurin 1 [Source:HGNC Symbol;Acc:HGNC:7824]	NINJ1	-780	4	1	1	0
ENSG00000147400	centrin 2 [Source:HGNC Symbol;Acc:HGNC:1867]	CETN2	-295	1	1	1	0
ENSG00000120254	methylenetetrahydrofolate dehydrogenase (NADP+ dependent) 1 like [Source:HGNC Symbol;Acc:HGNC:21055]	MTHFD1L	-4520	11	1	1	0
ENSG00000090989	exocyst complex component 1 [Source:HGNC Symbol;Acc:HGNC:30380]	EXOC1	-1450	7	1	1	0
ENSG00000130826	dyskerin pseudouridine synthase 1 [Source:HGNC Symbol;Acc:HGNC:2890]	DKC1	-4000	12	1	1	0
ENSG00000070882	oxysterol binding protein like 3 [Source:HGNC Symbol;Acc:HGNC:16370]	OSBPL3	-5300	13	1	1	0
ENSG00000164048	zinc finger protein 589 [Source:HGNC Symbol;Acc:HGNC:16747]	ZNF589	-1390	6	1	1	0
ENSG00000285382	COMM domain containing 7 [Source:NCBI gene;Acc:149951]	FO393400.1	-841	2	1	1	0
ENSG00000163507	cell proliferation regulating inhibitor of protein phosphatase 2A [Source:HGNC Symbol;Acc:HGNC:29302]	CIP2A	-1430	6	1	1	0
ENSG00000165474	gap junction protein beta 2 [Source:HGNC Symbol;Acc:HGNC:4284]	GJB2	-229	1	1	1	0
ENSG00000108819	protein phosphatase 1 regulatory subunit 9B [Source:HGNC Symbol;Acc:HGNC:9298]	PPP1R9B	-53.3	1	1	1	0
ENSG00000006015	required for excision 1-B domain containing [Source:HGNC Symbol;Acc:HGNC:26098]	REX1BD	-886	7	1	1	0
ENSG00000168077	scavenger receptor class A member 3 [Source:HGNC Symbol;Acc:HGNC:19000]	SCARA3	-101	1	1	1	0
ENSG00000158769	F11 receptor [Source:HGNC Symbol;Acc:HGNC:14685]	F11R	-2220	5	1	1	0
ENSG00000177359	ovostatin 2	AC024940.2	-793	5	1	1	0
ENSG00000187118	C-X9-C motif containing 1 [Source:HGNC Symbol;Acc:HGNC:28783]	CMC1	-1410	10	1	1	0
ENSG00000186827	TNF receptor superfamily member 4 [Source:HGNC Symbol;Acc:HGNC:11918]	TNFRSF4	-26	1	1	1	0
ENSG00000015285	WASP actin nucleation promoting factor [Source:HGNC Symbol;Acc:HGNC:12731]	WAS	-1700	6	1	1	0
ENSG00000185245	glycoprotein Ib platelet subunit alpha [Source:HGNC Symbol;Acc:HGNC:4439]	GP1BA	-256	1	1	1	0
ENSG00000114638	uroplakin 1B [Source:HGNC Symbol;Acc:HGNC:12578]	UPK1B	-2190	4	1	1	0
ENSG00000215838	carbonic anhydrase XIV (CA14) pseudogene	AL451074.1	-98.8	1	1	1	0
ENSG00000163634	THO complex 7 [Source:HGNC Symbol;Acc:HGNC:29874]	THOC7	-1760	6	1	1	0
ENSG00000131944	FA core complex associated protein 24 [Source:HGNC Symbol;Acc:HGNC:28467]	FAAP24	-2160	5	1	1	0
ENSG00000170677	suppressor of cytokine signaling 6 [Source:HGNC Symbol;Acc:HGNC:16833]	SOCS6	-473	2	1	1	0
ENSG00000171931	F-box and WD repeat domain containing 10 [Source:HGNC Symbol;Acc:HGNC:1211]	FBXW10	-1070	4	1	1	0
ENSG00000148459	decaprenyl diphosphate synthase subunit 1 [Source:HGNC Symbol;Acc:HGNC:17759]	PDSS1	-337	3	1	1	0
ENSG00000188229	tubulin beta 4B class IVb [Source:HGNC Symbol;Acc:HGNC:20771]	TUBB4B	-41.9	1	1	1	0
ENSG00000156052	G protein subunit alpha q [Source:HGNC Symbol;Acc:HGNC:4390]	GNAQ	-344	1	1	1	0
ENSG00000131653	TNF receptor associated factor 7 [Source:HGNC Symbol;Acc:HGNC:20456]	TRAF7	-1820	6	1	1	0
ENSG00000092820	ezrin [Source:HGNC Symbol;Acc:HGNC:12691]	EZR	-354	3	1	1	0
ENSG00000169592	INO80 complex subunit E [Source:HGNC Symbol;Acc:HGNC:26905]	INO80E	-2380	13	1	1	0
ENSG00000138095	leucine rich pentatricopeptide repeat containing [Source:HGNC Symbol;Acc:HGNC:15714]	LRPPRC	-1740	8	1	1	0
ENSG00000108679	galectin 3 binding protein [Source:HGNC Symbol;Acc:HGNC:6564]	LGALS3BP	-5690	15	1	1	0
ENSG00000122566	heterogeneous nuclear ribonucleoprotein A2/B1 [Source:HGNC Symbol;Acc:HGNC:5033]	HNRNPA2B1	-716	8	1	1	0
ENSG00000118762	polycystin 2, transient receptor potential cation channel [Source:HGNC Symbol;Acc:HGNC:9009]	PKD2	-1960	6	1	1	0
ENSG00000151532	vesicle transport through interaction with t-SNAREs 1A [Source:HGNC Symbol;Acc:HGNC:17792]	VTI1A	-1540	8	1	1	0
ENSG00000113810	structural maintenance of chromosomes 4 [Source:HGNC Symbol;Acc:HGNC:14013]	SMC4	-8770	25	1	1	0
ENSG00000136813	Ecm29 proteasome adaptor and scaffold [Source:HGNC Symbol;Acc:HGNC:29020]	ECPAS	-809	5	1	1	0
ENSG00000243678	NME/NM23 nucleoside diphosphate kinase 2 [Source:HGNC Symbol;Acc:HGNC:7850]	NME2	-1830	8	1	1	0
ENSG00000135372	N-acetyltransferase 10 [Source:HGNC Symbol;Acc:HGNC:29830]	NAT10	-2880	9	1	1	0
ENSG00000035687	adenylosuccinate synthase [Source:HGNC Symbol;Acc:HGNC:292]	ADSS	-185	2	1	1	0
ENSG00000198517	MAF bZIP transcription factor K [Source:HGNC Symbol;Acc:HGNC:6782]	MAFK	-300	2	1	1	0
ENSG00000173610	UDP glucuronosyltransferase family 2 member A1 complex locus [Source:HGNC Symbol;Acc:HGNC:12542]	UGT2A1	-884	4	1	1	0
ENSG00000173207	CDC28 protein kinase regulatory subunit 1B [Source:HGNC Symbol;Acc:HGNC:19083]	CKS1B	-1390	6	1	1	0
ENSG00000009954	bromodomain adjacent to zinc finger domain 1B [Source:HGNC Symbol;Acc:HGNC:961]	BAZ1B	-30.6	2	1	1	0
ENSG00000149782	phospholipase C beta 3 [Source:HGNC Symbol;Acc:HGNC:9056]	PLCB3	-435	3	1	1	0
ENSG00000102554	Kruppel like factor 5 [Source:HGNC Symbol;Acc:HGNC:6349]	KLF5	-1070	3	1	1	0
ENSG00000272333	lysine methyltransferase 2B [Source:HGNC Symbol;Acc:HGNC:15840]	KMT2B	-131	3	1	1	0
ENSG00000165219	GTPase activating protein and VPS9 domains 1 [Source:HGNC Symbol;Acc:HGNC:23375]	GAPVD1	-6240	19	1	1	0
ENSG00000102974	CCCTC-binding factor [Source:HGNC Symbol;Acc:HGNC:13723]	CTCF	-4070	15	1	1	0
ENSG00000168275	cytochrome c oxidase assembly factor 6 [Source:HGNC Symbol;Acc:HGNC:18025]	COA6	-143	3	1	1	0
ENSG00000154511	divergent protein kinase domain 1A [Source:HGNC Symbol;Acc:HGNC:32213]	DIPK1A	-1050	4	1	1	0
ENSG00000106615	Ras homolog, mTORC1 binding [Source:HGNC Symbol;Acc:HGNC:10011]	RHEB	-711	6	1	1	0
ENSG00000213221	DNL-type zinc finger [Source:HGNC Symbol;Acc:HGNC:33879]	DNLZ	-339	1	1	1	0
ENSG00000153253	sodium voltage-gated channel alpha subunit 3 [Source:HGNC Symbol;Acc:HGNC:10590]	SCN3A	-4480	11	1	1	0
ENSG00000039987	bestrophin 2 [Source:HGNC Symbol;Acc:HGNC:17107]	BEST2	-781	3	1	1	0
ENSG00000063978	ring finger protein 4 [Source:HGNC Symbol;Acc:HGNC:10067]	RNF4	-8870	20	1	1	0
ENSG00000165457	folate receptor beta [Source:HGNC Symbol;Acc:HGNC:3793]	FOLR2	-1870	9	1	1	0
ENSG00000007866	TEA domain transcription factor 3 [Source:HGNC Symbol;Acc:HGNC:11716]	TEAD3	-446	2	1	1	0
ENSG00000181847	T cell immunoreceptor with Ig and ITIM domains [Source:HGNC Symbol;Acc:HGNC:26838]	TIGIT	-1500	6	1	1	0
ENSG00000213782	DEAD-box helicase 47 [Source:HGNC Symbol;Acc:HGNC:18682]	DDX47	-2520	11	1	1	0
ENSG00000136231	insulin like growth factor 2 mRNA binding protein 3 [Source:HGNC Symbol;Acc:HGNC:28868]	IGF2BP3	-5010	17	1	1	0
ENSG00000156709	apoptosis inducing factor mitochondria associated 1 [Source:HGNC Symbol;Acc:HGNC:8768]	AIFM1	-3630	8	1	1	0
ENSG00000165879	FRAT regulator of WNT signaling pathway 1 [Source:HGNC Symbol;Acc:HGNC:3944]	FRAT1	-283	1	1	1	0
ENSG00000162706	cell adhesion molecule 3 [Source:HGNC Symbol;Acc:HGNC:17601]	CADM3	-426	2	1	1	0
ENSG00000113851	cereblon [Source:HGNC Symbol;Acc:HGNC:30185]	CRBN	-2930	13	1	1	0
ENSG00000162777	DENN domain containing 2D [Source:HGNC Symbol;Acc:HGNC:26192]	DENND2D	-787	7	1	1	0
ENSG00000107104	KN motif and ankyrin repeat domains 1 [Source:HGNC Symbol;Acc:HGNC:19309]	KANK1	-1490	9	1	1	0
ENSG00000133872	store-operated calcium entry associated regulatory factor [Source:HGNC Symbol;Acc:HGNC:28789]	SARAF	-4340	13	1	1	0
ENSG00000142102	protein-glucosylgalactosylhydroxylysine glucosidase [Source:HGNC Symbol;Acc:HGNC:26210]	PGGHG	-582	7	1	1	0
ENSG00000063244	U2 small nuclear RNA auxiliary factor 2 [Source:HGNC Symbol;Acc:HGNC:23156]	U2AF2	-608	7	1	1	0
ENSG00000186635	ArfGAP with RhoGAP domain, ankyrin repeat and PH domain 1 [Source:HGNC Symbol;Acc:HGNC:16925]	ARAP1	-6620	20	1	1	0
ENSG00000125968	inhibitor of DNA binding 1, HLH protein [Source:HGNC Symbol;Acc:HGNC:5360]	ID1	-80.9	1	1	1	0
ENSG00000135446	cyclin dependent kinase 4 [Source:HGNC Symbol;Acc:HGNC:1773]	CDK4	-4770	14	1	1	0
ENSG00000155380	solute carrier family 16 member 1 [Source:HGNC Symbol;Acc:HGNC:10922]	SLC16A1	-2170	6	1	1	0
ENSG00000150779	translocase of inner mitochondrial membrane 8 homolog B [Source:HGNC Symbol;Acc:HGNC:11818]	TIMM8B	-283	3	1	1	0
ENSG00000150756	ATP synthase c subunit lysine N-methyltransferase [Source:HGNC Symbol;Acc:HGNC:27029]	ATPSCKMT	-1860	6	1	1	0
ENSG00000203747	Fc fragment of IgG receptor IIIa [Source:HGNC Symbol;Acc:HGNC:3619]	FCGR3A	-1950	6	1	1	0
ENSG00000122674	CCZ1 homolog, vacuolar protein trafficking and biogenesis associated [Source:HGNC Symbol;Acc:HGNC:21691]	CCZ1	-1560	6	1	1	0
ENSG00000105220	glucose-6-phosphate isomerase [Source:HGNC Symbol;Acc:HGNC:4458]	GPI	-8880	18	1	1	0
ENSG00000177453	NIM1 serine/threonine protein kinase [Source:HGNC Symbol;Acc:HGNC:28646]	NIM1K	-383	4	1	1	0
ENSG00000102144	phosphoglycerate kinase 1 [Source:HGNC Symbol;Acc:HGNC:8896]	PGK1	-1300	5	1	1	0
ENSG00000170959	doublecortin domain containing 1 [Source:HGNC Symbol;Acc:HGNC:20625]	DCDC1	-2080	6	1	1	0
ENSG00000176454	lysophosphatidylcholine acyltransferase 4 [Source:HGNC Symbol;Acc:HGNC:30059]	LPCAT4	-1070	9	1	1	0
ENSG00000119403	PHD finger protein 19 [Source:HGNC Symbol;Acc:HGNC:24566]	PHF19	-3610	13	1	1	0
ENSG00000163781	DNA topoisomerase II binding protein 1 [Source:HGNC Symbol;Acc:HGNC:17008]	TOPBP1	-2440	9	1	1	0
ENSG00000272901	single-pass membrane protein with aspartate rich tail 1 [Source:HGNC Symbol;Acc:HGNC:25055]	SMDT1	-1550	3	1	1	0
ENSG00000137692	defective in cullin neddylation 1 domain containing 5 [Source:HGNC Symbol;Acc:HGNC:28409]	DCUN1D5	-2600	9	1	1	0
ENSG00000120896	sorbin and SH3 domain containing 3 [Source:HGNC Symbol;Acc:HGNC:30907]	SORBS3	-6130	21	1	1	0
ENSG00000172590	mitochondrial ribosomal protein L52 [Source:HGNC Symbol;Acc:HGNC:16655]	MRPL52	-3720	16	1	1	0
ENSG00000185386	mitogen-activated protein kinase 11 [Source:HGNC Symbol;Acc:HGNC:6873]	MAPK11	-631	3	1	1	0
ENSG00000137648	transmembrane serine protease 4 [Source:HGNC Symbol;Acc:HGNC:11878]	TMPRSS4	-7440	18	1	1	0
ENSG00000143569	ubiquitin associated protein 2 like [Source:HGNC Symbol;Acc:HGNC:29877]	UBAP2L	-4760	19	1	1	0
ENSG00000183527	proteasome assembly chaperone 1 [Source:HGNC Symbol;Acc:HGNC:3043]	PSMG1	-280	4	1	1	0
ENSG00000153012	leucine rich repeat LGI family member 2 [Source:HGNC Symbol;Acc:HGNC:18710]	LGI2	-236	1	1	1	0
ENSG00000187134	aldo-keto reductase family 1 member C1 [Source:HGNC Symbol;Acc:HGNC:384]	AKR1C1	-581	4	1	1	0
ENSG00000101916	toll like receptor 8 [Source:HGNC Symbol;Acc:HGNC:15632]	TLR8	-111	1	1	1	0
ENSG00000112304	acyl-CoA thioesterase 13 [Source:HGNC Symbol;Acc:HGNC:20999]	ACOT13	-61.2	2	1	1	0
ENSG00000198648	serine/threonine kinase 39 [Source:HGNC Symbol;Acc:HGNC:17717]	STK39	-433	2	1	1	0
ENSG00000242335	complement factor B [Source:HGNC Symbol;Acc:HGNC:1037]	CFB	-3150	11	1	1	0
ENSG00000064607	SURP and G-patch domain containing 2 [Source:HGNC Symbol;Acc:HGNC:18641]	SUGP2	-4450	14	1	1	0
ENSG00000149480	metastasis associated 1 family member 2 [Source:HGNC Symbol;Acc:HGNC:7411]	MTA2	-768	6	1	1	0
ENSG00000067177	phosphorylase kinase regulatory subunit alpha 1 [Source:HGNC Symbol;Acc:HGNC:8925]	PHKA1	-1160	4	1	1	0
ENSG00000239672	NME/NM23 nucleoside diphosphate kinase 1 [Source:HGNC Symbol;Acc:HGNC:7849]	NME1	-3060	9	1	1	0
ENSG00000103047	transport and golgi organization 6 homolog [Source:HGNC Symbol;Acc:HGNC:25749]	TANGO6	-3400	9	1	1	0
ENSG00000001626	CF transmembrane conductance regulator [Source:HGNC Symbol;Acc:HGNC:1884]	CFTR	-2780	10	1	1	0
ENSG00000143164	DDB1 and CUL4 associated factor 6 [Source:HGNC Symbol;Acc:HGNC:30002]	DCAF6	-2860	11	1	1	0
ENSG00000188283	zinc finger protein 383 [Source:HGNC Symbol;Acc:HGNC:18609]	ZNF383	-1460	7	1	1	0
ENSG00000146830	GRB10 interacting GYF protein 1 [Source:HGNC Symbol;Acc:HGNC:9126]	GIGYF1	-1870	5	1	1	0
ENSG00000213551	DnaJ heat shock protein family (Hsp40) member C9 [Source:HGNC Symbol;Acc:HGNC:19123]	DNAJC9	-456	3	1	1	0
ENSG00000067208	ecotropic viral integration site 5 [Source:HGNC Symbol;Acc:HGNC:3501]	EVI5	-2590	7	1	1	0
ENSG00000067182	TNF receptor superfamily member 1A [Source:HGNC Symbol;Acc:HGNC:11916]	TNFRSF1A	-3520	14	1	1	0
ENSG00000183340	JRK like [Source:HGNC Symbol;Acc:HGNC:6200]	JRKL	-252	1	1	1	0
ENSG00000187021	pancreatic lipase related protein 1 [Source:HGNC Symbol;Acc:HGNC:9156]	PNLIPRP1	-1970	7	1	1	0
ENSG00000223756	tumor suppressing subtransferable candidate 2 pseudogene [Source:HGNC Symbol;Acc:HGNC:12384]	TSSC2	-788	5	1	1	0
ENSG00000154175	ABI family member 3 binding protein [Source:HGNC Symbol;Acc:HGNC:17265]	ABI3BP	-7280	26	1	1	0
ENSG00000145592	ribosomal protein L37 [Source:HGNC Symbol;Acc:HGNC:10347]	RPL37	-157	5	1	1	0
ENSG00000261341	novel protein	AC010325.1	-159	2	1	1	0
ENSG00000099998	gamma-glutamyltransferase 5 [Source:HGNC Symbol;Acc:HGNC:4260]	GGT5	-609	5	1	1	0
ENSG00000152926	zinc finger protein 117 [Source:HGNC Symbol;Acc:HGNC:12897]	ZNF117	-677	3	1	1	0
ENSG00000137216	transmembrane protein 63B [Source:HGNC Symbol;Acc:HGNC:17735]	TMEM63B	-2720	9	1	1	0
ENSG00000152954	neurensin 1 [Source:HGNC Symbol;Acc:HGNC:17881]	NRSN1	-2080	4	1	1	0
ENSG00000187513	gap junction protein alpha 4 [Source:HGNC Symbol;Acc:HGNC:4278]	GJA4	-90	1	1	1	0
ENSG00000205710	chromosome 17 open reading frame 107 [Source:HGNC Symbol;Acc:HGNC:37238]	C17orf107	-119	1	1	1	0
ENSG00000115963	Rho family GTPase 3 [Source:HGNC Symbol;Acc:HGNC:671]	RND3	-1830	8	1	1	0
ENSG00000205659	lin-52 DREAM MuvB core complex component [Source:HGNC Symbol;Acc:HGNC:19856]	LIN52	-1020	4	1	1	0
ENSG00000140718	FTO alpha-ketoglutarate dependent dioxygenase [Source:HGNC Symbol;Acc:HGNC:24678]	FTO	-7690	21	1	1	0
ENSG00000275495	THO complex 3 (THOC3) pseudogene	AC114936.1	-123	1	1	1	0
ENSG00000114796	kelch like family member 24 [Source:HGNC Symbol;Acc:HGNC:25947]	KLHL24	-4450	14	1	1	0
ENSG00000171121	potassium calcium-activated channel subfamily M regulatory beta subunit 3 [Source:HGNC Symbol;Acc:HGNC:6287]	KCNMB3	-992	6	1	1	0
ENSG00000079785	DEAD-box helicase 1 [Source:HGNC Symbol;Acc:HGNC:2734]	DDX1	-2920	7	1	1	0
ENSG00000170456	DENN domain containing 5B [Source:HGNC Symbol;Acc:HGNC:28338]	DENND5B	-1350	6	1	1	0
ENSG00000204472	allograft inflammatory factor 1 [Source:HGNC Symbol;Acc:HGNC:352]	AIF1	-1120	4	1	1	0
ENSG00000197299	BLM RecQ like helicase [Source:HGNC Symbol;Acc:HGNC:1058]	BLM	-3200	10	1	1	0
ENSG00000196498	nuclear receptor corepressor 2 [Source:HGNC Symbol;Acc:HGNC:7673]	NCOR2	-7710	23	1	1	0
ENSG00000131188	proline rich 7, synaptic [Source:HGNC Symbol;Acc:HGNC:28130]	PRR7	-643	3	1	1	0
ENSG00000196562	sulfatase 2 [Source:HGNC Symbol;Acc:HGNC:20392]	SULF2	-1640	11	1	1	0
ENSG00000156531	PHD finger protein 6 [Source:HGNC Symbol;Acc:HGNC:18145]	PHF6	-524	4	1	1	0
ENSG00000137720	chromosome 11 open reading frame 1 [Source:HGNC Symbol;Acc:HGNC:1163]	C11orf1	-505	4	1	1	0
ENSG00000196455	phosphoinositide-3-kinase regulatory subunit 4 [Source:HGNC Symbol;Acc:HGNC:8982]	PIK3R4	-3220	7	1	1	0
ENSG00000101384	jagged canonical Notch ligand 1 [Source:HGNC Symbol;Acc:HGNC:6188]	JAG1	-1400	8	1	1	0
ENSG00000133574	GTPase, IMAP family member 4 [Source:HGNC Symbol;Acc:HGNC:21872]	GIMAP4	-702	3	1	1	0
ENSG00000188859	family with sequence similarity 78 member B [Source:HGNC Symbol;Acc:HGNC:13495]	FAM78B	-775	4	1	1	0
ENSG00000171858	ribosomal protein S21 [Source:HGNC Symbol;Acc:HGNC:10409]	RPS21	-760	4	1	1	0
ENSG00000067225	pyruvate kinase M1/2 [Source:HGNC Symbol;Acc:HGNC:9021]	PKM	-6070	23	1	1	0
ENSG00000181817	LSM10, U7 small nuclear RNA associated [Source:HGNC Symbol;Acc:HGNC:17562]	LSM10	-254	2	1	1	0
ENSG00000230510	PPP5 tetratricopeptide repeat domain containing 1 [Source:HGNC Symbol;Acc:HGNC:44209]	PPP5D1	-815	4	1	1	0
ENSG00000146425	dynein light chain Tctex-type 1 [Source:HGNC Symbol;Acc:HGNC:11697]	DYNLT1	-94.8	2	1	1	0
ENSG00000105698	upstream transcription factor 2, c-fos interacting [Source:HGNC Symbol;Acc:HGNC:12594]	USF2	-2310	14	1	1	0
ENSG00000132541	reactive intermediate imine deaminase A homolog [Source:HGNC Symbol;Acc:HGNC:16897]	RIDA	-1530	5	1	1	0
ENSG00000186862	PDZ domain containing 7 [Source:HGNC Symbol;Acc:HGNC:26257]	PDZD7	-974	6	1	1	0
ENSG00000166016	ankyrin repeat and BTB domain containing 2 [Source:HGNC Symbol;Acc:HGNC:23842]	ABTB2	-434	1	1	1	0
ENSG00000174307	pleckstrin homology like domain family A member 3 [Source:HGNC Symbol;Acc:HGNC:8934]	PHLDA3	-685	3	1	1	0
ENSG00000143771	cornichon family AMPA receptor auxiliary protein 4 [Source:HGNC Symbol;Acc:HGNC:25013]	CNIH4	-1330	7	1	1	0
ENSG00000243264	immunoglobulin kappa variable 2D-29 [Source:HGNC Symbol;Acc:HGNC:5800]	IGKV2D-29	-83.2	1	1	1	0
ENSG00000120913	PDZ and LIM domain 2 [Source:HGNC Symbol;Acc:HGNC:13992]	PDLIM2	-8630	20	1	1	0
ENSG00000221923	zinc finger protein 880 [Source:HGNC Symbol;Acc:HGNC:37249]	ZNF880	-498	5	1	1	0
ENSG00000148842	cyclin and CBS domain divalent metal cation transport mediator 2 [Source:HGNC Symbol;Acc:HGNC:103]	CNNM2	-445	3	1	1	0
ENSG00000054267	AT-rich interaction domain 4B [Source:HGNC Symbol;Acc:HGNC:15550]	ARID4B	-1530	12	1	1	0
ENSG00000108599	A-kinase anchoring protein 10 [Source:HGNC Symbol;Acc:HGNC:368]	AKAP10	-3280	10	1	1	0
ENSG00000158552	zinc finger AN1-type containing 2B [Source:HGNC Symbol;Acc:HGNC:25206]	ZFAND2B	-8810	20	1	1	0
ENSG00000120306	cysteine rich transmembrane module containing 1 [Source:HGNC Symbol;Acc:HGNC:30239]	CYSTM1	-594	4	1	1	0
ENSG00000112280	collagen type IX alpha 1 chain [Source:HGNC Symbol;Acc:HGNC:2217]	COL9A1	-1820	6	1	1	0
ENSG00000069011	paired like homeodomain 1 [Source:HGNC Symbol;Acc:HGNC:9004]	PITX1	-1040	5	1	1	0
ENSG00000179284	DAN domain BMP antagonist family member 5 [Source:HGNC Symbol;Acc:HGNC:26780]	DAND5	-238	1	1	1	0
ENSG00000171302	calcium activated nucleotidase 1 [Source:HGNC Symbol;Acc:HGNC:19721]	CANT1	-6340	15	1	1	0
ENSG00000167123	cerebral endothelial cell adhesion molecule [Source:HGNC Symbol;Acc:HGNC:23723]	CERCAM	-3490	11	1	1	0
ENSG00000132475	H3 histone family member 3B [Source:HGNC Symbol;Acc:HGNC:4765]	H3F3B	-2840	12	1	1	0
ENSG00000135919	serpin family E member 2 [Source:HGNC Symbol;Acc:HGNC:8951]	SERPINE2	-3690	9	1	1	0
ENSG00000000419	dolichyl-phosphate mannosyltransferase subunit 1, catalytic [Source:HGNC Symbol;Acc:HGNC:3005]	DPM1	-1320	5	1	1	0
ENSG00000168818	syntaxin 18 [Source:HGNC Symbol;Acc:HGNC:15942]	STX18	-1980	9	1	1	0
ENSG00000079335	cell division cycle 14A [Source:HGNC Symbol;Acc:HGNC:1718]	CDC14A	-4320	12	1	1	0
ENSG00000174842	glomulin, FKBP associated protein [Source:HGNC Symbol;Acc:HGNC:14373]	GLMN	-621	5	1	1	0
ENSG00000160584	SIK family kinase 3 [Source:HGNC Symbol;Acc:HGNC:29165]	SIK3	-2170	12	1	1	0
ENSG00000147168	interleukin 2 receptor subunit gamma [Source:HGNC Symbol;Acc:HGNC:6010]	IL2RG	-2530	8	1	1	0
ENSG00000083093	partner and localizer of BRCA2 [Source:HGNC Symbol;Acc:HGNC:26144]	PALB2	-819	4	1	1	0
ENSG00000140577	CREB regulated transcription coactivator 3 [Source:HGNC Symbol;Acc:HGNC:26148]	CRTC3	-4130	13	1	1	0
ENSG00000005882	pyruvate dehydrogenase kinase 2 [Source:HGNC Symbol;Acc:HGNC:8810]	PDK2	-7050	15	1	1	0
ENSG00000109917	ZPR1 zinc finger [Source:HGNC Symbol;Acc:HGNC:13051]	ZPR1	-1470	8	1	1	0
ENSG00000153904	dimethylarginine dimethylaminohydrolase 1 [Source:HGNC Symbol;Acc:HGNC:2715]	DDAH1	-1350	4	1	1	0
ENSG00000170667	RAS p21 protein activator 4B [Source:HGNC Symbol;Acc:HGNC:35202]	RASA4B	-2070	6	1	1	0
ENSG00000185499	mucin 1, cell surface associated [Source:HGNC Symbol;Acc:HGNC:7508]	MUC1	-6650	22	1	1	0
ENSG00000128590	DnaJ heat shock protein family (Hsp40) member B9 [Source:HGNC Symbol;Acc:HGNC:6968]	DNAJB9	-933	2	1	1	0
ENSG00000066923	stromal antigen 3 [Source:HGNC Symbol;Acc:HGNC:11356]	STAG3	-6150	16	1	1	0
ENSG00000170627	gametocyte specific factor 1 [Source:HGNC Symbol;Acc:HGNC:26565]	GTSF1	-1800	7	1	1	0
ENSG00000066117	SWI/SNF related, matrix associated, actin dependent regulator of chromatin, subfamily d, member 1 [Source:HGNC Symbol;Acc:HGNC:11106]	SMARCD1	-2640	11	1	1	0
ENSG00000101447	family with sequence similarity 83 member D [Source:HGNC Symbol;Acc:HGNC:16122]	FAM83D	-461	1	1	1	0
ENSG00000187109	nucleosome assembly protein 1 like 1 [Source:HGNC Symbol;Acc:HGNC:7637]	NAP1L1	-5100	26	1	1	0
ENSG00000186185	kinesin family member 18B [Source:HGNC Symbol;Acc:HGNC:27102]	KIF18B	-538	3	1	1	0
ENSG00000138738	PR/SET domain 5 [Source:HGNC Symbol;Acc:HGNC:9349]	PRDM5	-1950	10	1	1	0
ENSG00000198805	purine nucleoside phosphorylase [Source:HGNC Symbol;Acc:HGNC:7892]	PNP	-1810	7	1	1	0
ENSG00000096060	FKBP prolyl isomerase 5 [Source:HGNC Symbol;Acc:HGNC:3721]	FKBP5	-733	3	1	1	0
ENSG00000173915	ATP synthase membrane subunit DAPIT [Source:HGNC Symbol;Acc:HGNC:30889]	ATP5MD	-380	4	1	1	0
ENSG00000063015	seizure related 6 homolog [Source:HGNC Symbol;Acc:HGNC:15955]	SEZ6	-2240	9	1	1	0
ENSG00000152229	proline-serine-threonine phosphatase interacting protein 2 [Source:HGNC Symbol;Acc:HGNC:9581]	PSTPIP2	-1590	5	1	1	0
ENSG00000154734	ADAM metallopeptidase with thrombospondin type 1 motif 1 [Source:HGNC Symbol;Acc:HGNC:217]	ADAMTS1	-1480	5	1	1	0
ENSG00000164124	transmembrane protein 144 [Source:HGNC Symbol;Acc:HGNC:25633]	TMEM144	-2950	12	1	1	0
ENSG00000126653	nuclear speckle splicing regulatory protein 1 [Source:HGNC Symbol;Acc:HGNC:25305]	NSRP1	-2710	16	1	1	0
ENSG00000185633	NDUFA4 mitochondrial complex associated like 2 [Source:HGNC Symbol;Acc:HGNC:29836]	NDUFA4L2	-1050	6	1	1	0
ENSG00000095203	erythrocyte membrane protein band 4.1 like 4B [Source:HGNC Symbol;Acc:HGNC:19818]	EPB41L4B	-72.7	1	1	1	0
ENSG00000111737	RAB35, member RAS oncogene family [Source:HGNC Symbol;Acc:HGNC:9774]	RAB35	-1160	5	1	1	0
ENSG00000120802	thymopoietin [Source:HGNC Symbol;Acc:HGNC:11875]	TMPO	-3540	12	1	1	0
ENSG00000110315	ring finger protein 141 [Source:HGNC Symbol;Acc:HGNC:21159]	RNF141	-15.4	4	1	1	0
ENSG00000135317	sorting nexin 14 [Source:HGNC Symbol;Acc:HGNC:14977]	SNX14	-5160	18	1	1	0
ENSG00000214753	heterogeneous nuclear ribonucleoprotein U like 2 [Source:HGNC Symbol;Acc:HGNC:25451]	HNRNPUL2	-147	1	1	1	0
ENSG00000111275	aldehyde dehydrogenase 2 family member [Source:HGNC Symbol;Acc:HGNC:404]	ALDH2	-663	3	1	1	0
ENSG00000171962	dynein regulatory complex subunit 3 [Source:HGNC Symbol;Acc:HGNC:25384]	DRC3	-4750	13	1	1	0
ENSG00000143889	heterogeneous nuclear ribonucleoprotein L like [Source:HGNC Symbol;Acc:HGNC:25127]	HNRNPLL	-2660	11	1	1	0
ENSG00000154380	ENAH actin regulator [Source:HGNC Symbol;Acc:HGNC:18271]	ENAH	-3480	8	1	1	0
ENSG00000104804	TUB like protein 2 [Source:HGNC Symbol;Acc:HGNC:12424]	TULP2	-869	4	1	1	0
ENSG00000018610	chromosome X open reading frame 56 [Source:HGNC Symbol;Acc:HGNC:26239]	CXorf56	-249	3	1	1	0
ENSG00000132677	Rh family B glycoprotein (gene/pseudogene) [Source:HGNC Symbol;Acc:HGNC:14572]	RHBG	-1670	4	1	1	0
ENSG00000106635	BAF chromatin remodeling complex subunit BCL7B [Source:HGNC Symbol;Acc:HGNC:1005]	BCL7B	-4520	13	1	1	0
ENSG00000153140	centrin 3 [Source:HGNC Symbol;Acc:HGNC:1868]	CETN3	-732	5	1	1	0
ENSG00000059588	TAR (HIV-1) RNA binding protein 1 [Source:HGNC Symbol;Acc:HGNC:11568]	TARBP1	-1540	8	1	1	0
ENSG00000137807	kinesin family member 23 [Source:HGNC Symbol;Acc:HGNC:6392]	KIF23	-3220	14	1	1	0
ENSG00000115232	integrin subunit alpha 4 [Source:HGNC Symbol;Acc:HGNC:6140]	ITGA4	-323	10	1	1	0
ENSG00000172432	GTP binding protein 2 [Source:HGNC Symbol;Acc:HGNC:4670]	GTPBP2	-1830	9	1	1	0
ENSG00000127526	solute carrier family 35 member E1 [Source:HGNC Symbol;Acc:HGNC:20803]	SLC35E1	-1650	10	1	1	0
ENSG00000106344	RNA binding motif protein 28 [Source:HGNC Symbol;Acc:HGNC:21863]	RBM28	-1360	7	1	1	0
ENSG00000214491	SEC14 like lipid binding 6 [Source:HGNC Symbol;Acc:HGNC:40047]	SEC14L6	-322	1	1	1	0
ENSG00000176401	EP300 interacting inhibitor of differentiation 2B [Source:HGNC Symbol;Acc:HGNC:26796]	EID2B	0.818	1	0.366	1	0.437
ENSG00000187231	SEC14 and spectrin domain containing 1 [Source:HGNC Symbol;Acc:HGNC:18379]	SESTD1	-1520	8	1	1	0
ENSG00000144895	eukaryotic translation initiation factor 2A [Source:HGNC Symbol;Acc:HGNC:3254]	EIF2A	-3260	15	1	1	0
ENSG00000142168	superoxide dismutase 1 [Source:HGNC Symbol;Acc:HGNC:11179]	SOD1	-775	3	1	1	0
ENSG00000196642	RAB, member RAS oncogene family like 6 [Source:HGNC Symbol;Acc:HGNC:24703]	RABL6	-3640	10	1	1	0
ENSG00000169442	CD52 molecule [Source:HGNC Symbol;Acc:HGNC:1804]	CD52	-323	2	1	1	0
ENSG00000176624	mex-3 RNA binding family member C [Source:HGNC Symbol;Acc:HGNC:28040]	MEX3C	-650	3	1	1	0
ENSG00000137496	interleukin 18 binding protein [Source:HGNC Symbol;Acc:HGNC:5987]	IL18BP	-4810	13	1	1	0
ENSG00000197555	signal induced proliferation associated 1 like 1 [Source:HGNC Symbol;Acc:HGNC:20284]	SIPA1L1	-809	17	1	1	0
ENSG00000164647	STEAP family member 1 [Source:HGNC Symbol;Acc:HGNC:11378]	STEAP1	-215	2	1	1	0
ENSG00000120889	TNF receptor superfamily member 10b [Source:HGNC Symbol;Acc:HGNC:11905]	TNFRSF10B	-1920	7	1	1	0
ENSG00000196123	KIAA0895 like [Source:HGNC Symbol;Acc:HGNC:34408]	KIAA0895L	-2390	10	1	1	0
ENSG00000137073	ubiquitin associated protein 2 [Source:HGNC Symbol;Acc:HGNC:14185]	UBAP2	-2720	11	1	1	0
ENSG00000103544	VPS35 endosomal protein sorting factor like [Source:HGNC Symbol;Acc:HGNC:24641]	VPS35L	-11100	23	1	1	0
ENSG00000170265	zinc finger protein 282 [Source:HGNC Symbol;Acc:HGNC:13076]	ZNF282	-782	3	1	1	0
ENSG00000102038	SWI/SNF related, matrix associated, actin dependent regulator of chromatin, subfamily a, member 1 [Source:HGNC Symbol;Acc:HGNC:11097]	SMARCA1	-1020	4	1	1	0
ENSG00000101752	mindbomb E3 ubiquitin protein ligase 1 [Source:HGNC Symbol;Acc:HGNC:21086]	MIB1	-1070	3	1	1	0
ENSG00000141506	phosphoinositide-3-kinase regulatory subunit 5 [Source:HGNC Symbol;Acc:HGNC:30035]	PIK3R5	-7950	18	1	1	0
ENSG00000141378	peptidyl-tRNA hydrolase 2 [Source:HGNC Symbol;Acc:HGNC:24265]	PTRH2	-915	4	1	1	0
ENSG00000141380	SS18 subunit of BAF chromatin remodeling complex [Source:HGNC Symbol;Acc:HGNC:11340]	SS18	-8830	24	1	1	0
ENSG00000137857	dual oxidase 1 [Source:HGNC Symbol;Acc:HGNC:3062]	DUOX1	-2500	11	1	1	0
ENSG00000090382	lysozyme [Source:HGNC Symbol;Acc:HGNC:6740]	LYZ	-630	2	1	1	0
ENSG00000143443	chromosome 1 open reading frame 56 [Source:HGNC Symbol;Acc:HGNC:26045]	C1orf56	-515	2	1	1	0
ENSG00000133606	makorin ring finger protein 1 [Source:HGNC Symbol;Acc:HGNC:7112]	MKRN1	-4650	15	1	1	0
ENSG00000197993	Kell metallo-endopeptidase (Kell blood group) [Source:HGNC Symbol;Acc:HGNC:6308]	KEL	-347	4	1	1	0
ENSG00000149532	cleavage and polyadenylation specific factor 7 [Source:HGNC Symbol;Acc:HGNC:30098]	CPSF7	-10700	23	1	1	0
ENSG00000174243	DEAD-box helicase 23 [Source:HGNC Symbol;Acc:HGNC:17347]	DDX23	-4500	17	1	1	0
ENSG00000159212	chloride intracellular channel 6 [Source:HGNC Symbol;Acc:HGNC:2065]	CLIC6	-374	1	1	1	0
ENSG00000168916	zinc finger protein 608 [Source:HGNC Symbol;Acc:HGNC:29238]	ZNF608	-2480	9	1	1	0
ENSG00000197081	insulin like growth factor 2 receptor [Source:HGNC Symbol;Acc:HGNC:5467]	IGF2R	-902	5	1	1	0
ENSG00000198242	ribosomal protein L23a [Source:HGNC Symbol;Acc:HGNC:10317]	RPL23A	-1230	8	1	1	0
ENSG00000116774	olfactomedin like 3 [Source:HGNC Symbol;Acc:HGNC:24956]	OLFML3	-539	4	1	1	0
ENSG00000064666	calponin 2 [Source:HGNC Symbol;Acc:HGNC:2156]	CNN2	-2460	11	1	1	0
ENSG00000172354	G protein subunit beta 2 [Source:HGNC Symbol;Acc:HGNC:4398]	GNB2	-5490	12	1	1	0
ENSG00000143228	NUF2 component of NDC80 kinetochore complex [Source:HGNC Symbol;Acc:HGNC:14621]	NUF2	-2560	11	1	1	0
ENSG00000119508	nuclear receptor subfamily 4 group A member 3 [Source:HGNC Symbol;Acc:HGNC:7982]	NR4A3	-471	3	1	1	0
ENSG00000148843	programmed cell death 11 [Source:HGNC Symbol;Acc:HGNC:13408]	PDCD11	-1640	6	1	1	0
ENSG00000110721	choline kinase alpha [Source:HGNC Symbol;Acc:HGNC:1937]	CHKA	-1470	7	1	1	0
ENSG00000143473	potassium voltage-gated channel subfamily H member 1 [Source:HGNC Symbol;Acc:HGNC:6250]	KCNH1	-2870	9	1	1	0
ENSG00000138617	poly(ADP-ribose) polymerase family member 16 [Source:HGNC Symbol;Acc:HGNC:26040]	PARP16	-1150	5	1	1	0
ENSG00000131507	Nedd4 family interacting protein 1 [Source:HGNC Symbol;Acc:HGNC:17592]	NDFIP1	-457	3	1	1	0
ENSG00000137393	ring finger protein 144B [Source:HGNC Symbol;Acc:HGNC:21578]	RNF144B	-203	1	1	1	0
ENSG00000165105	RAS and EF-hand domain containing [Source:HGNC Symbol;Acc:HGNC:26464]	RASEF	-453	1	1	1	0
ENSG00000274953	V-set and transmembrane domain containing 1 [Source:HGNC Symbol;Acc:HGNC:29455]	VSTM1	-649	2	1	1	0
ENSG00000130402	actinin alpha 4 [Source:HGNC Symbol;Acc:HGNC:166]	ACTN4	-3190	10	1	1	0
ENSG00000066044	ELAV like RNA binding protein 1 [Source:HGNC Symbol;Acc:HGNC:3312]	ELAVL1	-266	3	1	1	0
ENSG00000125731	SH2 domain containing 3A [Source:HGNC Symbol;Acc:HGNC:16885]	SH2D3A	-2370	7	1	1	0
ENSG00000230246	SPATA31 subfamily C member 1 [Source:HGNC Symbol;Acc:HGNC:27846]	SPATA31C1	-276	1	1	1	0
ENSG00000180083	WAP four-disulfide core domain 11 [Source:HGNC Symbol;Acc:HGNC:20478]	WFDC11	-68.7	1	1	1	0
ENSG00000145919	biorientation of chromosomes in cell division 1 [Source:HGNC Symbol;Acc:HGNC:25114]	BOD1	-1020	6	1	1	0
ENSG00000132470	integrin subunit beta 4 [Source:HGNC Symbol;Acc:HGNC:6158]	ITGB4	-2710	12	1	1	0
ENSG00000181404	WASH complex subunit 1 [Source:HGNC Symbol;Acc:HGNC:24361]	WASHC1	-378	1	1	1	0
ENSG00000184445	kinetochore associated 1 [Source:HGNC Symbol;Acc:HGNC:17255]	KNTC1	-1810	13	1	1	0
ENSG00000146909	nucleolar protein with MIF4G domain 1 [Source:HGNC Symbol;Acc:HGNC:13244]	NOM1	-1200	7	1	1	0
ENSG00000196182	serine/threonine kinase 40 [Source:HGNC Symbol;Acc:HGNC:21373]	STK40	-1750	7	1	1	0
ENSG00000116679	influenza virus NS1A binding protein [Source:HGNC Symbol;Acc:HGNC:16951]	IVNS1ABP	-427	8	1	1	0
ENSG00000204922	ubiquinol-cytochrome c reductase complex assembly factor 3 [Source:HGNC Symbol;Acc:HGNC:34399]	UQCC3	-117	1	1	1	0
ENSG00000166046	t-complex 11 like 2 [Source:HGNC Symbol;Acc:HGNC:28627]	TCP11L2	-395	9	1	1	0
ENSG00000087269	NOP14 nucleolar protein [Source:HGNC Symbol;Acc:HGNC:16821]	NOP14	-1940	4	1	1	0
ENSG00000102359	sushi repeat containing protein X-linked 2 [Source:HGNC Symbol;Acc:HGNC:30668]	SRPX2	-2190	8	1	1	0
ENSG00000221823	protein phosphatase 3 regulatory subunit B, alpha [Source:HGNC Symbol;Acc:HGNC:9317]	PPP3R1	-675	2	1	1	0
ENSG00000157557	ETS proto-oncogene 2, transcription factor [Source:HGNC Symbol;Acc:HGNC:3489]	ETS2	-1770	7	1	1	0
ENSG00000197013	zinc finger protein 429 [Source:HGNC Symbol;Acc:HGNC:20817]	ZNF429	-1080	8	1	1	0
ENSG00000135916	integral membrane protein 2C [Source:HGNC Symbol;Acc:HGNC:6175]	ITM2C	-6610	9	1	1	0
ENSG00000087237	cholesteryl ester transfer protein [Source:HGNC Symbol;Acc:HGNC:1869]	CETP	-246	4	1	1	0
ENSG00000240771	Rho guanine nucleotide exchange factor 25 [Source:HGNC Symbol;Acc:HGNC:30275]	ARHGEF25	-992	6	1	1	0
ENSG00000139726	density regulated re-initiation and release factor [Source:HGNC Symbol;Acc:HGNC:2769]	DENR	-694	3	1	1	0
ENSG00000173905	golgi integral membrane protein 4 [Source:HGNC Symbol;Acc:HGNC:15448]	GOLIM4	-518	2	1	1	0
ENSG00000101773	RB binding protein 8, endonuclease [Source:HGNC Symbol;Acc:HGNC:9891]	RBBP8	-5150	14	1	1	0
ENSG00000196664	toll like receptor 7 [Source:HGNC Symbol;Acc:HGNC:15631]	TLR7	-76.6	1	1	1	0
ENSG00000148604	retinal G protein coupled receptor [Source:HGNC Symbol;Acc:HGNC:9990]	RGR	-2390	8	1	1	0
ENSG00000054793	ATPase phospholipid transporting 9A (putative) [Source:HGNC Symbol;Acc:HGNC:13540]	ATP9A	-640	2	1	1	0
ENSG00000174498	immunoglobulin superfamily DCC subclass member 3 [Source:HGNC Symbol;Acc:HGNC:9700]	IGDCC3	-495	2	1	1	0
ENSG00000185070	fibronectin leucine rich transmembrane protein 2 [Source:HGNC Symbol;Acc:HGNC:3761]	FLRT2	-2320	6	1	1	0
ENSG00000204217	bone morphogenetic protein receptor type 2 [Source:HGNC Symbol;Acc:HGNC:1078]	BMPR2	-488	3	1	1	0
ENSG00000116729	Wnt ligand secretion mediator [Source:HGNC Symbol;Acc:HGNC:30238]	WLS	-2400	10	1	1	0
ENSG00000128050	phosphoribosylaminoimidazole carboxylase and phosphoribosylaminoimidazolesuccinocarboxamide synthase [Source:HGNC Symbol;Acc:HGNC:8587]	PAICS	-1550	7	1	1	0
ENSG00000177238	tripartite motif containing 72 [Source:HGNC Symbol;Acc:HGNC:32671]	TRIM72	-491	1	1	1	0
ENSG00000135829	DExH-box helicase 9 [Source:HGNC Symbol;Acc:HGNC:2750]	DHX9	-1060	7	1	1	0
ENSG00000168894	ring finger protein 181 [Source:HGNC Symbol;Acc:HGNC:28037]	RNF181	-610	5	1	1	0
ENSG00000197136	pecanex 3 [Source:HGNC Symbol;Acc:HGNC:18760]	PCNX3	-930	4	1	1	0
ENSG00000118432	cannabinoid receptor 1 [Source:HGNC Symbol;Acc:HGNC:2159]	CNR1	-2200	6	1	1	0
ENSG00000171813	PWWP domain containing 2B [Source:HGNC Symbol;Acc:HGNC:25150]	PWWP2B	-123	1	1	1	0
ENSG00000103723	adaptor related protein complex 3 subunit beta 2 [Source:HGNC Symbol;Acc:HGNC:567]	AP3B2	-9100	25	1	1	0
ENSG00000068354	TBC1 domain family member 25 [Source:HGNC Symbol;Acc:HGNC:8092]	TBC1D25	-983	4	1	1	0
ENSG00000136205	tensin 3 [Source:HGNC Symbol;Acc:HGNC:21616]	TNS3	-4510	11	1	1	0
ENSG00000216775	heterogeneous nuclear ribonucleoprotein A/B (HNRNPAB) pseudogene	AL109918.1	-995	3	1	1	0
ENSG00000141526	solute carrier family 16 member 3 [Source:HGNC Symbol;Acc:HGNC:10924]	SLC16A3	-7040	19	1	1	0
ENSG00000101003	GINS complex subunit 1 [Source:HGNC Symbol;Acc:HGNC:28980]	GINS1	-614	3	1	1	0
ENSG00000168081	prepronociceptin [Source:HGNC Symbol;Acc:HGNC:9163]	PNOC	-679	3	1	1	0
ENSG00000132341	RAN, member RAS oncogene family [Source:HGNC Symbol;Acc:HGNC:9846]	RAN	-2190	11	1	1	0
ENSG00000029153	aryl hydrocarbon receptor nuclear translocator like 2 [Source:HGNC Symbol;Acc:HGNC:18984]	ARNTL2	-3200	8	1	1	0
ENSG00000105971	caveolin 2 [Source:HGNC Symbol;Acc:HGNC:1528]	CAV2	-1660	6	1	1	0
ENSG00000113083	lysyl oxidase [Source:HGNC Symbol;Acc:HGNC:6664]	LOX	-1410	5	1	1	0
ENSG00000104852	small nuclear ribonucleoprotein U1 subunit 70 [Source:HGNC Symbol;Acc:HGNC:11150]	SNRNP70	-1580	9	1	1	0
ENSG00000109445	zinc finger protein 330 [Source:HGNC Symbol;Acc:HGNC:15462]	ZNF330	-2010	7	1	1	0
ENSG00000112137	phosphatase and actin regulator 1 [Source:HGNC Symbol;Acc:HGNC:20990]	PHACTR1	-1690	8	1	1	0
ENSG00000185088	ribosomal protein S27 like [Source:HGNC Symbol;Acc:HGNC:18476]	RPS27L	-1200	7	1	1	0
ENSG00000104883	peroxisomal biogenesis factor 11 gamma [Source:HGNC Symbol;Acc:HGNC:20208]	PEX11G	-592	3	1	1	0
ENSG00000082074	FYN binding protein 1 [Source:HGNC Symbol;Acc:HGNC:4036]	FYB1	-4090	13	1	1	0
ENSG00000069275	nuclear casein kinase and cyclin dependent kinase substrate 1 [Source:HGNC Symbol;Acc:HGNC:29923]	NUCKS1	-246	1	1	1	0
ENSG00000117569	polypyrimidine tract binding protein 2 [Source:HGNC Symbol;Acc:HGNC:17662]	PTBP2	-3250	10	1	1	0
ENSG00000161547	serine and arginine rich splicing factor 2 [Source:HGNC Symbol;Acc:HGNC:10783]	SRSF2	-2320	9	1	1	0
ENSG00000102878	heat shock transcription factor 4 [Source:HGNC Symbol;Acc:HGNC:5227]	HSF4	-4720	21	1	1	0
ENSG00000280479	calcium channel flower domain containing 1 [Source:HGNC Symbol;Acc:HGNC:1365]	CACFD1	-1860	6	1	1	0
ENSG00000139174	prickle planar cell polarity protein 1 [Source:HGNC Symbol;Acc:HGNC:17019]	PRICKLE1	-8960	18	1	1	0
ENSG00000077152	ubiquitin conjugating enzyme E2 T [Source:HGNC Symbol;Acc:HGNC:25009]	UBE2T	-607	4	1	1	0
ENSG00000129473	BCL2 like 2 [Source:HGNC Symbol;Acc:HGNC:995]	BCL2L2	-1330	5	1	1	0
ENSG00000130175	protein kinase C substrate 80K-H [Source:HGNC Symbol;Acc:HGNC:9411]	PRKCSH	-5710	19	1	1	0
ENSG00000244573	ribosomal protein L30 pseudogene 11 [Source:HGNC Symbol;Acc:HGNC:36260]	RPL30P11	-173	1	1	1	0
ENSG00000196943	NOP9 nucleolar protein [Source:HGNC Symbol;Acc:HGNC:19826]	NOP9	-1660	3	1	1	0
ENSG00000214517	protein phosphatase methylesterase 1 [Source:HGNC Symbol;Acc:HGNC:30178]	PPME1	-2590	8	1	1	0
ENSG00000109762	sorting nexin 25 [Source:HGNC Symbol;Acc:HGNC:21883]	SNX25	-564	7	1	1	0
ENSG00000278032	lymphocyte antigen 6 family member E [Source:HGNC Symbol;Acc:HGNC:6727]	LY6E	-4870	14	1	1	0
ENSG00000156697	UTP14A small subunit processome component [Source:HGNC Symbol;Acc:HGNC:10665]	UTP14A	-406	3	1	1	0
ENSG00000128789	proteasome assembly chaperone 2 [Source:HGNC Symbol;Acc:HGNC:24929]	PSMG2	-3800	9	1	1	0
ENSG00000072958	adaptor related protein complex 1 subunit mu 1 [Source:HGNC Symbol;Acc:HGNC:13667]	AP1M1	-5590	14	1	1	0
ENSG00000139644	transmembrane BAX inhibitor motif containing 6 [Source:HGNC Symbol;Acc:HGNC:11723]	TMBIM6	-9740	26	1	1	0
ENSG00000105397	tyrosine kinase 2 [Source:HGNC Symbol;Acc:HGNC:12440]	TYK2	-3650	20	1	1	0
ENSG00000138670	RasGEF domain family member 1B [Source:HGNC Symbol;Acc:HGNC:24881]	RASGEF1B	-3000	9	1	1	0
ENSG00000215021	prohibitin 2 [Source:HGNC Symbol;Acc:HGNC:30306]	PHB2	-4730	13	1	1	0
ENSG00000122547	endonuclease/exonuclease/phosphatase family domain containing 1 [Source:HGNC Symbol;Acc:HGNC:22223]	EEPD1	-454	4	1	1	0
ENSG00000224383	proline rich 29 [Source:HGNC Symbol;Acc:HGNC:25673]	PRR29	-665	3	1	1	0
ENSG00000143379	SET domain bifurcated histone lysine methyltransferase 1 [Source:HGNC Symbol;Acc:HGNC:10761]	SETDB1	-4700	16	1	1	0
ENSG00000135924	DnaJ heat shock protein family (Hsp40) member B2 [Source:HGNC Symbol;Acc:HGNC:5228]	DNAJB2	-4420	15	1	1	0
ENSG00000171497	peptidylprolyl isomerase D [Source:HGNC Symbol;Acc:HGNC:9257]	PPID	-183	2	1	1	0
ENSG00000144381	heat shock protein family D (Hsp60) member 1 [Source:HGNC Symbol;Acc:HGNC:5261]	HSPD1	-3500	13	1	1	0
ENSG00000105516	D-box binding PAR bZIP transcription factor [Source:HGNC Symbol;Acc:HGNC:2697]	DBP	-1030	4	1	1	0
ENSG00000140992	3-phosphoinositide dependent protein kinase 1 [Source:HGNC Symbol;Acc:HGNC:8816]	PDPK1	-4410	14	1	1	0
ENSG00000185298	coiled-coil domain containing 137 [Source:HGNC Symbol;Acc:HGNC:33451]	CCDC137	-1050	5	1	1	0
ENSG00000124466	LY6/PLAUR domain containing 3 [Source:HGNC Symbol;Acc:HGNC:24880]	LYPD3	-606	3	1	1	0
ENSG00000131732	zinc finger CCHC-type containing 9 [Source:HGNC Symbol;Acc:HGNC:25424]	ZCCHC9	-1640	8	1	1	0
ENSG00000178202	protein O-glucosyltransferase 3 [Source:HGNC Symbol;Acc:HGNC:28496]	POGLUT3	-2160	5	1	1	0
ENSG00000198734	coagulation factor V [Source:HGNC Symbol;Acc:HGNC:3542]	F5	-944	2	1	1	0
ENSG00000096746	heterogeneous nuclear ribonucleoprotein H3 [Source:HGNC Symbol;Acc:HGNC:5043]	HNRNPH3	-2260	10	1	1	0
ENSG00000169020	ATP synthase membrane subunit e [Source:HGNC Symbol;Acc:HGNC:846]	ATP5ME	-507	4	1	1	0
ENSG00000198668	calmodulin 1 [Source:HGNC Symbol;Acc:HGNC:1442]	CALM1	-3680	18	1	1	0
ENSG00000153786	zinc finger DHHC-type containing 7 [Source:HGNC Symbol;Acc:HGNC:18459]	ZDHHC7	-2660	7	1	1	0
ENSG00000187905	leucine rich repeat containing 74B [Source:HGNC Symbol;Acc:HGNC:34301]	LRRC74B	-325	2	1	1	0
ENSG00000172403	synaptopodin 2 [Source:HGNC Symbol;Acc:HGNC:17732]	SYNPO2	-2440	6	1	1	0
ENSG00000130635	collagen type V alpha 1 chain [Source:HGNC Symbol;Acc:HGNC:2209]	COL5A1	-1390	7	1	1	0
ENSG00000235696	complement C2 [Source:HGNC Symbol;Acc:HGNC:1248]	C2	-4710	13	1	1	0
ENSG00000140285	fibroblast growth factor 7 [Source:HGNC Symbol;Acc:HGNC:3685]	FGF7	-1600	5	1	1	0
ENSG00000214194	small integral membrane protein 30 [Source:HGNC Symbol;Acc:HGNC:48953]	SMIM30	-524	3	1	1	0
ENSG00000164776	phosphorylase kinase catalytic subunit gamma 1 [Source:HGNC Symbol;Acc:HGNC:8930]	PHKG1	-1070	6	1	1	0
ENSG00000283228	novel transcript	AC068547.1	-565	1	1	1	0
ENSG00000157601	MX dynamin like GTPase 1 [Source:HGNC Symbol;Acc:HGNC:7532]	MX1	-4660	17	1	1	0
ENSG00000078081	lysosomal associated membrane protein 3 [Source:HGNC Symbol;Acc:HGNC:14582]	LAMP3	-1560	4	1	1	0
ENSG00000075188	nucleoporin 37 [Source:HGNC Symbol;Acc:HGNC:29929]	NUP37	-1330	8	1	1	0
ENSG00000099904	zinc finger DHHC-type containing 8 [Source:HGNC Symbol;Acc:HGNC:18474]	ZDHHC8	-1260	6	1	1	0
ENSG00000138778	centromere protein E [Source:HGNC Symbol;Acc:HGNC:1856]	CENPE	-2280	6	1	1	0
ENSG00000127084	FYVE, RhoGEF and PH domain containing 3 [Source:HGNC Symbol;Acc:HGNC:16027]	FGD3	-2700	7	1	1	0
ENSG00000104412	ER membrane protein complex subunit 2 [Source:HGNC Symbol;Acc:HGNC:28963]	EMC2	-996	6	1	1	0
ENSG00000058335	Ras protein specific guanine nucleotide releasing factor 1 [Source:HGNC Symbol;Acc:HGNC:9875]	RASGRF1	-1520	8	1	1	0
ENSG00000130935	nucleolar protein 11 [Source:HGNC Symbol;Acc:HGNC:24557]	NOL11	-2090	10	1	1	0
ENSG00000106992	adenylate kinase 1 [Source:HGNC Symbol;Acc:HGNC:361]	AK1	-1610	5	1	1	0
ENSG00000162433	adenylate kinase 4 [Source:HGNC Symbol;Acc:HGNC:363]	AK4	-2800	7	1	1	0
ENSG00000145741	basic transcription factor 3 [Source:HGNC Symbol;Acc:HGNC:1125]	BTF3	-3180	8	1	1	0
ENSG00000162191	UBX domain protein 1 [Source:HGNC Symbol;Acc:HGNC:18402]	UBXN1	-5290	16	1	1	0
ENSG00000172183	interferon stimulated exonuclease gene 20 [Source:HGNC Symbol;Acc:HGNC:6130]	ISG20	-1370	10	1	1	0
ENSG00000124357	N-acetylglucosamine kinase [Source:HGNC Symbol;Acc:HGNC:17174]	NAGK	-9630	27	1	1	0
ENSG00000149089	APAF1 interacting protein [Source:HGNC Symbol;Acc:HGNC:17581]	APIP	-330	2	1	1	0
ENSG00000111716	lactate dehydrogenase B [Source:HGNC Symbol;Acc:HGNC:6541]	LDHB	-4210	9	1	1	0
ENSG00000104951	interleukin 4 induced 1 [Source:HGNC Symbol;Acc:HGNC:19094]	IL4I1	-2650	7	1	1	0
ENSG00000136870	zinc finger protein 189 [Source:HGNC Symbol;Acc:HGNC:12980]	ZNF189	-429	3	1	1	0
ENSG00000198901	protein regulator of cytokinesis 1 [Source:HGNC Symbol;Acc:HGNC:9341]	PRC1	-2670	17	1	1	0
ENSG00000156469	mitochondrial transcription termination factor 3 [Source:HGNC Symbol;Acc:HGNC:24258]	MTERF3	-840	4	1	1	0
ENSG00000250067	YjeF N-terminal domain containing 3 [Source:HGNC Symbol;Acc:HGNC:24785]	YJEFN3	-514	2	1	1	0
ENSG00000104142	VPS18 core subunit of CORVET and HOPS complexes [Source:HGNC Symbol;Acc:HGNC:15972]	VPS18	-254	2	1	1	0
ENSG00000167962	zinc finger protein 598 [Source:HGNC Symbol;Acc:HGNC:28079]	ZNF598	-3910	9	1	1	0
ENSG00000132780	nuclear autoantigenic sperm protein [Source:HGNC Symbol;Acc:HGNC:7644]	NASP	-6510	22	1	1	0
ENSG00000173209	activator of HSP90 ATPase homolog 2, pseudogene [Source:HGNC Symbol;Acc:HGNC:20437]	AHSA2P	-3760	14	1	1	0
ENSG00000162512	syndecan 3 [Source:HGNC Symbol;Acc:HGNC:10660]	SDC3	-1030	3	1	1	0
ENSG00000089335	zinc finger protein 302 [Source:HGNC Symbol;Acc:HGNC:13848]	ZNF302	-3330	12	1	1	0
ENSG00000145826	leukocyte cell derived chemotaxin 2 [Source:HGNC Symbol;Acc:HGNC:6550]	LECT2	-1100	4	1	1	0
ENSG00000162852	consortin, connexin sorting protein [Source:HGNC Symbol;Acc:HGNC:26486]	CNST	-168	3	1	1	0
ENSG00000152292	SH2 domain containing 6 [Source:HGNC Symbol;Acc:HGNC:30439]	SH2D6	-505	3	1	1	0
ENSG00000111877	minichromosome maintenance 9 homologous recombination repair factor [Source:HGNC Symbol;Acc:HGNC:21484]	MCM9	-1540	8	1	1	0
ENSG00000105185	programmed cell death 5 [Source:HGNC Symbol;Acc:HGNC:8764]	PDCD5	-1550	6	1	1	0
ENSG00000183426	nuclear pore complex interacting protein family member A1 [Source:HGNC Symbol;Acc:HGNC:7909]	NPIPA1	-2870	8	1	1	0
ENSG00000061938	tyrosine kinase non receptor 2 [Source:HGNC Symbol;Acc:HGNC:19297]	TNK2	-8970	28	1	1	0
ENSG00000148481	MINDY lysine 48 deubiquitinase 3 [Source:HGNC Symbol;Acc:HGNC:23578]	MINDY3	-610	5	1	1	0
ENSG00000163013	F-box protein 41 [Source:HGNC Symbol;Acc:HGNC:29409]	FBXO41	-1850	4	1	1	0
ENSG00000130821	solute carrier family 6 member 8 [Source:HGNC Symbol;Acc:HGNC:11055]	SLC6A8	-1860	7	1	1	0
ENSG00000226618	proline rich coiled-coil 2A [Source:HGNC Symbol;Acc:HGNC:13918]	PRRC2A	-2640	8	1	1	0
ENSG00000164877	MICAL like 2 [Source:HGNC Symbol;Acc:HGNC:29672]	MICALL2	-2850	14	1	1	0
ENSG00000129990	synaptotagmin 5 [Source:HGNC Symbol;Acc:HGNC:11513]	SYT5	-2070	4	1	1	0
ENSG00000218891	zinc finger protein 579 [Source:HGNC Symbol;Acc:HGNC:26646]	ZNF579	-65.7	1	1	1	0
ENSG00000065054	SLC9A3 regulator 2 [Source:HGNC Symbol;Acc:HGNC:11076]	SLC9A3R2	-989	8	1	1	0
ENSG00000086289	ependymin related 1 [Source:HGNC Symbol;Acc:HGNC:17572]	EPDR1	-420	2	1	1	0
ENSG00000113649	transcription elongation regulator 1 [Source:HGNC Symbol;Acc:HGNC:15630]	TCERG1	-2350	15	1	1	0
ENSG00000144283	plakophilin 4 [Source:HGNC Symbol;Acc:HGNC:9026]	PKP4	-4500	16	1	1	0
ENSG00000175348	TMEM9 domain family member B [Source:HGNC Symbol;Acc:HGNC:1168]	TMEM9B	-379	4	1	1	0
ENSG00000139567	activin A receptor like type 1 [Source:HGNC Symbol;Acc:HGNC:175]	ACVRL1	-1690	7	1	1	0
ENSG00000134986	neuronal regeneration related protein [Source:HGNC Symbol;Acc:HGNC:16834]	NREP	-8920	20	1	1	0
ENSG00000182400	trafficking protein particle complex 6B [Source:HGNC Symbol;Acc:HGNC:23066]	TRAPPC6B	-2200	6	1	1	0
ENSG00000137168	peptidylprolyl isomerase like 1 [Source:HGNC Symbol;Acc:HGNC:9260]	PPIL1	-258	1	1	1	0
ENSG00000179715	PC-esterase domain containing 1B [Source:HGNC Symbol;Acc:HGNC:28255]	PCED1B	-212	5	1	1	0
ENSG00000185619	polycomb group ring finger 3 [Source:HGNC Symbol;Acc:HGNC:10066]	PCGF3	-3060	10	1	1	0
ENSG00000198570	retinal degeneration 3, GUCY2D regulator [Source:HGNC Symbol;Acc:HGNC:19689]	RD3	-242	1	1	1	0
ENSG00000128191	DGCR8 microprocessor complex subunit [Source:HGNC Symbol;Acc:HGNC:2847]	DGCR8	-2080	9	1	1	0
ENSG00000106211	heat shock protein family B (small) member 1 [Source:HGNC Symbol;Acc:HGNC:5246]	HSPB1	-5.92	2	1	1	0
ENSG00000158792	spermatogenesis associated 2 like [Source:HGNC Symbol;Acc:HGNC:28393]	SPATA2L	-624	2	1	1	0
ENSG00000225151	GOLGA2 pseudogene 7 [Source:HGNC Symbol;Acc:HGNC:49516]	GOLGA2P7	-3150	8	1	1	0
ENSG00000154822	phospholipase C like 2 [Source:HGNC Symbol;Acc:HGNC:9064]	PLCL2	-1260	3	1	1	0
ENSG00000071894	cleavage and polyadenylation specific factor 1 [Source:HGNC Symbol;Acc:HGNC:2324]	CPSF1	-3720	13	1	1	0
ENSG00000087076	hydroxysteroid 17-beta dehydrogenase 14 [Source:HGNC Symbol;Acc:HGNC:23238]	HSD17B14	-348	3	1	1	0
ENSG00000018189	RUN and FYVE domain containing 3 [Source:HGNC Symbol;Acc:HGNC:30285]	RUFY3	-2810	14	1	1	0
ENSG00000077380	dynein cytoplasmic 1 intermediate chain 2 [Source:HGNC Symbol;Acc:HGNC:2964]	DYNC1I2	-11400	21	1	1	0
ENSG00000258128	makorin ring finger protein 9, pseudogene [Source:HGNC Symbol;Acc:HGNC:7116]	MKRN9P	-142	1	1	1	0
ENSG00000198952	SMG5 nonsense mediated mRNA decay factor [Source:HGNC Symbol;Acc:HGNC:24644]	SMG5	-506	4	1	1	0
ENSG00000132205	elastin microfibril interfacer 2 [Source:HGNC Symbol;Acc:HGNC:19881]	EMILIN2	-205	2	1	1	0
ENSG00000160877	nucleus accumbens associated 1 [Source:HGNC Symbol;Acc:HGNC:20967]	NACC1	-477	2	1	1	0
ENSG00000115756	hippocalcin like 1 [Source:HGNC Symbol;Acc:HGNC:5145]	HPCAL1	-2230	7	1	1	0
ENSG00000187522	heat shock protein family A (Hsp70) member 14 [Source:HGNC Symbol;Acc:HGNC:29526]	HSPA14	-136	2	1	1	0
ENSG00000205560	carnitine palmitoyltransferase 1B [Source:HGNC Symbol;Acc:HGNC:2329]	CPT1B	-2720	12	1	1	0
ENSG00000105371	intercellular adhesion molecule 4 (Landsteiner-Wiener blood group) [Source:HGNC Symbol;Acc:HGNC:5347]	ICAM4	-458	2	1	1	0
ENSG00000198682	3'-phosphoadenosine 5'-phosphosulfate synthase 2 [Source:HGNC Symbol;Acc:HGNC:8604]	PAPSS2	-1220	3	1	1	0
ENSG00000091536	myosin XVA [Source:HGNC Symbol;Acc:HGNC:7594]	MYO15A	-4420	17	1	1	0
ENSG00000181885	claudin 7 [Source:HGNC Symbol;Acc:HGNC:2049]	CLDN7	-1190	6	1	1	0
ENSG00000176896	transcription elongation factor A N-terminal and central domain containing [Source:HGNC Symbol;Acc:HGNC:28277]	TCEANC	7.15	4	0.128	1	0.892
ENSG00000179088	chromosome 12 open reading frame 42 [Source:HGNC Symbol;Acc:HGNC:24729]	C12orf42	-4590	15	1	1	0
ENSG00000184867	armadillo repeat containing X-linked 2 [Source:HGNC Symbol;Acc:HGNC:16869]	ARMCX2	-4230	12	1	1	0
ENSG00000204173	leucine rich repeat containing 37 member A5, pseudogene [Source:HGNC Symbol;Acc:HGNC:23369]	LRRC37A5P	-783	3	1	1	0
ENSG00000174951	fucosyltransferase 1 (H blood group) [Source:HGNC Symbol;Acc:HGNC:4012]	FUT1	-520	2	1	1	0
ENSG00000186340	thrombospondin 2 [Source:HGNC Symbol;Acc:HGNC:11786]	THBS2	-2100	6	1	1	0
ENSG00000146063	tripartite motif containing 41 [Source:HGNC Symbol;Acc:HGNC:19013]	TRIM41	-1530	8	1	1	0
ENSG00000164402	septin 8 [Source:HGNC Symbol;Acc:HGNC:16511]	SEPTIN8	-4640	15	1	1	0
ENSG00000088827	sialic acid binding Ig like lectin 1 [Source:HGNC Symbol;Acc:HGNC:11127]	SIGLEC1	-91	1	1	1	0
ENSG00000198399	intersectin 2 [Source:HGNC Symbol;Acc:HGNC:6184]	ITSN2	-1130	12	1	1	0
ENSG00000163882	RNA polymerase II subunit H [Source:HGNC Symbol;Acc:HGNC:9195]	POLR2H	-2670	12	1	1	0
ENSG00000168175	mitogen-activated protein kinase 1 interacting protein 1 like [Source:HGNC Symbol;Acc:HGNC:19840]	MAPK1IP1L	-193	4	1	1	0
ENSG00000139998	RAB15, member RAS oncogene family [Source:HGNC Symbol;Acc:HGNC:20150]	RAB15	-3290	8	1	1	0
ENSG00000062822	DNA polymerase delta 1, catalytic subunit [Source:HGNC Symbol;Acc:HGNC:9175]	POLD1	-4250	14	1	1	0
ENSG00000161929	SLP adaptor and CSK interacting membrane protein [Source:HGNC Symbol;Acc:HGNC:33504]	SCIMP	-212	3	1	1	0
ENSG00000170365	SMAD family member 1 [Source:HGNC Symbol;Acc:HGNC:6767]	SMAD1	-3260	14	1	1	0
ENSG00000131095	glial fibrillary acidic protein [Source:HGNC Symbol;Acc:HGNC:4235]	GFAP	-5300	15	1	1	0
ENSG00000101460	microtubule associated protein 1 light chain 3 alpha [Source:HGNC Symbol;Acc:HGNC:6838]	MAP1LC3A	-612	3	1	1	0
ENSG00000169710	fatty acid synthase [Source:HGNC Symbol;Acc:HGNC:3594]	FASN	-2840	9	1	1	0
ENSG00000163235	transforming growth factor alpha [Source:HGNC Symbol;Acc:HGNC:11765]	TGFA	-1090	5	1	1	0
ENSG00000181722	zinc finger and BTB domain containing 20 [Source:HGNC Symbol;Acc:HGNC:13503]	ZBTB20	-4820	19	1	1	0
ENSG00000141527	caspase recruitment domain family member 14 [Source:HGNC Symbol;Acc:HGNC:16446]	CARD14	-6130	18	1	1	0
ENSG00000122642	FKBP prolyl isomerase 9 [Source:HGNC Symbol;Acc:HGNC:3725]	FKBP9	-3890	12	1	1	0
ENSG00000228146	caspase 16, pseudogene [Source:HGNC Symbol;Acc:HGNC:27290]	CASP16P	-725	3	1	1	0
ENSG00000173826	potassium voltage-gated channel subfamily H member 6 [Source:HGNC Symbol;Acc:HGNC:18862]	KCNH6	-643	3	1	1	0
ENSG00000186103	arginine-fifty homeobox [Source:HGNC Symbol;Acc:HGNC:30146]	ARGFX	-768	1	1	1	0
ENSG00000095002	mutS homolog 2 [Source:HGNC Symbol;Acc:HGNC:7325]	MSH2	-4110	9	1	1	0
ENSG00000139351	synaptonemal complex protein 3 [Source:HGNC Symbol;Acc:HGNC:18130]	SYCP3	-1640	4	1	1	0
ENSG00000213228	ribosomal protein L12 pseudogene 38 [Source:HGNC Symbol;Acc:HGNC:36838]	RPL12P38	-531	1	1	1	0
ENSG00000128973	CLN6 transmembrane ER protein [Source:HGNC Symbol;Acc:HGNC:2077]	CLN6	-5560	17	1	1	0
ENSG00000128394	apolipoprotein B mRNA editing enzyme catalytic subunit 3F [Source:HGNC Symbol;Acc:HGNC:17356]	APOBEC3F	-31.7	3	1	1	0
ENSG00000102871	TNFRSF1A associated via death domain [Source:HGNC Symbol;Acc:HGNC:12030]	TRADD	-619	4	1	1	0
ENSG00000141956	PR/SET domain 15 [Source:HGNC Symbol;Acc:HGNC:13999]	PRDM15	-5460	15	1	1	0
ENSG00000158793	nitrilase 1 [Source:HGNC Symbol;Acc:HGNC:7828]	NIT1	-3670	14	1	1	0
ENSG00000131746	tensin 4 [Source:HGNC Symbol;Acc:HGNC:24352]	TNS4	-713	3	1	1	0
ENSG00000169750	Rac family small GTPase 3 [Source:HGNC Symbol;Acc:HGNC:9803]	RAC3	-402	3	1	1	0
ENSG00000158773	upstream transcription factor 1 [Source:HGNC Symbol;Acc:HGNC:12593]	USF1	-2630	9	1	1	0
ENSG00000153147	SWI/SNF related, matrix associated, actin dependent regulator of chromatin, subfamily a, member 5 [Source:HGNC Symbol;Acc:HGNC:11101]	SMARCA5	-329	2	1	1	0
ENSG00000174640	solute carrier organic anion transporter family member 2A1 [Source:HGNC Symbol;Acc:HGNC:10955]	SLCO2A1	-2290	6	1	1	0
ENSG00000162522	KIAA1522 [Source:HGNC Symbol;Acc:HGNC:29301]	KIAA1522	-1390	4	1	1	0
ENSG00000052749	ribosomal RNA processing 12 homolog [Source:HGNC Symbol;Acc:HGNC:29100]	RRP12	-5390	14	1	1	0
ENSG00000170037	centrobin, centriole duplication and spindle assembly protein [Source:HGNC Symbol;Acc:HGNC:29616]	CNTROB	-2690	14	1	1	0
ENSG00000175806	methionine sulfoxide reductase A [Source:HGNC Symbol;Acc:HGNC:7377]	MSRA	-2760	9	1	1	0
ENSG00000145494	NADH:ubiquinone oxidoreductase subunit S6 [Source:HGNC Symbol;Acc:HGNC:7713]	NDUFS6	-200	2	1	1	0
ENSG00000198879	Scm like with four mbt domains 2 [Source:HGNC Symbol;Acc:HGNC:20256]	SFMBT2	-1050	3	1	1	0
ENSG00000082196	C1q and TNF related 3 [Source:HGNC Symbol;Acc:HGNC:14326]	C1QTNF3	-1160	5	1	1	0
ENSG00000143797	membrane bound O-acyltransferase domain containing 2 [Source:HGNC Symbol;Acc:HGNC:25193]	MBOAT2	-2640	9	1	1	0
ENSG00000114125	ring finger protein 7 [Source:HGNC Symbol;Acc:HGNC:10070]	RNF7	-1100	6	1	1	0
ENSG00000165819	methyltransferase like 3 [Source:HGNC Symbol;Acc:HGNC:17563]	METTL3	-2110	13	1	1	0
ENSG00000138449	solute carrier family 40 member 1 [Source:HGNC Symbol;Acc:HGNC:10909]	SLC40A1	-1510	4	1	1	0
ENSG00000205176	REXO1 like 1, pseudogene [Source:HGNC Symbol;Acc:HGNC:24660]	REXO1L1P	-361	1	1	1	0
ENSG00000142910	tubulointerstitial nephritis antigen like 1 [Source:HGNC Symbol;Acc:HGNC:19168]	TINAGL1	-2430	9	1	1	0
ENSG00000248487	abhydrolase domain containing 14A [Source:HGNC Symbol;Acc:HGNC:24538]	ABHD14A	-1250	5	1	1	0
ENSG00000123374	cyclin dependent kinase 2 [Source:HGNC Symbol;Acc:HGNC:1771]	CDK2	-2870	10	1	1	0
ENSG00000072134	epsin 2 [Source:HGNC Symbol;Acc:HGNC:18639]	EPN2	-7110	22	1	1	0
ENSG00000185477	GPRIN family member 3 [Source:HGNC Symbol;Acc:HGNC:27733]	GPRIN3	-229	1	1	1	0
ENSG00000164463	CREB3 regulatory factor [Source:HGNC Symbol;Acc:HGNC:24050]	CREBRF	-381	5	1	1	0
ENSG00000076604	TNF receptor associated factor 4 [Source:HGNC Symbol;Acc:HGNC:12034]	TRAF4	-3600	15	1	1	0
ENSG00000182541	LIM domain kinase 2 [Source:HGNC Symbol;Acc:HGNC:6614]	LIMK2	-1680	8	1	1	0
ENSG00000076003	minichromosome maintenance complex component 6 [Source:HGNC Symbol;Acc:HGNC:6949]	MCM6	-458	2	1	1	0
ENSG00000164032	H2A histone family member Z [Source:HGNC Symbol;Acc:HGNC:4741]	H2AFZ	-1150	6	1	1	0
ENSG00000133424	LARGE xylosyl- and glucuronyltransferase 1 [Source:HGNC Symbol;Acc:HGNC:6511]	LARGE1	-6920	14	1	1	0
ENSG00000198554	WD repeat and HMG-box DNA binding protein 1 [Source:HGNC Symbol;Acc:HGNC:23170]	WDHD1	-601	4	1	1	0
ENSG00000166579	nudE neurodevelopment protein 1 like 1 [Source:HGNC Symbol;Acc:HGNC:17620]	NDEL1	-5410	18	1	1	0
ENSG00000100599	Ras and Rab interactor 3 [Source:HGNC Symbol;Acc:HGNC:18751]	RIN3	-3520	11	1	1	0
ENSG00000026297	ribonuclease T2 [Source:HGNC Symbol;Acc:HGNC:21686]	RNASET2	-2100	13	1	1	0
ENSG00000160957	RecQ like helicase 4 [Source:HGNC Symbol;Acc:HGNC:9949]	RECQL4	-2120	9	1	1	0
ENSG00000175390	eukaryotic translation initiation factor 3 subunit F [Source:HGNC Symbol;Acc:HGNC:3275]	EIF3F	-2100	8	1	1	0
ENSG00000131848	zinc finger and SCAN domain containing 5A [Source:HGNC Symbol;Acc:HGNC:23710]	ZSCAN5A	-2630	16	1	1	0
ENSG00000157212	PAX interacting protein 1 [Source:HGNC Symbol;Acc:HGNC:8624]	PAXIP1	-1950	8	1	1	0
ENSG00000197601	fatty acyl-CoA reductase 1 [Source:HGNC Symbol;Acc:HGNC:26222]	FAR1	-751	5	1	1	0
ENSG00000156502	Suv3 like RNA helicase [Source:HGNC Symbol;Acc:HGNC:11471]	SUPV3L1	-1410	6	1	1	0
ENSG00000160298	chromosome 21 open reading frame 58 [Source:HGNC Symbol;Acc:HGNC:1300]	C21orf58	-1410	9	1	1	0
ENSG00000170396	zinc finger protein 804A [Source:HGNC Symbol;Acc:HGNC:21711]	ZNF804A	-256	1	1	1	0
ENSG00000183520	UTP11 small subunit processome component [Source:HGNC Symbol;Acc:HGNC:24329]	UTP11	-376	3	1	1	0
ENSG00000100027	yippee like 1 [Source:HGNC Symbol;Acc:HGNC:12845]	YPEL1	-1050	3	1	1	0
ENSG00000280858	ribosomal protein L7a [Source:HGNC Symbol;Acc:HGNC:10364]	RPL7A	-1490	8	1	1	0
ENSG00000100209	HscB mitochondrial iron-sulfur cluster cochaperone [Source:HGNC Symbol;Acc:HGNC:28913]	HSCB	-1480	7	1	1	0
ENSG00000138744	N-acylethanolamine acid amidase [Source:HGNC Symbol;Acc:HGNC:736]	NAAA	-423	7	1	1	0
ENSG00000164611	PTTG1 regulator of sister chromatid separation, securin [Source:HGNC Symbol;Acc:HGNC:9690]	PTTG1	-1440	6	1	1	0
ENSG00000108405	purinergic receptor P2X 1 [Source:HGNC Symbol;Acc:HGNC:8533]	P2RX1	-222	3	1	1	0
ENSG00000075914	exosome component 7 [Source:HGNC Symbol;Acc:HGNC:28112]	EXOSC7	-2270	9	1	1	0
ENSG00000134874	DAZ interacting zinc finger protein 1 [Source:HGNC Symbol;Acc:HGNC:20908]	DZIP1	-1850	7	1	1	0
ENSG00000142192	amyloid beta precursor protein [Source:HGNC Symbol;Acc:HGNC:620]	APP	-5000	16	1	1	0
ENSG00000001084	glutamate-cysteine ligase catalytic subunit [Source:HGNC Symbol;Acc:HGNC:4311]	GCLC	-4050	13	1	1	0
ENSG00000260261	programmed cell death 6 (PDCD6) pseudogene	AC124944.2	-449	3	1	1	0
ENSG00000185101	anoctamin 9 [Source:HGNC Symbol;Acc:HGNC:20679]	ANO9	-1110	7	1	1	0
ENSG00000126785	ras homolog family member J [Source:HGNC Symbol;Acc:HGNC:688]	RHOJ	-1110	3	1	1	0
ENSG00000123444	kelch repeat and BTB domain containing 4 [Source:HGNC Symbol;Acc:HGNC:23761]	KBTBD4	-4180	9	1	1	0
ENSG00000175265	golgin A8 family member A [Source:HGNC Symbol;Acc:HGNC:31972]	GOLGA8A	-1340	4	1	1	0
ENSG00000284454	NULL	AC256236.2	-308	1	1	1	0
ENSG00000161638	integrin subunit alpha 5 [Source:HGNC Symbol;Acc:HGNC:6141]	ITGA5	-3080	12	1	1	0
ENSG00000175115	phosphofurin acidic cluster sorting protein 1 [Source:HGNC Symbol;Acc:HGNC:30032]	PACS1	-2500	14	1	1	0
ENSG00000007174	dynein axonemal heavy chain 9 [Source:HGNC Symbol;Acc:HGNC:2953]	DNAH9	-2600	8	1	1	0
ENSG00000166228	pterin-4 alpha-carbinolamine dehydratase 1 [Source:HGNC Symbol;Acc:HGNC:8646]	PCBD1	-165	2	1	1	0
ENSG00000075131	TIMELESS interacting protein [Source:HGNC Symbol;Acc:HGNC:30750]	TIPIN	-1290	5	1	1	0
ENSG00000076382	sperm associated antigen 5 [Source:HGNC Symbol;Acc:HGNC:13452]	SPAG5	-3470	15	1	1	0
ENSG00000135912	tubulin tyrosine ligase like 4 [Source:HGNC Symbol;Acc:HGNC:28976]	TTLL4	-7750	19	1	1	0
ENSG00000131116	zinc finger protein 428 [Source:HGNC Symbol;Acc:HGNC:20804]	ZNF428	-407	2	1	1	0
ENSG00000163808	kinesin family member 15 [Source:HGNC Symbol;Acc:HGNC:17273]	KIF15	-2290	6	1	1	0
ENSG00000116539	ASH1 like histone lysine methyltransferase [Source:HGNC Symbol;Acc:HGNC:19088]	ASH1L	-569	6	1	1	0
ENSG00000119335	SET nuclear proto-oncogene [Source:HGNC Symbol;Acc:HGNC:10760]	SET	-4150	9	1	1	0
ENSG00000032444	patatin like phospholipase domain containing 6 [Source:HGNC Symbol;Acc:HGNC:16268]	PNPLA6	-8380	23	1	1	0
ENSG00000221886	zinc finger BED-type containing 8 [Source:HGNC Symbol;Acc:HGNC:30804]	ZBED8	-155	1	1	1	0
ENSG00000172889	EGF like domain multiple 7 [Source:HGNC Symbol;Acc:HGNC:20594]	EGFL7	-1130	6	1	1	0
ENSG00000125485	DEAD-box helicase 31 [Source:HGNC Symbol;Acc:HGNC:16715]	DDX31	-1610	6	1	1	0
ENSG00000108468	chromobox 1 [Source:HGNC Symbol;Acc:HGNC:1551]	CBX1	-1500	5	1	1	0
ENSG00000163956	LDL receptor related protein associated protein 1 [Source:HGNC Symbol;Acc:HGNC:6701]	LRPAP1	-194	5	1	1	0
ENSG00000146267	failed axon connections homolog, metaxin like GST domain containing [Source:HGNC Symbol;Acc:HGNC:20742]	FAXC	-1620	3	1	1	0
ENSG00000106683	LIM domain kinase 1 [Source:HGNC Symbol;Acc:HGNC:6613]	LIMK1	-1240	7	1	1	0
ENSG00000119326	catenin alpha like 1 [Source:HGNC Symbol;Acc:HGNC:2512]	CTNNAL1	-1010	4	1	1	0
ENSG00000280433	novel protein, similar to trafficking protein particle complex 10 TRAPPC10	FP565260.6	-34.1	1	1	1	0
ENSG00000009780	family with sequence similarity 76 member A [Source:HGNC Symbol;Acc:HGNC:28530]	FAM76A	-1470	6	1	1	0
ENSG00000125814	NSF attachment protein beta [Source:HGNC Symbol;Acc:HGNC:15751]	NAPB	-2520	6	1	1	0
ENSG00000137462	toll like receptor 2 [Source:HGNC Symbol;Acc:HGNC:11848]	TLR2	-1970	7	1	1	0
ENSG00000154305	MIA SH3 domain ER export factor 3 [Source:HGNC Symbol;Acc:HGNC:24008]	MIA3	-657	10	1	1	0
ENSG00000116711	phospholipase A2 group IVA [Source:HGNC Symbol;Acc:HGNC:9035]	PLA2G4A	-304	1	1	1	0
ENSG00000242265	paternally expressed 10 [Source:HGNC Symbol;Acc:HGNC:14005]	PEG10	-3340	7	1	1	0
ENSG00000090863	golgi glycoprotein 1 [Source:HGNC Symbol;Acc:HGNC:4316]	GLG1	-3920	12	1	1	0
ENSG00000149657	LSM family member 14B [Source:HGNC Symbol;Acc:HGNC:15887]	LSM14B	-468	4	1	1	0
ENSG00000170458	CD14 molecule [Source:HGNC Symbol;Acc:HGNC:1628]	CD14	-1370	4	1	1	0
ENSG00000103876	fumarylacetoacetate hydrolase [Source:HGNC Symbol;Acc:HGNC:3579]	FAH	-4020	13	1	1	0
ENSG00000115073	actin related protein 1B [Source:HGNC Symbol;Acc:HGNC:168]	ACTR1B	-145	2	1	1	0
ENSG00000111554	Mdm1 nuclear protein [Source:HGNC Symbol;Acc:HGNC:29917]	MDM1	-4870	14	1	1	0
ENSG00000132694	Rho guanine nucleotide exchange factor 11 [Source:HGNC Symbol;Acc:HGNC:14580]	ARHGEF11	-1490	6	1	1	0
ENSG00000270647	TATA-box binding protein associated factor 15 [Source:HGNC Symbol;Acc:HGNC:11547]	TAF15	-143	1	1	1	0
ENSG00000088986	dynein light chain LC8-type 1 [Source:HGNC Symbol;Acc:HGNC:15476]	DYNLL1	-2320	10	1	1	0
ENSG00000256053	cytochrome c oxidase assembly factor 8 [Source:HGNC Symbol;Acc:HGNC:20492]	COA8	-3430	14	1	1	0
ENSG00000169241	solute carrier family 50 member 1 [Source:HGNC Symbol;Acc:HGNC:30657]	SLC50A1	-4620	14	1	1	0
ENSG00000107521	HPS1 biogenesis of lysosomal organelles complex 3 subunit 1 [Source:HGNC Symbol;Acc:HGNC:5163]	HPS1	-3620	14	1	1	0
ENSG00000144029	mitochondrial ribosomal protein S5 [Source:HGNC Symbol;Acc:HGNC:14498]	MRPS5	-1540	7	1	1	0
ENSG00000136867	solute carrier family 31 member 2 [Source:HGNC Symbol;Acc:HGNC:11017]	SLC31A2	-425	2	1	1	0
ENSG00000173575	chromodomain helicase DNA binding protein 2 [Source:HGNC Symbol;Acc:HGNC:1917]	CHD2	-5330	26	1	1	0
ENSG00000169814	biotinidase [Source:HGNC Symbol;Acc:HGNC:1122]	BTD	-9670	24	1	1	0
ENSG00000181577	chromosome 6 open reading frame 223 [Source:HGNC Symbol;Acc:HGNC:28692]	C6orf223	-628	3	1	1	0
ENSG00000157538	VPS26 endosomal protein sorting factor C [Source:HGNC Symbol;Acc:HGNC:3044]	VPS26C	-2370	12	1	1	0
ENSG00000184371	colony stimulating factor 1 [Source:HGNC Symbol;Acc:HGNC:2432]	CSF1	-1640	7	1	1	0
ENSG00000188368	proline rich 19 [Source:HGNC Symbol;Acc:HGNC:33728]	PRR19	-1060	3	1	1	0
ENSG00000103326	calpain 15 [Source:HGNC Symbol;Acc:HGNC:11182]	CAPN15	-1920	7	1	1	0
ENSG00000076924	XPA binding protein 2 [Source:HGNC Symbol;Acc:HGNC:14089]	XAB2	-940	3	1	1	0
ENSG00000011028	mannose receptor C type 2 [Source:HGNC Symbol;Acc:HGNC:16875]	MRC2	-1290	6	1	1	0
ENSG00000115183	tetratricopeptide repeat, ankyrin repeat and coiled-coil containing 1 [Source:HGNC Symbol;Acc:HGNC:29364]	TANC1	-563	4	1	1	0
ENSG00000142409	zinc finger protein 787 [Source:HGNC Symbol;Acc:HGNC:26998]	ZNF787	-231	2	1	1	0
ENSG00000144369	family with sequence similarity 171 member B [Source:HGNC Symbol;Acc:HGNC:29412]	FAM171B	-275	1	1	1	0
ENSG00000161013	alpha-1,3-mannosyl-glycoprotein 4-beta-N-acetylglucosaminyltransferase B [Source:HGNC Symbol;Acc:HGNC:7048]	MGAT4B	-7210	22	1	1	0
ENSG00000162869	protein phosphatase 1 regulatory subunit 21 [Source:HGNC Symbol;Acc:HGNC:30595]	PPP1R21	-1760	8	1	1	0
ENSG00000159658	EF-hand calcium binding domain 14 [Source:HGNC Symbol;Acc:HGNC:29051]	EFCAB14	-2400	7	1	1	0
ENSG00000227761	BCL2 associated athanogene 6 [Source:HGNC Symbol;Acc:HGNC:13919]	BAG6	-12400	29	1	1	0
ENSG00000094916	chromobox 5 [Source:HGNC Symbol;Acc:HGNC:1555]	CBX5	-1590	5	1	1	0
ENSG00000175768	translocase of outer mitochondrial membrane 5 [Source:HGNC Symbol;Acc:HGNC:31369]	TOMM5	-638	4	1	1	0
ENSG00000182253	synemin [Source:HGNC Symbol;Acc:HGNC:24466]	SYNM	-788	3	1	1	0
ENSG00000182473	exocyst complex component 7 [Source:HGNC Symbol;Acc:HGNC:23214]	EXOC7	-7040	19	1	1	0
ENSG00000143420	endosulfine alpha [Source:HGNC Symbol;Acc:HGNC:3360]	ENSA	-4880	14	1	1	0
ENSG00000142453	coactivator associated arginine methyltransferase 1 [Source:HGNC Symbol;Acc:HGNC:23393]	CARM1	-2670	8	1	1	0
ENSG00000169744	LIM domain binding 2 [Source:HGNC Symbol;Acc:HGNC:6533]	LDB2	-1880	10	1	1	0
ENSG00000137474	myosin VIIA [Source:HGNC Symbol;Acc:HGNC:7606]	MYO7A	-2830	12	1	1	0
ENSG00000101577	lipin 2 [Source:HGNC Symbol;Acc:HGNC:14450]	LPIN2	-834	3	1	1	0
ENSG00000138180	centrosomal protein 55 [Source:HGNC Symbol;Acc:HGNC:1161]	CEP55	-315	2	1	1	0
ENSG00000180264	adhesion G protein-coupled receptor D2 [Source:HGNC Symbol;Acc:HGNC:18651]	ADGRD2	-2140	5	1	1	0
ENSG00000130702	laminin subunit alpha 5 [Source:HGNC Symbol;Acc:HGNC:6485]	LAMA5	-2400	13	1	1	0
ENSG00000103495	MYC associated zinc finger protein [Source:HGNC Symbol;Acc:HGNC:6914]	MAZ	-6180	15	1	1	0
ENSG00000125868	destrin, actin depolymerizing factor [Source:HGNC Symbol;Acc:HGNC:15750]	DSTN	-59.8	2	1	1	0
ENSG00000109270	late endosomal/lysosomal adaptor, MAPK and MTOR activator 3 [Source:HGNC Symbol;Acc:HGNC:15606]	LAMTOR3	-29.4	2	1	1	0
ENSG00000168591	transmembrane and ubiquitin like domain containing 2 [Source:HGNC Symbol;Acc:HGNC:28459]	TMUB2	-4030	14	1	1	0
ENSG00000140259	microfibril associated protein 1 [Source:HGNC Symbol;Acc:HGNC:7032]	MFAP1	-157	1	1	1	0
ENSG00000069849	ATPase Na+/K+ transporting subunit beta 3 [Source:HGNC Symbol;Acc:HGNC:806]	ATP1B3	-2650	9	1	1	0
ENSG00000064547	lysophosphatidic acid receptor 2 [Source:HGNC Symbol;Acc:HGNC:3168]	LPAR2	-2130	8	1	1	0
ENSG00000078098	fibroblast activation protein alpha [Source:HGNC Symbol;Acc:HGNC:3590]	FAP	-2490	13	1	1	0
ENSG00000166436	tripartite motif containing 66 [Source:HGNC Symbol;Acc:HGNC:29005]	TRIM66	-2880	9	1	1	0
ENSG00000279968	GVQW motif containing 2 [Source:HGNC Symbol;Acc:HGNC:51715]	GVQW2	-90.9	2	1	1	0
ENSG00000112367	FIG4 phosphoinositide 5-phosphatase [Source:HGNC Symbol;Acc:HGNC:16873]	FIG4	-1390	4	1	1	0
ENSG00000100292	heme oxygenase 1 [Source:HGNC Symbol;Acc:HGNC:5013]	HMOX1	-654	3	1	1	0
ENSG00000114439	BBX high mobility group box domain containing [Source:HGNC Symbol;Acc:HGNC:14422]	BBX	-9950	25	1	1	0
ENSG00000213722	dimethylarginine dimethylaminohydrolase 2 [Source:HGNC Symbol;Acc:HGNC:2716]	DDAH2	-4970	9	1	1	0
ENSG00000241185	ribosomal protein L21 pseudogene 122	AC005410.1	-339	2	1	1	0
ENSG00000003989	solute carrier family 7 member 2 [Source:HGNC Symbol;Acc:HGNC:11060]	SLC7A2	-1870	5	1	1	0
ENSG00000123562	mortality factor 4 like 2 [Source:HGNC Symbol;Acc:HGNC:16849]	MORF4L2	-4680	14	1	1	0
ENSG00000141337	arylsulfatase G [Source:HGNC Symbol;Acc:HGNC:24102]	ARSG	-1810	8	1	1	0
ENSG00000282458	WASP family homolog 5, pseudogene [Source:HGNC Symbol;Acc:HGNC:33884]	WASH5P	-3110	9	1	1	0
ENSG00000131471	amine oxidase copper containing 3 [Source:HGNC Symbol;Acc:HGNC:550]	AOC3	-1150	5	1	1	0
ENSG00000174013	F-box protein 45 [Source:HGNC Symbol;Acc:HGNC:29148]	FBXO45	-222	1	1	1	0
ENSG00000120899	protein tyrosine kinase 2 beta [Source:HGNC Symbol;Acc:HGNC:9612]	PTK2B	-3490	16	1	1	0
ENSG00000153179	Ras association domain family member 3 [Source:HGNC Symbol;Acc:HGNC:14271]	RASSF3	-2340	5	1	1	0
ENSG00000197381	adenosine deaminase RNA specific B1 [Source:HGNC Symbol;Acc:HGNC:226]	ADARB1	-5720	14	1	1	0
ENSG00000164220	coagulation factor II thrombin receptor like 2 [Source:HGNC Symbol;Acc:HGNC:3539]	F2RL2	-376	1	1	1	0
ENSG00000088038	CCR4-NOT transcription complex subunit 3 [Source:HGNC Symbol;Acc:HGNC:7879]	CNOT3	-4130	12	1	1	0
ENSG00000158092	NCK adaptor protein 1 [Source:HGNC Symbol;Acc:HGNC:7664]	NCK1	-3700	11	1	1	0
ENSG00000155100	OTU domain containing 6B [Source:HGNC Symbol;Acc:HGNC:24281]	OTUD6B	-2010	5	1	1	0
ENSG00000215252	golgin A8 family member B [Source:HGNC Symbol;Acc:HGNC:31973]	GOLGA8B	-3120	10	1	1	0
ENSG00000166965	RCC1 domain containing 1 [Source:HGNC Symbol;Acc:HGNC:30457]	RCCD1	-1010	7	1	1	0
ENSG00000165702	growth factor independent 1B transcriptional repressor [Source:HGNC Symbol;Acc:HGNC:4238]	GFI1B	-2760	7	1	1	0
ENSG00000109606	DEAH-box helicase 15 [Source:HGNC Symbol;Acc:HGNC:2738]	DHX15	-1680	9	1	1	0
ENSG00000214756	citrate synthase lysine methyltransferase [Source:HGNC Symbol;Acc:HGNC:33113]	CSKMT	-190	3	1	1	0
ENSG00000166411	isocitrate dehydrogenase (NAD(+)) 3 alpha [Source:HGNC Symbol;Acc:HGNC:5384]	IDH3A	-6310	21	1	1	0
ENSG00000126215	X-ray repair cross complementing 3 [Source:HGNC Symbol;Acc:HGNC:12830]	XRCC3	-5810	14	1	1	0
ENSG00000167470	midnolin [Source:HGNC Symbol;Acc:HGNC:16298]	MIDN	-1510	5	1	1	0
ENSG00000125730	complement C3 [Source:HGNC Symbol;Acc:HGNC:1318]	C3	-1120	17	1	1	0
ENSG00000145685	LHFPL tetraspan subfamily member 2 [Source:HGNC Symbol;Acc:HGNC:6588]	LHFPL2	-2320	7	1	1	0
ENSG00000177700	RNA polymerase II subunit L [Source:HGNC Symbol;Acc:HGNC:9199]	POLR2L	-145	1	1	1	0
ENSG00000175548	ALG10 alpha-1,2-glucosyltransferase B [Source:HGNC Symbol;Acc:HGNC:31088]	ALG10B	-1050	3	1	1	0
ENSG00000137573	sulfatase 1 [Source:HGNC Symbol;Acc:HGNC:20391]	SULF1	-5440	20	1	1	0
ENSG00000223573	TINCR ubiquitin domain containing [Source:HGNC Symbol;Acc:HGNC:14607]	TINCR	-448	4	1	1	0
ENSG00000263961	regulator of hemoglobinization and erythroid cell expansion [Source:HGNC Symbol;Acc:HGNC:25341]	RHEX	-648	4	1	1	0
ENSG00000164294	glutathione peroxidase 8 (putative) [Source:HGNC Symbol;Acc:HGNC:33100]	GPX8	-2200	5	1	1	0
ENSG00000087085	acetylcholinesterase (Cartwright blood group) [Source:HGNC Symbol;Acc:HGNC:108]	ACHE	-2800	11	1	1	0
ENSG00000117751	protein phosphatase 1 regulatory subunit 8 [Source:HGNC Symbol;Acc:HGNC:9296]	PPP1R8	-1530	4	1	1	0
ENSG00000197249	serpin family A member 1 [Source:HGNC Symbol;Acc:HGNC:8941]	SERPINA1	-4450	14	1	1	0
ENSG00000006638	thromboxane A2 receptor [Source:HGNC Symbol;Acc:HGNC:11608]	TBXA2R	-1440	3	1	1	0
ENSG00000138757	G3BP stress granule assembly factor 2 [Source:HGNC Symbol;Acc:HGNC:30291]	G3BP2	-5290	18	1	1	0
ENSG00000272281	transmembrane phosphoinositide 3-phosphatase and tensin homolog 2 pseudogene 2 [Source:HGNC Symbol;Acc:HGNC:38076]	TPTE2P2	-1550	6	1	1	0
ENSG00000213619	NADH:ubiquinone oxidoreductase core subunit S3 [Source:HGNC Symbol;Acc:HGNC:7710]	NDUFS3	-2310	11	1	1	0
ENSG00000258352	interferon induced transmembrane protein 3 (1-8U) (IFITM3) pseudogene	AC119044.1	-10.4	1	1	1	0
ENSG00000169738	dicarbonyl and L-xylulose reductase [Source:HGNC Symbol;Acc:HGNC:18985]	DCXR	-5410	18	1	1	0
ENSG00000108344	proteasome 26S subunit, non-ATPase 3 [Source:HGNC Symbol;Acc:HGNC:9560]	PSMD3	-1170	4	1	1	0
ENSG00000110768	general transcription factor IIH subunit 1 [Source:HGNC Symbol;Acc:HGNC:4655]	GTF2H1	-3410	15	1	1	0
ENSG00000063322	mediator complex subunit 29 [Source:HGNC Symbol;Acc:HGNC:23074]	MED29	-1070	5	1	1	0
ENSG00000121691	catalase [Source:HGNC Symbol;Acc:HGNC:1516]	CAT	-665	5	1	1	0
ENSG00000196616	alcohol dehydrogenase 1B (class I), beta polypeptide [Source:HGNC Symbol;Acc:HGNC:250]	ADH1B	-2510	6	1	1	0
ENSG00000168028	ribosomal protein SA [Source:HGNC Symbol;Acc:HGNC:6502]	RPSA	-1200	8	1	1	0
ENSG00000182004	small nuclear ribonucleoprotein polypeptide E [Source:HGNC Symbol;Acc:HGNC:11161]	SNRPE	-738	5	1	1	0
ENSG00000213923	casein kinase 1 epsilon [Source:HGNC Symbol;Acc:HGNC:2453]	CSNK1E	-1900	13	1	1	0
ENSG00000179010	Morf4 family associated protein 1 [Source:HGNC Symbol;Acc:HGNC:24549]	MRFAP1	-1100	4	1	1	0
ENSG00000118193	kinesin family member 14 [Source:HGNC Symbol;Acc:HGNC:19181]	KIF14	-256	1	1	1	0
ENSG00000260916	cell cycle progression 1 [Source:HGNC Symbol;Acc:HGNC:24227]	CCPG1	-3030	12	1	1	0
ENSG00000100239	protein phosphatase 6 regulatory subunit 2 [Source:HGNC Symbol;Acc:HGNC:19253]	PPP6R2	-1390	8	1	1	0
ENSG00000081087	osteoclastogenesis associated transmembrane protein 1 [Source:HGNC Symbol;Acc:HGNC:21652]	OSTM1	-1460	6	1	1	0
ENSG00000124172	ATP synthase F1 subunit epsilon [Source:HGNC Symbol;Acc:HGNC:838]	ATP5F1E	-34.9	2	1	1	0
ENSG00000204003	novel protein	AL355987.1	-240	1	1	1	0
ENSG00000099381	SET domain containing 1A, histone lysine methyltransferase [Source:HGNC Symbol;Acc:HGNC:29010]	SETD1A	-483	2	1	1	0
ENSG00000053747	laminin subunit alpha 3 [Source:HGNC Symbol;Acc:HGNC:6483]	LAMA3	-3430	14	1	1	0
ENSG00000084636	collagen type XVI alpha 1 chain [Source:HGNC Symbol;Acc:HGNC:2193]	COL16A1	-3570	16	1	1	0
ENSG00000177842	zinc finger protein 620 [Source:HGNC Symbol;Acc:HGNC:28742]	ZNF620	-868	4	1	1	0
ENSG00000119559	chromosome 19 open reading frame 25 [Source:HGNC Symbol;Acc:HGNC:26711]	C19orf25	-2970	12	1	1	0
ENSG00000138119	myoferlin [Source:HGNC Symbol;Acc:HGNC:3656]	MYOF	-2080	8	1	1	0
ENSG00000156853	zinc finger protein 689 [Source:HGNC Symbol;Acc:HGNC:25173]	ZNF689	-2140	5	1	1	0
ENSG00000168528	serine incorporator 2 [Source:HGNC Symbol;Acc:HGNC:23231]	SERINC2	-1550	5	1	1	0
ENSG00000075292	zinc finger protein 638 [Source:HGNC Symbol;Acc:HGNC:17894]	ZNF638	-5740	26	1	1	0
ENSG00000169439	syndecan 2 [Source:HGNC Symbol;Acc:HGNC:10659]	SDC2	-1690	7	1	1	0
ENSG00000270629	NBPF member 14 [Source:HGNC Symbol;Acc:HGNC:25232]	NBPF14	-3170	9	1	1	0
ENSG00000163608	nucleolus and neural progenitor protein [Source:HGNC Symbol;Acc:HGNC:24496]	NEPRO	-9340	23	1	1	0
ENSG00000181104	coagulation factor II thrombin receptor [Source:HGNC Symbol;Acc:HGNC:3537]	F2R	-173	1	1	1	0
ENSG00000144645	oxysterol binding protein like 10 [Source:HGNC Symbol;Acc:HGNC:16395]	OSBPL10	-3690	18	1	1	0
ENSG00000117114	adhesion G protein-coupled receptor L2 [Source:HGNC Symbol;Acc:HGNC:18582]	ADGRL2	-4000	16	1	1	0
ENSG00000131979	GTP cyclohydrolase 1 [Source:HGNC Symbol;Acc:HGNC:4193]	GCH1	-2600	6	1	1	0
ENSG00000002549	leucine aminopeptidase 3 [Source:HGNC Symbol;Acc:HGNC:18449]	LAP3	-3240	10	1	1	0
ENSG00000004478	FKBP prolyl isomerase 4 [Source:HGNC Symbol;Acc:HGNC:3720]	FKBP4	-1440	6	1	1	0
ENSG00000142731	polo like kinase 4 [Source:HGNC Symbol;Acc:HGNC:11397]	PLK4	-2940	10	1	1	0
ENSG00000125351	UPF3B regulator of nonsense mediated mRNA decay [Source:HGNC Symbol;Acc:HGNC:20439]	UPF3B	-896	4	1	1	0
ENSG00000228896	Ski2 like RNA helicase [Source:HGNC Symbol;Acc:HGNC:10898]	SKIV2L	-5260	13	1	1	0
ENSG00000105717	PBX homeobox 4 [Source:HGNC Symbol;Acc:HGNC:13403]	PBX4	-294	4	1	1	0
ENSG00000173660	ubiquinol-cytochrome c reductase hinge protein [Source:HGNC Symbol;Acc:HGNC:12590]	UQCRH	-465	4	1	1	0
ENSG00000198585	nudix hydrolase 16 [Source:HGNC Symbol;Acc:HGNC:26442]	NUDT16	-554	2	1	1	0
ENSG00000163848	zinc finger protein 148 [Source:HGNC Symbol;Acc:HGNC:12933]	ZNF148	-2910	9	1	1	0
ENSG00000132313	mitochondrial ribosomal protein L35 [Source:HGNC Symbol;Acc:HGNC:14489]	MRPL35	-284	3	1	1	0
ENSG00000029993	high mobility group box 3 [Source:HGNC Symbol;Acc:HGNC:5004]	HMGB3	-1130	4	1	1	0
ENSG00000068323	transcription factor binding to IGHM enhancer 3 [Source:HGNC Symbol;Acc:HGNC:11752]	TFE3	-1420	4	1	1	0
ENSG00000182796	transmembrane protein 198B (pseudogene) [Source:HGNC Symbol;Acc:HGNC:43629]	TMEM198B	-3480	14	1	1	0
ENSG00000277414	leukocyte immunoglobulin like receptor B5 [Source:HGNC Symbol;Acc:HGNC:6609]	LILRB5	-3090	10	1	1	0
ENSG00000122299	zinc finger CCCH-type containing 7A [Source:HGNC Symbol;Acc:HGNC:30959]	ZC3H7A	-2880	16	1	1	0
ENSG00000176171	BCL2 interacting protein 3 [Source:HGNC Symbol;Acc:HGNC:1084]	BNIP3	-542	3	1	1	0
ENSG00000087077	thyroid hormone receptor interactor 6 [Source:HGNC Symbol;Acc:HGNC:12311]	TRIP6	-1670	7	1	1	0
ENSG00000117650	NIMA related kinase 2 [Source:HGNC Symbol;Acc:HGNC:7745]	NEK2	-362	4	1	1	0
ENSG00000151490	protein tyrosine phosphatase receptor type O [Source:HGNC Symbol;Acc:HGNC:9678]	PTPRO	-4690	11	1	1	0
ENSG00000010327	stabilin 1 [Source:HGNC Symbol;Acc:HGNC:18628]	STAB1	-1090	8	1	1	0
ENSG00000110651	CD81 molecule [Source:HGNC Symbol;Acc:HGNC:1701]	CD81	-4910	16	1	1	0
ENSG00000211890	immunoglobulin heavy constant alpha 2 (A2m marker) [Source:HGNC Symbol;Acc:HGNC:5479]	IGHA2	-139	1	1	1	0
ENSG00000163002	nucleoporin 35 [Source:HGNC Symbol;Acc:HGNC:29797]	NUP35	-2020	7	1	1	0
ENSG00000223775	mitochondrial ribosomal protein S18B [Source:HGNC Symbol;Acc:HGNC:14516]	MRPS18B	-1050	4	1	1	0
[truncated: 16,598 more rows]

## Sheet: KEY
Column Name	Column Content Description
gene_id	Ensembl ID
description	brief description including full gene name
symbol	the HGNC-approved gene symbol; you can search the gene symbol on HGNC's website (https://www.genenames.org/) for more information.
lr	likelihood ratio
df	# of alternate transcripts present; df + 1 = total # of splice variants present in the dataset
pvalue	The p-value is the probability that the result is a false-positive. P-values below 0.05 are typically considered to be significant.
adj_pvalue	This is the p-value after performing the Benjamini-Hochberg correction for multiple testing (gives you a more stringent p-value, lower likelihood of false positives).
mlog10PValue	The mlog10PValue
NOTE: Should you desire to discover which transcripts of a certain gene are present in the BCNHL dataset, see the "tx_ids" column in Supplementary File S1.
