# Supplementary material for: Joint Secondary Transcriptomic Analysis of Non-Hodgkin’s B-Cell Lymphomas Predicts Reliance on Pathways Associated with the Extracellular Matrix and Robust Diagnostic Biomarkers
Source: J Bioinform Syst Biol. Author manuscript; Available in PMC 2023 Mar 2. (PMC9980876; doi:10.26502/jbsb.5107040)
Supplement: Supply [file NIHMS1870914-supplement-Supply.zip › SUPPLEMENTARY_MATERIALS_Lymphoma_transcr_NR-S/S5_File.xlsx]

## Sheet: camera_dge_results_treatmentLym
GeneSet	NGenes	Correlation	Direction	PValue	FDR
GO_PROTEIN_CHROMOPHORE_LINKAGE	6	-0.0146513	Down	0.000190322	0.965424
GO_LIPOPOLYSACCHARIDE_BINDING	18	0.0599817	Up	0.00195421	0.965424
HP_ABNORMAL_ORAL_GLUCOSE_TOLERANCE	6	0.00488373	Down	0.00197935	0.965424
HP_CONGENITAL_MUSCULAR_TORTICOLLIS	7	0.139125	Up	0.00202163	0.965424
HP_MATURITY_ONSET_DIABETES_OF_THE_YOUNG	5	-0.0234956	Down	0.00233561	0.965424
GO_NEGATIVE_REGULATION_OF_HUMORAL_IMMUNE_RESPONSE_MEDIATED_BY_CIRCULATING_IMMUNOGLOBULIN	4	-0.0626588	Down	0.00266448	0.965424
GO_G_PROTEIN_COUPLED_RECEPTOR_KINASE_ACTIVITY	6	-0.0261732	Down	0.00273351	0.965424
GO_REGULATION_OF_SMOOTH_MUSCLE_CELL_CHEMOTAXIS	7	0.0778753	Up	0.00293509	0.965424
HP_NEONATAL_INSULIN_DEPENDENT_DIABETES_MELLITUS	10	0.00906117	Down	0.00343346	0.965424
HP_ARTERIOVENOUS_MALFORMATION	50	0.0349429	Up	0.00360344	0.965424
GO_PHOTORECEPTOR_ACTIVITY	4	0.080699	Down	0.00370672	0.965424
GO_HIGH_DENSITY_LIPOPROTEIN_PARTICLE_BINDING	7	0.015641	Up	0.00380654	0.965424
GO_SMOOTH_MUSCLE_CELL_CHEMOTAXIS	9	0.0774215	Up	0.00382159	0.965424
GO_NEGATIVE_REGULATION_OF_RETINOIC_ACID_RECEPTOR_SIGNALING_PATHWAY	5	0.117857	Up	0.00384809	0.965424
GO_POSITIVE_REGULATION_OF_CHOLESTEROL_ESTERIFICATION	3	0.164996	Up	0.00416844	0.965424
GO_NEGATIVE_REGULATION_OF_ISOTYPE_SWITCHING	5	0.0278964	Up	0.00441679	0.965424
HP_PSEUDOBULBAR_PARALYSIS	11	0.0340701	Up	0.00457321	0.965424
GO_CHORION_DEVELOPMENT	7	0.0209613	Up	0.00467039	0.965424
GO_DORSAL_AORTA_MORPHOGENESIS	7	0.070179	Up	0.00499641	0.965424
GO_REGULATION_OF_HUMORAL_IMMUNE_RESPONSE_MEDIATED_BY_CIRCULATING_IMMUNOGLOBULIN	12	0.0524762	Down	0.00517964	0.965424
HP_MEMBRANOPROLIFERATIVE_GLOMERULONEPHRITIS	7	0.202228	Up	0.00546771	0.965424
GO_CHORIONIC_TROPHOBLAST_CELL_DIFFERENTIATION	5	0.0246032	Up	0.00556903	0.965424
GO_MULTI_ORGANISM_MEMBRANE_FUSION	8	0.106434	Up	0.00571566	0.965424
GO_POSITIVE_REGULATION_OF_MACROPHAGE_ACTIVATION	16	0.0400612	Up	0.00572118	0.965424
HP_ABNORMAL_INTERNAL_CAROTID_ARTERY_MORPHOLOGY	6	-0.000369904	Down	0.00589345	0.965424
GO_EXTRAEMBRYONIC_MEMBRANE_DEVELOPMENT	8	0.0271299	Up	0.00594942	0.965424
GO_CHEMOATTRACTANT_ACTIVITY	23	0.0448956	Up	0.006517	0.965424
HP_ELEVATED_HEMOGLOBIN_A1C	7	0.0211795	Down	0.0066825	0.965424
GO_CDC42_PROTEIN_SIGNAL_TRANSDUCTION	10	0.140726	Up	0.00678191	0.965424
GO_POSITIVE_REGULATION_OF_CELL_CELL_ADHESION_MEDIATED_BY_CADHERIN	15	0.0535543	Up	0.00695088	0.965424
HP_HETEROCHROMIA_IRIDIS	16	0.0207375	Up	0.00708432	0.965424
HP_HEPATOCELLULAR_ADENOMA	9	-0.0296083	Down	0.00734687	0.965424
GO_NEGATIVE_REGULATION_OF_SUBSTRATE_ADHESION_DEPENDENT_CELL_SPREADING	12	0.04946	Up	0.00772697	0.965424
GO_CHYLOMICRON_REMODELING	3	0.315887	Up	0.00862657	0.965424
GO_NEGATIVE_REGULATION_OF_NLRP3_INFLAMMASOME_COMPLEX_ASSEMBLY	4	-0.00305218	Down	0.00879177	0.965424
HP_HYPEREXTENSIBILITY_AT_WRISTS	5	0.267474	Up	0.00884052	0.965424
HP_NODULAR_GOITER	7	-0.00172227	Up	0.00904361	0.965424
GO_ELASTIN_CATABOLIC_PROCESS	3	0.31877	Up	0.0092414	0.965424
GO_COMPLEMENT_COMPONENT_C1Q_COMPLEX_BINDING	6	0.0723137	Up	0.00940643	0.965424
HP_MUSCLE_FIBER_NECROSIS	5	0.196089	Up	0.00954343	0.965424
GO_OLFACTORY_LOBE_DEVELOPMENT	19	0.0492048	Up	0.00974863	0.965424
GO_STORE_OPERATED_CALCIUM_ENTRY	17	-0.00924443	Down	0.00985797	0.965424
GO_PROGRAMMED_CELL_DEATH_INVOLVED_IN_CELL_DEVELOPMENT	9	0.0118512	Up	0.0102531	0.965424
HP_CACHEXIA	54	0.0148528	Up	0.0102558	0.965424
HP_PSEUDOBULBAR_SIGNS	23	0.0474346	Up	0.0104081	0.965424
GO_OLFACTORY_BULB_INTERNEURON_DEVELOPMENT	4	0.172643	Up	0.0106183	0.965424
GO_OLFACTORY_BULB_INTERNEURON_DIFFERENTIATION	4	0.172643	Up	0.0106183	0.965424
GO_CHYLOMICRON	6	0.180252	Up	0.0106724	0.965424
HP_ANKLE_FLEXION_CONTRACTURE	30	0.0425896	Up	0.0107698	0.965424
GO_POSITIVE_REGULATION_OF_MITOTIC_NUCLEAR_DIVISION	47	0.0376692	Up	0.0115082	0.965424
GO_NEGATIVE_REGULATION_OF_AMINO_ACID_TRANSPORT	8	-0.0193642	Down	0.0115247	0.965424
HP_DIAPHRAGMATIC_WEAKNESS	13	0.0967586	Up	0.0115708	0.965424
HP_POSTERIOR_RIB_CUPPING	3	0.160169	Up	0.0116484	0.965424
HP_SHOULDER_PAIN	4	0.153834	Up	0.0116656	0.965424
GO_ATP_GATED_ION_CHANNEL_ACTIVITY	5	0.0475351	Down	0.0116956	0.965424
GO_TRIGEMINAL_NERVE_DEVELOPMENT	6	0.217894	Up	0.0117942	0.965424
GO_NEGATIVE_REGULATION_OF_STRESS_ACTIVATED_PROTEIN_KINASE_SIGNALING_CASCADE	38	0.00980498	Down	0.0122875	0.965424
HP_RESTRICTIVE_BEHAVIOR	12	0.00549754	Down	0.0125044	0.965424
GO_WNT_SIGNALING_PATHWAY_INVOLVED_IN_HEART_DEVELOPMENT	6	0.0241247	Up	0.0130435	0.965424
HP_TERATOMA	7	0.0213698	Down	0.0131842	0.965424
HP_DENTAL_CROWDING	74	0.0385633	Up	0.0132333	0.965424
GO_REGULATION_OF_CDC42_PROTEIN_SIGNAL_TRANSDUCTION	4	0.0860244	Up	0.0132561	0.965424
GO_MENAQUINONE_METABOLIC_PROCESS	3	0.19473	Down	0.0133607	0.965424
HP_HYPOCALCEMIC_SEIZURES	10	0.0331479	Up	0.0135095	0.965424
GO_ANATOMICAL_STRUCTURE_REGRESSION	10	0.0480687	Up	0.0135651	0.965424
HP_ARTERIOVENOUS_FISTULA	7	0.012841	Up	0.0135785	0.965424
HP_ABNORMALITY_OF_HAND_JOINT_MOBILITY	22	0.0298983	Up	0.0136255	0.965424
GO_PRESYNAPTIC_ENDOCYTIC_ZONE	8	-0.0183422	Up	0.0138882	0.965424
GO_PROTEIN_PEPTIDYL_PROLYL_ISOMERIZATION	37	0.0243022	Up	0.0139175	0.965424
GO_B_CELL_RECEPTOR_SIGNALING_PATHWAY	141	0.139221	Down	0.0140037	0.965424
GO_LIVER_REGENERATION	30	0.0168893	Up	0.0140208	0.965424
GO_TACHYKININ_RECEPTOR_SIGNALING_PATHWAY	4	-0.089768	Down	0.0142767	0.965424
HP_DISTAL_JOINT_LAXITY	5	0.111539	Up	0.0150373	0.965424
HP_COUGH	132	0.0129451	Down	0.0150837	0.965424
GO_DRUG_BINDING	70	0.0196981	Up	0.0151231	0.965424
GO_EXTRACELLULAR_MATRIX_PROTEIN_BINDING	4	0.15921	Up	0.0151267	0.965424
GO_POSITIVE_REGULATION_OF_CELL_CYCLE_G2_M_PHASE_TRANSITION	29	0.0529166	Up	0.0152262	0.965424
GO_TELOMERE_CAP_COMPLEX	13	-0.011608	Down	0.015227	0.965424
GO_CONDENSED_CHROMOSOME_OUTER_KINETOCHORE	14	0.222661	Up	0.0153089	0.965424
HP_DECREASED_SERUM_COMPLEMENT_FACTOR_I	6	0.334157	Up	0.0154144	0.965424
GO_STRUCTURAL_CONSTITUENT_OF_EYE_LENS	6	0.0342612	Up	0.0157764	0.965424
HP_SINUS_BRADYCARDIA	13	0.0340569	Down	0.015986	0.965424
GO_REGULATION_OF_PENILE_ERECTION	5	0.00156414	Up	0.0161127	0.965424
GO_PRESYNAPTIC_ENDOCYTIC_ZONE_MEMBRANE	6	-0.0457343	Up	0.0161654	0.965424
GO_MESENCHYMAL_CELL_PROLIFERATION_INVOLVED_IN_LUNG_DEVELOPMENT	4	-0.026266	Up	0.0163221	0.965424
HP_SUDDEN_DEATH	13	0.0293008	Down	0.0163853	0.965424
HP_TESTICULAR_ATROPHY	9	0.00138204	Up	0.0164511	0.965424
GO_OXIDOREDUCTASE_ACTIVITY_ACTING_ON_THE_CH_NH2_GROUP_OF_DONORS	14	0.104272	Up	0.0166616	0.965424
GO_PTERIDINE_CONTAINING_COMPOUND_BIOSYNTHETIC_PROCESS	16	0.0716821	Up	0.0167178	0.965424
GO_COMMITMENT_COMPLEX	5	0.16484	Up	0.0167255	0.965424
GO_CELLULAR_RESPONSE_TO_CISPLATIN	6	0.0971386	Up	0.0167343	0.965424
GO_REGULATION_OF_MITOCHONDRIAL_RNA_CATABOLIC_PROCESS	5	0.023723	Up	0.0168168	0.965424
GO_NEGATIVE_REGULATION_OF_METALLOPEPTIDASE_ACTIVITY	7	0.132365	Up	0.0168949	0.965424
GO_POSITIVE_REGULATION_OF_AXON_GUIDANCE	7	0.102034	Up	0.017021	0.965424
HP_ENLARGEMENT_OF_THE_ANKLES	4	0.00273025	Up	0.0171157	0.965424
HP_SPARSE_BONE_TRABECULAE	4	0.00273025	Up	0.0171157	0.965424
GO_OXIDOREDUCTASE_ACTIVITY_ACTING_ON_THE_CH_NH2_GROUP_OF_DONORS_OXYGEN_AS_ACCEPTOR	12	0.175514	Up	0.0173136	0.965424
HP_MACULAR_THICKENING	25	-0.00028117	Down	0.0173154	0.965424
GO_POSITIVE_REGULATION_OF_HUMORAL_IMMUNE_RESPONSE	15	0.00556417	Down	0.0173259	0.965424
HP_ABNORMAL_PANCREAS_SIZE	15	0.0224787	Down	0.0175187	0.965424
GO_MICROGLIAL_CELL_PROLIFERATION	6	0.25596	Up	0.0176866	0.965424
GO_IMPORTIN_ALPHA_FAMILY_PROTEIN_BINDING	7	0.0868886	Up	0.0177841	0.965424
GO_HIS_PURKINJE_SYSTEM_DEVELOPMENT	3	-0.00446529	Up	0.0178899	0.965424
HP_APLASIA_HYPOPLASIA_OF_THE_INNER_EAR	4	0.0431959	Up	0.0179818	0.965424
GO_APOPTOTIC_PROCESS_INVOLVED_IN_MORPHOGENESIS	21	0.0713408	Up	0.0180072	0.965424
GO_ANIMAL_ORGAN_REGENERATION	65	0.0266139	Up	0.0181768	0.965424
GO_CELLULAR_PROTEIN_CONTAINING_COMPLEX_LOCALIZATION	23	0.0178707	Up	0.0181847	0.965424
GO_POSITIVE_REGULATION_OF_DNA_BIOSYNTHETIC_PROCESS	75	0.0429005	Up	0.0182522	0.965424
GO_ANTIGEN_BINDING	226	0.120992	Down	0.0183649	0.965424
GO_REGULATION_OF_RETINOIC_ACID_RECEPTOR_SIGNALING_PATHWAY	12	0.0366382	Up	0.0184514	0.965424
GO_OXIDATIVE_DEMETHYLATION	16	0.0185615	Down	0.0185536	0.965424
GO_IMMUNOGLOBULIN_COMPLEX	159	0.394393	Down	0.018554	0.965424
GO_NEGATIVE_REGULATION_OF_JNK_CASCADE	30	0.00833781	Down	0.0187386	0.965424
GO_RESPONSE_TO_CISPLATIN	10	0.0695936	Up	0.0188437	0.965424
GO_MITOTIC_SPINDLE_ORGANIZATION	120	0.0485625	Up	0.0189076	0.965424
GO_REGULATION_OF_ATRIAL_CARDIAC_MUSCLE_CELL_MEMBRANE_REPOLARIZATION	4	-0.0277468	Down	0.0189946	0.965424
GO_NEGATIVE_REGULATION_OF_EPITHELIAL_CELL_DIFFERENTIATION_INVOLVED_IN_KIDNEY_DEVELOPMENT	3	-0.0945549	Up	0.0190453	0.965424
HP_LONG_THORAX	7	0.0980317	Up	0.0191625	0.965424
GO_HIGH_DENSITY_LIPOPROTEIN_PARTICLE	14	0.150078	Up	0.0191757	0.965424
GO_NEGATIVE_REGULATION_OF_MICROTUBULE_POLYMERIZATION	12	0.00806538	Up	0.0192218	0.965424
GO_MULTI_ORGANISM_CELLULAR_PROCESS	17	0.0439299	Up	0.0193816	0.965424
GO_CELLULAR_RESPONSE_TO_LITHIUM_ION	11	0.0222201	Up	0.0195202	0.965424
GO_CHEMICAL_HOMEOSTASIS_WITHIN_A_TISSUE	10	0.0652936	Up	0.0196015	0.965424
HP_HYPERGLYCEMIA	26	-0.00096949	Down	0.0196452	0.965424
GO_CHYLOMICRON_ASSEMBLY	5	0.0608081	Up	0.0197295	0.965424
HP_DIFFICULTY_STANDING	12	0.0345901	Up	0.0197751	0.965424
GO_REGULATION_OF_LYMPHOCYTE_CHEMOTAXIS	25	0.0318476	Up	0.0199579	0.965424
GO_POSITIVE_REGULATION_OF_OSTEOBLAST_PROLIFERATION	10	0.159809	Up	0.0201091	0.965424
GO_REGULATION_OF_NADP_METABOLIC_PROCESS	5	-0.00499704	Up	0.0201824	0.965424
GO_PRIMITIVE_STREAK_FORMATION	4	0.124933	Up	0.020283	0.965424
HP_CIGARETTE_PAPER_SCARS	5	0.265336	Up	0.0202854	0.965424
GO_SEMAPHORIN_PLEXIN_SIGNALING_PATHWAY_INVOLVED_IN_NEURON_PROJECTION_GUIDANCE	11	0.206732	Up	0.0203062	0.965424
GO_POSITIVE_REGULATION_OF_GLYCOPROTEIN_METABOLIC_PROCESS	23	0.053679	Up	0.0203192	0.965424
HP_ABNORMALITY_OF_VITAMIN_D_METABOLISM	14	0.0370071	Up	0.020432	0.965424
GO_METAPHASE_PLATE_CONGRESSION	60	0.0769745	Up	0.02044	0.965424
GO_SURFACTANT_HOMEOSTASIS	8	0.128414	Up	0.0204554	0.965424
GO_PRIMARY_AMINE_OXIDASE_ACTIVITY	4	0.338718	Up	0.0205046	0.965424
HP_TEMPORAL_CORTICAL_ATROPHY	11	0.00372749	Down	0.02075	0.965424
GO_REGULATION_OF_ANIMAL_ORGAN_MORPHOGENESIS	203	0.031141	Up	0.020816	0.965424
HP_HYPERINTENSITY_OF_CEREBRAL_WHITE_MATTER_ON_MRI	24	0.0879411	Up	0.0209472	0.965424
HP_INCREASED_CIRCULATING_ACTH_LEVEL	11	-0.0262076	Down	0.0211353	0.965424
HP_HYPOCALCIURIA	7	0.075358	Up	0.0212743	0.965424
GO_MEMBRANE_REPOLARIZATION_DURING_ATRIAL_CARDIAC_MUSCLE_CELL_ACTION_POTENTIAL	6	0.0453742	Down	0.0212937	0.965424
GO_REGULATION_OF_MORPHOGENESIS_OF_AN_EPITHELIUM	160	0.0379011	Up	0.0213437	0.965424
GO_VASCULAR_ENDOTHELIAL_GROWTH_FACTOR_RECEPTOR_2_SIGNALING_PATHWAY	5	0.13965	Up	0.0214971	0.965424
GO_REGULATION_OF_MESENCHYMAL_STEM_CELL_DIFFERENTIATION	5	0.013455	Down	0.0215089	0.965424
HP_FIBULAR_BOWING	5	0.0262281	Up	0.021572	0.965424
GO_SPINDLE_ASSEMBLY_INVOLVED_IN_MEIOSIS	5	0.199633	Up	0.0216501	0.965424
GO_POST_EMBRYONIC_ANIMAL_ORGAN_MORPHOGENESIS	7	0.0521417	Up	0.0217702	0.965424
HP_MACROCEPHALY_AT_BIRTH	5	-0.113081	Down	0.0218634	0.965424
GO_MITOTIC_SPINDLE_ASSEMBLY	66	0.0540809	Up	0.021956	0.965424
GO_NEGATIVE_REGULATION_OF_P38MAPK_CASCADE	6	0.144376	Down	0.0221975	0.965424
HP_APLASIA_HYPOPLASIA_OF_THE_SACRUM	10	0.0506217	Up	0.022227	0.965424
GO_RESOLUTION_OF_MEIOTIC_RECOMBINATION_INTERMEDIATES	12	0.0986335	Up	0.0224541	0.965424
GO_CCR_CHEMOKINE_RECEPTOR_BINDING	22	0.103892	Up	0.0224668	0.965424
GO_SHELTERIN_COMPLEX	7	-0.00931786	Down	0.0225405	0.965424
GO_VASCULOGENESIS	64	0.0664367	Up	0.022589	0.965424
GO_ENDODERMAL_CELL_DIFFERENTIATION	35	0.0893946	Up	0.0226067	0.965424
GO_OVARIAN_FOLLICLE_DEVELOPMENT	41	0.023153	Up	0.0228296	0.965424
GO_POSITIVE_REGULATION_OF_CELL_CYCLE_PROCESS	250	0.0297884	Up	0.0231742	0.965424
GO_MEIOTIC_CHROMOSOME_SEPARATION	16	0.154216	Up	0.0233621	0.965424
HP_INCREASED_LAXITY_OF_ANKLES	6	0.165803	Up	0.0234792	0.965424
GO_CIS_TRANS_ISOMERASE_ACTIVITY	34	0.0515735	Up	0.023549	0.965424
HP_LARGE_FOR_GESTATIONAL_AGE	29	0.0105575	Down	0.0236981	0.965424
HP_NEONATAL_ASPHYXIA	6	-0.000439021	Down	0.0237249	0.965424
GO_GRANZYME_MEDIATED_APOPTOTIC_SIGNALING_PATHWAY	5	0.0107518	Up	0.0237428	0.965424
GO_CLATHRIN_SCULPTED_MONOAMINE_TRANSPORT_VESICLE	3	-0.0233739	Down	0.0238178	0.965424
HP_NARROW_ILIAC_WINGS	6	0.0364614	Down	0.0239329	0.965424
GO_PHOSPHOLIPID_EFFLUX	6	0.192013	Up	0.0240472	0.965424
GO_CHROMATIN_INSULATOR_SEQUENCE_BINDING	5	-0.0557619	Down	0.0241656	0.965424
GO_PENILE_ERECTION	7	0.0452588	Up	0.0243425	0.965424
HP_PERIPHERAL_HYPERMYELINATION	3	-0.0464553	Up	0.0245003	0.965424
GO_CELLULAR_RESPONSE_TO_THYROID_HORMONE_STIMULUS	14	0.0297794	Up	0.0245171	0.965424
GO_DORSAL_AORTA_DEVELOPMENT	9	0.088551	Up	0.024565	0.965424
GO_MICROTUBULE_CYTOSKELETON_ORGANIZATION_INVOLVED_IN_MITOSIS	145	0.0460711	Up	0.0245745	0.965424
GO_BRANCHIOMOTOR_NEURON_AXON_GUIDANCE	5	0.0988275	Up	0.0248101	0.965424
HP_ENLARGEMENT_OF_THE_WRISTS	6	0.0484442	Up	0.0248367	0.965424
GO_OSTEOBLAST_DIFFERENTIATION	175	0.0288147	Up	0.0249123	0.965424
GO_G_QUADRUPLEX_DNA_UNWINDING	8	0.166857	Up	0.0250043	0.965424
GO_APOLIPOPROTEIN_A_I_BINDING	4	-0.0609027	Up	0.0250929	0.965424
GO_POSITIVE_REGULATION_OF_MITOTIC_CELL_CYCLE	140	0.027348	Up	0.0251485	0.965424
GO_GAMMA_DELTA_T_CELL_DIFFERENTIATION	13	0.000942571	Down	0.0252653	0.965424
HP_PATELLAR_HYPOPLASIA	6	0.0107232	Up	0.0253332	0.965424
HP_DISPROPORTIONATE_TALL_STATURE	30	0.0315874	Up	0.0254236	0.965424
GO_FIBRILLAR_COLLAGEN_TRIMER	9	0.52687	Up	0.0256782	0.965424
GO_SALIVA_SECRETION	3	0.106936	Up	0.0257288	0.965424
GO_NEGATIVE_REGULATION_OF_KIDNEY_DEVELOPMENT	8	-0.00236819	Up	0.0258163	0.965424
GO_IMMUNOGLOBULIN_RECEPTOR_BINDING	87	0.290452	Down	0.0258474	0.965424
HP_TONGUE_ATROPHY	9	0.0148229	Up	0.0259449	0.965424
HP_HEPATIC_ENCEPHALOPATHY	5	-0.013227	Up	0.025948	0.965424
HP_EPIGASTRIC_PAIN	5	0.107892	Up	0.0259612	0.965424
GO_PURINE_DEOXYRIBONUCLEOTIDE_BIOSYNTHETIC_PROCESS	5	-0.00626046	Down	0.0259917	0.965424
GO_DNA_POLYMERASE_BINDING	18	0.127948	Up	0.0260256	0.965424
HP_INCREASED_LEVEL_OF_L_FUCOSE_IN_URINE	14	0.00357472	Down	0.0260769	0.965424
GO_NEGATIVE_REGULATION_OF_SMOOTH_MUSCLE_CELL_CHEMOTAXIS	4	0.0400728	Up	0.0262038	0.965424
GO_MAMMARY_GLAND_EPITHELIAL_CELL_PROLIFERATION	29	0.0310378	Up	0.0262824	0.965424
GO_RETINAL_CELL_PROGRAMMED_CELL_DEATH	4	-0.0276461	Up	0.0262868	0.965424
GO_POST_EMBRYONIC_EYE_MORPHOGENESIS	5	0.11965	Up	0.0262874	0.965424
GO_POSITIVE_REGULATION_OF_CELL_ADHESION_MOLECULE_PRODUCTION	10	0.0026939	Up	0.0262975	0.965424
GO_NEGATIVE_REGULATION_OF_CHOLESTEROL_METABOLIC_PROCESS	5	0.0251543	Up	0.0263159	0.965424
GO_SYNDECAN_BINDING	6	0.198403	Up	0.0263393	0.965424
GO_GAP_JUNCTION	11	0.0988594	Up	0.0265255	0.965424
GO_CELLULAR_RESPONSE_TO_EPINEPHRINE_STIMULUS	12	0.0230241	Down	0.026575	0.965424
GO_SYNAPTIC_VESICLE_CYTOSKELETAL_TRANSPORT	18	-0.0032252	Down	0.0266402	0.965424
GO_ECTODERMAL_PLACODE_DEVELOPMENT	9	0.0307685	Up	0.026701	0.965424
GO_EARLY_ENDOSOME_TO_GOLGI_TRANSPORT	8	0.0661	Down	0.0267214	0.965424
GO_REGULATION_OF_DNA_TOPOISOMERASE_ATP_HYDROLYZING_ACTIVITY	6	0.0495737	Up	0.0267573	0.965424
GO_TELOMERASE_HOLOENZYME_COMPLEX	20	0.119317	Up	0.0269107	0.965424
GO_SEMAPHORIN_RECEPTOR_COMPLEX	9	0.188328	Up	0.0269411	0.965424
GO_IMMUNOGLOBULIN_COMPLEX_CIRCULATING	85	0.305593	Down	0.0270053	0.965424
GO_BRANCHING_INVOLVED_IN_BLOOD_VESSEL_MORPHOGENESIS	30	0.0602512	Up	0.0270473	0.965424
GO_REGULATION_OF_DENDRITE_EXTENSION	17	0.000124649	Down	0.0270884	0.965424
GO_ANTIBACTERIAL_HUMORAL_RESPONSE	27	0.0483475	Down	0.0271033	0.965424
GO_CRANIAL_GANGLION_DEVELOPMENT	5	0.161511	Up	0.0273908	0.965424
HP_INCREASED_ADIPOSE_TISSUE	6	0.00322689	Down	0.0275005	0.965424
GO_ECTOPIC_GERM_CELL_PROGRAMMED_CELL_DEATH	5	0.0181041	Up	0.0275547	0.965424
GO_LIPID_TRANSPORT_ACROSS_BLOOD_BRAIN_BARRIER	6	0.0695928	Up	0.0275825	0.965424
GO_POSITIVE_REGULATION_OF_FIBROBLAST_PROLIFERATION	44	0.0515939	Up	0.0276692	0.965424
GO_ADHESION_OF_SYMBIONT_TO_HOST	11	0.0859986	Up	0.0276747	0.965424
GO_TRANS_SYNAPTIC_SIGNALING_MODULATING_SYNAPTIC_TRANSMISSION	8	0.0774795	Up	0.027706	0.965424
GO_REGULATION_OF_MICROVILLUS_LENGTH	4	-0.0884348	Down	0.027715	0.965424
GO_TETRAHYDROFOLATE_BIOSYNTHETIC_PROCESS	9	0.133748	Up	0.0278162	0.965424
GO_LYMPHANGIOGENESIS	14	0.200964	Up	0.0280356	0.965424
GO_NUCLEAR_HETEROCHROMATIN	31	0.0363457	Up	0.0282106	0.965424
GO_PROTEIN_CONTAINING_COMPLEX_REMODELING	15	0.128615	Up	0.0284453	0.965424
GO_ANCHORED_COMPONENT_OF_POSTSYNAPTIC_MEMBRANE	4	-0.0999637	Down	0.0285294	0.965424
GO_ANDROGEN_RECEPTOR_BINDING	29	0.01856	Down	0.0286126	0.965424
HP_HEMANGIOMATOSIS	18	0.0188482	Up	0.0288868	0.965424
GO_MATURATION_OF_5_8S_RRNA	36	0.0767014	Up	0.0289475	0.965424
HP_RIGHT_VENTRICULAR_HYPERTROPHY	15	0.0360965	Up	0.0293316	0.965424
GO_PHAGOCYTOSIS_RECOGNITION	93	0.225086	Down	0.0294554	0.965424
GO_TRIGEMINAL_NERVE_MORPHOGENESIS	4	0.316255	Up	0.0294695	0.965424
GO_MICROFIBRIL	9	0.168094	Up	0.0294746	0.965424
GO_FOLIC_ACID_CONTAINING_COMPOUND_BIOSYNTHETIC_PROCESS	11	0.0807749	Up	0.0295199	0.965424
GO_MODULATION_BY_HOST_OF_VIRAL_PROCESS	25	0.0205668	Up	0.0295223	0.965424
GO_VERY_LOW_DENSITY_LIPOPROTEIN_PARTICLE_CLEARANCE	6	0.10494	Up	0.0295506	0.965424
GO_MATURATION_OF_5_8S_RRNA_FROM_TRICISTRONIC_RRNA_TRANSCRIPT_SSU_RRNA_5_8S_RRNA_LSU_RRNA	25	0.0806616	Up	0.0295578	0.965424
HP_AXILLARY_FRECKLING	6	0.227716	Up	0.0296215	0.965424
GO_VASCULAR_ENDOTHELIAL_GROWTH_FACTOR_RECEPTOR_BINDING	13	0.0577824	Up	0.0297414	0.965424
GO_ARTERY_MORPHOGENESIS	47	0.103276	Up	0.0299869	0.965424
HP_ATROPHIC_SCARS	24	0.182608	Up	0.0301198	0.965424
GO_CELL_AGING	101	0.0150636	Up	0.0302635	0.965424
GO_REGULATION_OF_APOPTOTIC_CELL_CLEARANCE	13	0.154382	Up	0.0302993	0.965424
GO_TETRAHYDROBIOPTERIN_METABOLIC_PROCESS	8	0.0834149	Up	0.0303071	0.965424
HP_GERM_CELL_NEOPLASIA	27	0.015196	Down	0.0304	0.965424
GO_HETEROCHROMATIN	72	0.0480445	Up	0.0305772	0.965424
GO_POSITIVE_REGULATION_OF_B_CELL_ACTIVATION	155	0.110791	Down	0.0306395	0.965424
GO_PIGMENT_GRANULE_ORGANIZATION	24	0.0228399	Down	0.0306773	0.965424
GO_THYMOCYTE_MIGRATION	4	-0.0574933	Down	0.03072	0.965424
GO_LYMPH_VESSEL_MORPHOGENESIS	18	0.196731	Up	0.0307701	0.965424
GO_NEGATIVE_REGULATION_OF_PROTEIN_MATURATION	24	0.0204895	Up	0.0308907	0.965424
GO_PLATELET_DERIVED_GROWTH_FACTOR_BINDING	10	0.449612	Up	0.0309068	0.965424
GO_B_CELL_LINEAGE_COMMITMENT	5	0.00231104	Up	0.0309664	0.965424
GO_MULTI_ORGANISM_MEMBRANE_ORGANIZATION	11	0.0695828	Up	0.0309808	0.965424
GO_POSITIVE_REGULATION_OF_VASCULOGENESIS	11	0.0668635	Up	0.0312381	0.965424
HP_COMMUNICATING_HYDROCEPHALUS	14	0.0039847	Up	0.031274	0.965424
GO_POLYOL_TRANSPORT	9	0.0576727	Up	0.0315329	0.965424
GO_REGULATION_OF_AUTOPHAGOSOME_MATURATION	13	0.00650306	Down	0.0315846	0.965424
GO_LYMPHATIC_ENDOTHELIAL_CELL_DIFFERENTIATION	7	0.233411	Up	0.0315955	0.965424
HP_HEMOLYTIC_UREMIC_SYNDROME	13	0.108378	Up	0.03162	0.965424
GO_INSULIN_LIKE_GROWTH_FACTOR_II_BINDING	6	0.251313	Up	0.0317202	0.965424
GO_DEVELOPMENT_OF_PRIMARY_SEXUAL_CHARACTERISTICS	151	0.0173416	Up	0.0317959	0.965424
GO_NEGATIVE_REGULATION_OF_ENDOTHELIAL_CELL_PROLIFERATION	37	0.0320147	Up	0.0317979	0.965424
GO_REGULATION_OF_AMINO_ACID_IMPORT_ACROSS_PLASMA_MEMBRANE	10	0.0133405	Down	0.031892	0.965424
GO_PROTEIN_LOCALIZATION_TO_KINETOCHORE	19	0.131041	Up	0.0319639	0.965424
GO_POLYOL_TRANSMEMBRANE_TRANSPORTER_ACTIVITY	7	0.0487064	Up	0.0319764	0.965424
GO_REGULATION_OF_ATPASE_ACTIVITY	76	0.029598	Up	0.0319959	0.965424
GO_TRANSCRIPTION_EXPORT_COMPLEX	19	0.055025	Up	0.0320649	0.965424
GO_MONONUCLEAR_CELL_MIGRATION	68	0.0686282	Up	0.0321147	0.965424
HP_LEIOMYOSARCOMA	25	0.0289184	Up	0.0323982	0.965424
GO_HUMORAL_IMMUNE_RESPONSE_MEDIATED_BY_CIRCULATING_IMMUNOGLOBULIN	169	0.18279	Down	0.032401	0.965424
GO_REGULATION_OF_DNA_DIRECTED_DNA_POLYMERASE_ACTIVITY	9	0.254962	Up	0.0325215	0.965424
GO_PLASMA_MEMBRANE_RAFT_ASSEMBLY	10	0.0163911	Up	0.0325254	0.965424
GO_INTRINSIC_COMPONENT_OF_NUCLEAR_INNER_MEMBRANE	11	0.0374629	Down	0.0325745	0.965424
GO_NEGATIVE_REGULATION_OF_PLASMINOGEN_ACTIVATION	5	0.181253	Up	0.0326054	0.965424
HP_SPRENGEL_ANOMALY	23	0.016996	Up	0.0326392	0.965424
GO_MACROPHAGE_CHEMOTAXIS	35	0.0432465	Up	0.0326798	0.965424
GO_POSITIVE_REGULATION_OF_RELEASE_OF_SEQUESTERED_CALCIUM_ION_INTO_CYTOSOL	30	0.0315618	Up	0.0327957	0.965424
GO_REGULATION_OF_LYMPHANGIOGENESIS	5	0.224982	Up	0.032921	0.965424
GO_REGULATION_OF_GLYCOPROTEIN_METABOLIC_PROCESS	41	0.017036	Up	0.0330964	0.965424
GO_NEUTROPHIL_CLEARANCE	5	-0.0146338	Up	0.0333308	0.965424
GO_FOREBRAIN_GENERATION_OF_NEURONS	35	0.053724	Up	0.0333321	0.965424
GO_PHOSPHATIDYLINOSITOL_3_KINASE_COMPLEX_CLASS_I	5	0.0809625	Down	0.0335452	0.965424
GO_RESPONSE_TO_EPINEPHRINE	13	0.0167423	Down	0.0336761	0.965424
GO_NEGATIVE_REGULATION_OF_CELL_CYCLE_CHECKPOINT	13	0.0172636	Up	0.0338761	0.965424
HP_ABNORMAL_T_WAVE	19	0.00800168	Down	0.033884	0.965424
GO_PLATELET_DENSE_GRANULE_LUMEN	12	0.0841474	Up	0.0339807	0.965424
GO_AP_2_ADAPTOR_COMPLEX_BINDING	8	-0.00957111	Down	0.0342478	0.965424
HP_TRIANGULAR_MOUTH	14	0.167607	Up	0.0343071	0.965424
GO_REGULATION_OF_MAMMARY_GLAND_EPITHELIAL_CELL_PROLIFERATION	18	0.038402	Up	0.0344426	0.965424
GO_REGULATION_OF_NUCLEAR_DIVISION	167	0.0374958	Up	0.0344981	0.965424
GO_REGULATION_OF_PROTEIN_EXPORT_FROM_NUCLEUS	42	0.0284618	Up	0.0345343	0.965424
GO_MESENCHYME_MORPHOGENESIS	34	0.0625628	Up	0.0345699	0.965424
GO_MITOTIC_SPINDLE_MIDZONE_ASSEMBLY	7	0.334438	Up	0.0345767	0.965424
GO_ANAGEN	3	-0.00921916	Up	0.0346308	0.965424
GO_DIAPEDESIS	6	0.00793452	Down	0.0348188	0.965424
HALLMARK_EPITHELIAL_MESENCHYMAL_TRANSITION	175	0.193254	Up	0.0348343	0.965424
GO_NEGATIVE_REGULATION_OF_MESENCHYMAL_CELL_PROLIFERATION	6	0.0274552	Up	0.0348448	0.965424
GO_ENDODERM_DEVELOPMENT	56	0.0445095	Up	0.0348846	0.965424
HP_SHORTENING_OF_ALL_PHALANGES_OF_THE_TOES	3	-0.160037	Down	0.0348884	0.965424
HP_SHORT_DISTAL_PHALANX_OF_TOE	3	-0.160037	Down	0.0348884	0.965424
HP_PULMONARY_OBSTRUCTION	74	0.0139502	Down	0.0348967	0.965424
GO_LYMPH_VESSEL_DEVELOPMENT	24	0.150552	Up	0.034981	0.965424
GO_CONVERGENT_EXTENSION_INVOLVED_IN_AXIS_ELONGATION	5	0.0959795	Up	0.0350153	0.965424
GO_ENDOCYTOSIS_INVOLVED_IN_VIRAL_ENTRY_INTO_HOST_CELL	7	-0.00645545	Up	0.0350634	0.965424
GO_REGULATION_OF_T_HELPER_1_CELL_CYTOKINE_PRODUCTION	4	0.230578	Up	0.0352717	0.965424
HP_SLENDER_BUILD	26	0.0281923	Up	0.0354565	0.965424
HP_FOOD_INTOLERANCE	6	0.0332558	Down	0.0360731	0.965424
GO_SPINDLE_MIDZONE	36	0.0654562	Up	0.0361258	0.965424
GO_POSITIVE_REGULATION_OF_APOPTOTIC_CELL_CLEARANCE	11	0.236815	Up	0.036151	0.965424
GO_ENDOCARDIAL_CUSHION_MORPHOGENESIS	22	0.0767167	Up	0.0362891	0.965424
GO_OLIGODENDROCYTE_DEVELOPMENT	35	0.0243393	Up	0.0363729	0.965424
HP_HEREDITARY_NONPOLYPOSIS_COLORECTAL_CARCINOMA	27	0.0339638	Up	0.0363766	0.965424
GO_CELLULAR_RESPONSE_TO_VITAMIN	24	0.0430338	Up	0.0363874	0.965424
GO_FIBRONECTIN_BINDING	22	0.141915	Up	0.0366671	0.965424
GO_NEGATIVE_REGULATION_OF_EPITHELIAL_CELL_DIFFERENTIATION	38	0.0709904	Up	0.0368199	0.965424
GO_RESPONSE_TO_CORTICOTROPIN_RELEASING_HORMONE	3	0.786156	Down	0.0368364	0.965424
GO_SEMAPHORIN_RECEPTOR_ACTIVITY	10	0.189888	Up	0.0368645	0.965424
GO_POSITIVE_REGULATION_OF_CELL_CYCLE_PHASE_TRANSITION	88	0.0422952	Up	0.0369718	0.965424
HP_MICROGLOSSIA	14	0.0547623	Up	0.0370724	0.965424
HP_ABNORMALITY_OF_THE_DENTATE_NUCLEUS	7	0.0813695	Up	0.0372138	0.965424
HP_HYPEREXTENSIBILITY_OF_THE_FINGER_JOINTS	14	0.003926	Up	0.0373071	0.965424
GO_NEGATIVE_REGULATION_OF_B_CELL_DIFFERENTIATION	3	0.161875	Up	0.0374652	0.965424
GO_ACTIVIN_BINDING	14	0.0663292	Up	0.0375472	0.965424
GO_REGULATION_OF_SPINDLE_ORGANIZATION	40	0.0319202	Up	0.0375548	0.965424
GO_CHAPERONE_MEDIATED_PROTEIN_COMPLEX_ASSEMBLY	23	0.100484	Up	0.0376078	0.965424
HP_URETHRAL_STRICTURE	9	0.0987284	Up	0.0376596	0.965424
HP_APLASIA_HYPOPLASIA_OF_THE_PANCREAS	12	0.0132604	Down	0.0378069	0.965424
GO_DICHOTOMOUS_SUBDIVISION_OF_TERMINAL_UNITS_INVOLVED_IN_SALIVARY_GLAND_BRANCHING	5	0.297061	Up	0.037829	0.965424
GO_RETINAL_BLOOD_VESSEL_MORPHOGENESIS	6	0.263682	Up	0.037893	0.965424
GO_NEGATIVE_REGULATION_OF_INTERLEUKIN_5_PRODUCTION	3	0.0277739	Up	0.038026	0.965424
GO_MACROPHAGE_MIGRATION	47	0.0504856	Up	0.0381512	0.965424
GO_POSITIVE_REGULATION_OF_CELL_CYCLE_ARREST	77	0.0320952	Up	0.0382953	0.965424
GO_REGULATION_OF_DNA_BIOSYNTHETIC_PROCESS	110	0.0262379	Up	0.0383961	0.965424
GO_VITAMIN_D3_METABOLIC_PROCESS	4	0.0714143	Up	0.0384221	0.965424
GO_ENDOCYTIC_VESICLE_LUMEN	14	0.0692794	Up	0.0385857	0.965424
GO_IMMUNOGLOBULIN_PRODUCTION	192	0.0958746	Down	0.0385918	0.965424
GO_PLATELET_DENSE_GRANULE	19	0.0418802	Up	0.0386607	0.965424
GO_ENDOTHELIAL_CELL_FATE_COMMITMENT	8	0.0845544	Up	0.0387231	0.965424
HP_DECREASED_LEVEL_OF_GABA_IN_SERUM	5	0.22215	Up	0.0388116	0.965424
GO_STEROID_ESTERIFICATION	9	0.0472235	Up	0.039004	0.965424
GO_POSITIVE_REGULATION_OF_PROTEIN_EXPORT_FROM_NUCLEUS	21	0.0415751	Up	0.0391962	0.965424
GO_TRIGLYCERIDE_RICH_PLASMA_LIPOPROTEIN_PARTICLE	12	0.108857	Up	0.039364	0.965424
GO_REPLICATION_FORK_PROTECTION_COMPLEX	8	0.250418	Up	0.0394944	0.965424
GO_CORVET_COMPLEX	5	-0.0355627	Down	0.0395847	0.965424
GO_INTERSTITIAL_MATRIX	10	0.35167	Up	0.0396195	0.965424
HP_ABNORMALITY_OF_CHROMOSOME_STABILITY	48	0.0547823	Up	0.0396834	0.965424
GO_PROTEOGLYCAN_BINDING	33	0.183297	Up	0.0397358	0.965424
GO_MEMBRANE_INVAGINATION	147	0.0977603	Down	0.039777	0.965424
HP_ABSENCE_OF_THE_SACRUM	6	0.0290001	Up	0.0399033	0.965424
GO_DEFENSE_RESPONSE_TO_BACTERIUM	237	0.0406049	Down	0.0399804	0.965424
GO_LIPOPOLYSACCHARIDE_RECEPTOR_COMPLEX	4	0.0948645	Up	0.0401551	0.965424
HP_NAUSEA	53	0.0200715	Up	0.040254	0.965424
GO_CHOLINE_TRANSPORT	4	0.0151034	Down	0.0405233	0.965424
HP_LONG_TRACT_SIGNS	8	0.159386	Up	0.040537	0.965424
HP_ABSENT_HAND	16	0.0544935	Up	0.0405378	0.965424
GO_POSITIVE_REGULATION_OF_NEURAL_PRECURSOR_CELL_PROLIFERATION	32	0.0300307	Up	0.0406077	0.965424
HP_EXERCISE_INDUCED_MUSCLE_FATIGUE	8	0.00499576	Up	0.0407023	0.965424
GO_CONVERGENT_EXTENSION	12	0.0935975	Up	0.0407188	0.965424
GO_MITOTIC_SPINDLE_MIDZONE	13	0.0726532	Up	0.0408072	0.965424
HP_SPINAL_MUSCULAR_ATROPHY	25	0.0204114	Up	0.0410084	0.965424
GO_RESPONSE_TO_PLATELET_DERIVED_GROWTH_FACTOR	18	0.0456928	Up	0.0410365	0.965424
GO_CELLULAR_RESPONSE_TO_NUTRIENT	35	0.0246782	Up	0.0410526	0.965424
GO_EXTRACELLULAR_EXOSOME_ASSEMBLY	7	0.0221086	Up	0.0411629	0.965424
GO_METANEPHRIC_NEPHRON_TUBULE_EPITHELIAL_CELL_DIFFERENTIATION	5	0.103529	Up	0.0412155	0.965424
HP_ABNORMAL_CIRCULATING_CREATININE_LEVEL	28	0.0700793	Up	0.041399	0.965424
HALLMARK_E2F_TARGETS	207	0.174887	Up	0.0414685	0.965424
GO_FK506_BINDING	9	0.0171684	Up	0.0414852	0.965424
GO_MACROLIDE_BINDING	9	0.0171684	Up	0.0414852	0.965424
GO_FOREBRAIN_NEURON_DEVELOPMENT	16	0.0865753	Up	0.0415564	0.965424
GO_CHROMOSOME_LOCALIZATION_TO_NUCLEAR_ENVELOPE_INVOLVED_IN_HOMOLOGOUS_CHROMOSOME_SEGREGATION	8	-0.0119654	Down	0.0415854	0.965424
GO_POSITIVE_REGULATION_OF_T_HELPER_17_CELL_DIFFERENTIATION	8	0.0291399	Down	0.041592	0.965424
GO_POSITIVE_REGULATION_OF_CELL_CYCLE	340	0.0242729	Up	0.0415947	0.965424
GO_PORE_COMPLEX	18	0.0244561	Up	0.0416567	0.965424
GO_SMOOTH_MUSCLE_TISSUE_DEVELOPMENT	16	0.0925803	Up	0.0418569	0.965424
GO_MITOCHONDRION_MORPHOGENESIS	24	0.0235449	Up	0.0418836	0.965424
HP_ABNORMAL_CORTICAL_BONE_MORPHOLOGY	66	0.0225704	Up	0.0418888	0.965424
GO_PLATELET_ALPHA_GRANULE_LUMEN	54	0.0938065	Up	0.0420409	0.965424
GO_ADHESION_OF_SYMBIONT_TO_HOST_CELL	9	0.0869866	Up	0.0420788	0.965424
GO_VIRION_ATTACHMENT_TO_HOST_CELL	9	0.0869866	Up	0.0420788	0.965424
HP_NEONATAL_HYPOGLYCEMIA	20	0.0174613	Down	0.0421114	0.965424
HP_CIRRHOSIS	125	0.0101012	Up	0.0421187	0.965424
GO_RESPONSE_TO_HEAT	163	0.023924	Up	0.0421931	0.965424
GO_POSITIVE_REGULATION_OF_ATPASE_ACTIVITY	55	0.0290736	Up	0.0422009	0.965424
HP_PREDOMINANTLY_LOWER_LIMB_LYMPHEDEMA	4	0.305668	Up	0.0422664	0.965424
GO_SPINDLE_MICROTUBULE	64	0.0597751	Up	0.0423318	0.965424
HP_DECREASED_CIRCULATING_GONADOTROPIN_LEVEL	16	0.0196968	Up	0.0423806	0.965424
HP_TRIPHALANGEAL_THUMB	39	0.052361	Up	0.0423937	0.965424
HP_SQUARE_FACE	7	-0.0512628	Down	0.0425086	0.965424
GO_RNA_DEPENDENT_ATPASE_ACTIVITY	11	0.0787066	Up	0.0425855	0.965424
GO_HUMORAL_IMMUNE_RESPONSE	286	0.0716772	Down	0.0425951	0.965424
GO_FIBROBLAST_PROLIFERATION	74	0.0281242	Up	0.0426634	0.965424
GO_CELLULAR_RESPONSE_TO_VITAMIN_D	16	0.0024229	Up	0.0426935	0.965424
GO_TERMINATION_OF_RNA_POLYMERASE_I_TRANSCRIPTION	37	0.0264148	Up	0.0427159	0.965424
GO_NEURAL_CREST_CELL_MIGRATION_INVOLVED_IN_AUTONOMIC_NERVOUS_SYSTEM_DEVELOPMENT	5	0.356027	Up	0.0428333	0.965424
GO_REGULATION_OF_GOLGI_ORGANIZATION	16	-0.0170128	Down	0.042957	0.965424
GO_POSITIVE_REGULATION_OF_SYNAPTIC_TRANSMISSION_DOPAMINERGIC	10	0.0152311	Up	0.0431036	0.965424
GO_PLASMINOGEN_ACTIVATION	16	0.130356	Up	0.0431337	0.965424
HP_APLASIA_CUTIS_CONGENITA_OVER_THE_SCALP_VERTEX	5	0.0107148	Up	0.0432165	0.965424
GO_KINETOCHORE_ORGANIZATION	23	0.149611	Up	0.0434406	0.965424
GO_CELLULAR_RESPONSE_TO_EXOGENOUS_DSRNA	21	0.00276117	Up	0.0435673	0.965424
HP_GLOMERULONEPHRITIS	30	0.0665845	Up	0.0436733	0.965424
GO_MUTLALPHA_COMPLEX_BINDING	6	0.129896	Up	0.0437626	0.965424
GO_GENITALIA_MORPHOGENESIS	8	0.0131804	Up	0.0438664	0.965424
HP_OROMANDIBULAR_DYSTONIA	9	0.0863281	Up	0.0440439	0.965424
GO_METANEPHRIC_S_SHAPED_BODY_MORPHOGENESIS	3	0.156563	Up	0.0441245	0.965424
HP_DECREASED_CIRCULATING_ALDOSTERONE_LEVEL	8	-0.0259294	Down	0.0441353	0.965424
HP_DEFORMED_TARSAL_BONES	6	0.0798821	Up	0.0441554	0.965424
GO_POSITIVE_REGULATION_OF_CALCIUM_ION_TRANSMEMBRANE_TRANSPORT	54	0.0335411	Up	0.0441748	0.965424
HP_INCREASED_BLOOD_UREA_NITROGEN	12	0.130938	Up	0.0443764	0.965424
GO_KINETOCHORE_ASSEMBLY	18	0.0948684	Up	0.0444066	0.965424
GO_NEURONAL_SIGNAL_TRANSDUCTION	5	0.015523	Up	0.0444672	0.965424
HP_TOENAIL_DYSPLASIA	10	0.221981	Up	0.0445508	0.965424
GO_TANGENTIAL_MIGRATION_FROM_THE_SUBVENTRICULAR_ZONE_TO_THE_OLFACTORY_BULB	4	0.042346	Up	0.0446293	0.965424
GO_INTERLEUKIN_1_BINDING	7	0.163727	Up	0.0446741	0.965424
HP_SHORT_PALPEBRAL_FISSURE	81	0.0217774	Up	0.0447156	0.965424
GO_MONOCYTE_CHEMOTAXIS	44	0.076666	Up	0.0448477	0.965424
GO_REPLICATION_FORK_PROCESSING	33	0.0609756	Up	0.0449337	0.965424
GO_CENTROMERIC_DNA_BINDING	6	0.0658446	Up	0.0449971	0.965424
GO_HEART_TRABECULA_FORMATION	8	0.096652	Up	0.0451071	0.965424
GO_POSITIVE_REGULATION_OF_GAMMA_DELTA_T_CELL_DIFFERENTIATION	8	-8.70793e-05	Down	0.045115	0.965424
GO_MACROPHAGE_FUSION	4	0.0969169	Up	0.0451439	0.965424
GO_NEGATIVE_REGULATION_OF_EXTRACELLULAR_MATRIX_ORGANIZATION	10	0.136381	Up	0.0452046	0.965424
HP_RECURRENT_MENINGOCOCCAL_DISEASE	4	0.354736	Up	0.0452378	0.965424
HP_RECURRENT_NEISSERIAL_INFECTIONS	4	0.354736	Up	0.0452378	0.965424
GO_REGULATION_OF_HEART_MORPHOGENESIS	23	0.0549477	Up	0.0452665	0.965424
GO_HISTONE_H3_K27_TRIMETHYLATION	3	0.211139	Up	0.0453118	0.965424
GO_TRANSCRIPTION_EXPORT_COMPLEX_2	5	0.230115	Up	0.0454057	0.965424
GO_LUNG_SECRETORY_CELL_DIFFERENTIATION	3	0.075044	Up	0.0455361	0.965424
GO_C_X_C_CHEMOKINE_BINDING	5	-0.0431067	Up	0.0456703	0.965424
GO_HISTONE_PRE_MRNA_3_END_PROCESSING_COMPLEX	6	0.100813	Up	0.0456716	0.965424
GO_PROTEIN_LOCALIZATION_TO_CHROMOSOME_CENTROMERIC_REGION	23	0.11497	Up	0.0456829	0.965424
GO_14_3_3_PROTEIN_BINDING	37	0.0254364	Down	0.0457373	0.965424
GO_POSITIVE_REGULATION_OF_CELL_PROLIFERATION_IN_BONE_MARROW	6	-0.0148562	Down	0.0458265	0.965424
GO_AORTA_MORPHOGENESIS	24	0.103047	Up	0.0460261	0.965424
GO_FACIAL_NERVE_STRUCTURAL_ORGANIZATION	7	0.198543	Up	0.0460376	0.965424
HP_ABNORMAL_CIRCULATING_PHENYLALANINE_CONCENTRATION	5	0.0790979	Up	0.0460743	0.965424
GO_POSITIVE_REGULATION_OF_NUCLEAR_DIVISION	56	0.0317122	Up	0.0460974	0.965424
GO_DEFINITIVE_ERYTHROCYTE_DIFFERENTIATION	5	0.00454407	Up	0.0462237	0.965424
GO_BH_DOMAIN_BINDING	11	0.0304315	Up	0.0462816	0.965424
GO_CTF18_RFC_LIKE_COMPLEX	8	0.260369	Up	0.0463536	0.965424
HP_ABNORMALITY_OF_PLACENTAL_MEMBRANES	5	-0.0223921	Up	0.0463676	0.965424
GO_RRNA_3_END_PROCESSING	10	0.0337232	Up	0.0464578	0.965424
GO_POSITIVE_REGULATION_OF_MONONUCLEAR_CELL_MIGRATION	21	0.0645405	Up	0.0464848	0.965424
GO_REGULATION_OF_NATURAL_KILLER_CELL_CHEMOTAXIS	10	0.115487	Up	0.0464952	0.965424
GO_COMPLEX_OF_COLLAGEN_TRIMERS	16	0.319991	Up	0.0465291	0.965424
GO_INTERLEUKIN_18_MEDIATED_SIGNALING_PATHWAY	9	0.0735719	Up	0.046597	0.965424
HP_PROGRESSIVE_MUSCLE_WEAKNESS	52	0.033621	Up	0.0466799	0.965424
GO_NEGATIVE_REGULATION_OF_DNA_DAMAGE_CHECKPOINT	12	0.0198347	Up	0.0467646	0.965424
HP_ULNAR_CLAW	8	0.01853	Up	0.0467899	0.965424
GO_PERINUCLEAR_ENDOPLASMIC_RETICULUM	20	-0.00934256	Down	0.0469535	0.965424
HALLMARK_MITOTIC_SPINDLE	206	0.0366289	Up	0.0469652	0.965424
HALLMARK_G2M_CHECKPOINT	193	0.137249	Up	0.0470738	0.965424
HP_MOTOR_APHASIA	9	-0.0139551	Down	0.0472291	0.965424
GO_MITOTIC_NUCLEAR_DIVISION	263	0.0531322	Up	0.0473221	0.965424
GO_ENDODERM_FORMATION	42	0.0583745	Up	0.0475348	0.965424
GO_PERICARDIUM_MORPHOGENESIS	6	0.133464	Up	0.047692	0.965424
GO_ANATOMICAL_STRUCTURE_ARRANGEMENT	13	0.0977551	Up	0.0477717	0.965424
HP_DUPLICATION_OF_THUMB_PHALANX	25	0.0288945	Up	0.0478512	0.965424
GO_SCHWANN_CELL_MIGRATION	3	0.0277126	Up	0.0480714	0.965424
HP_ANTERIOR_PITUITARY_DYSGENESIS	8	0.0755324	Up	0.0483661	0.965424
GO_CENTROMERE_COMPLEX_ASSEMBLY	41	0.115215	Up	0.0483831	0.965424
GO_CXCR3_CHEMOKINE_RECEPTOR_BINDING	5	0.244396	Up	0.0484321	0.965424
HP_PRIMARY_CONGENITAL_GLAUCOMA	4	0.0757542	Up	0.0485658	0.965424
HP_ULNAR_DEVIATION_OF_THE_HAND	7	0.00628681	Up	0.048619	0.965424
GO_EPITHELIAL_TO_MESENCHYMAL_TRANSITION	124	0.0430075	Up	0.0486328	0.965424
GO_SYNAPTIC_CLEFT	12	0.159493	Up	0.0487349	0.965424
GO_NEGATIVE_REGULATION_OF_PRI_MIRNA_TRANSCRIPTION_BY_RNA_POLYMERASE_II	16	0.0276485	Up	0.0487431	0.965424
GO_GROWTH_FACTOR_COMPLEX	3	0.221294	Up	0.0488338	0.965424
GO_REGULATION_OF_RECEPTOR_MEDIATED_ENDOCYTOSIS	83	0.0137917	Up	0.0489368	0.965424
GO_RESPONSE_TO_VITAMIN_D	26	0.0344406	Up	0.0491244	0.965424
GO_SPINDLE_MIDZONE_ASSEMBLY	11	0.193486	Up	0.0491572	0.965424
GO_POST_EMBRYONIC_ANIMAL_ORGAN_DEVELOPMENT	14	0.0679038	Up	0.0492125	0.965424
GO_PRODUCTION_OF_MOLECULAR_MEDIATOR_OF_IMMUNE_RESPONSE	287	0.0495676	Down	0.0492527	0.965424
HP_MYDRIASIS	8	0.07931	Up	0.0492937	0.965424
GO_GLOMERULAR_MESANGIUM_DEVELOPMENT	11	0.119306	Up	0.0494811	0.965424
GO_POSITIVE_REGULATION_OF_HETEROTYPIC_CELL_CELL_ADHESION	21	0.0305743	Up	0.0496211	0.965424
HP_JOINT_HEMORRHAGE	10	0.0433801	Up	0.0497436	0.965424
GO_POSITIVE_REGULATION_OF_MUSCLE_TISSUE_DEVELOPMENT	63	0.0450615	Up	0.0497665	0.965424
GO_NEGATIVE_REGULATION_OF_GASTRULATION	3	0.336062	Up	0.0498705	0.965424
GO_CD8_POSITIVE_ALPHA_BETA_T_CELL_PROLIFERATION	15	0.046997	Down	0.0499502	0.965424
GO_POSITIVE_REGULATION_OF_DENDRITIC_SPINE_MORPHOGENESIS	18	0.0350103	Up	0.0501266	0.965424
GO_BLOC_COMPLEX	19	0.0584831	Down	0.050217	0.965424
GO_REGULATION_OF_RESPONSE_TO_DNA_DAMAGE_STIMULUS	219	0.0288544	Up	0.050416	0.965424
GO_WIDE_PORE_CHANNEL_ACTIVITY	12	0.114452	Up	0.0504731	0.965424
GO_TRANSLOCATION_OF_MOLECULES_INTO_HOST	15	0.0535517	Up	0.0504993	0.965424
HP_CEREBRAL_AMYLOID_ANGIOPATHY	5	0.115498	Up	0.0505459	0.965424
GO_MESENCHYMAL_EPITHELIAL_CELL_SIGNALING	7	0.260837	Up	0.0505661	0.965424
HP_ALZHEIMER_DISEASE	9	0.0736205	Up	0.0508446	0.965424
GO_POSITIVE_REGULATION_OF_G1_S_TRANSITION_OF_MITOTIC_CELL_CYCLE	33	0.0139933	Up	0.0508549	0.965424
GO_CONDENSED_CHROMOSOME_CENTROMERIC_REGION	121	0.0790319	Up	0.0509961	0.965424
HP_RENAL_POTASSIUM_WASTING	4	0.0884517	Up	0.0510352	0.965424
GO_REGULATION_OF_B_CELL_ACTIVATION	195	0.0871023	Down	0.0511226	0.965424
HP_EXUDATIVE_VITREORETINOPATHY	5	-0.000722166	Up	0.0511888	0.965424
GO_REGULATION_OF_MONONUCLEAR_CELL_MIGRATION	42	0.0652301	Up	0.0512014	0.965424
GO_PYRIMIDINE_NUCLEOSIDE_CATABOLIC_PROCESS	18	0.0188123	Down	0.0512351	0.965424
HP_BIFID_NASAL_TIP	8	0.0560414	Up	0.0512468	0.965424
GO_PRIMARY_MIRNA_BINDING	8	0.0368082	Up	0.0514979	0.965424
HP_CORONARY_ARTERY_ANEURYSM	5	0.205004	Down	0.0515162	0.965424
HP_FACIAL_ASYMMETRY	103	0.0165073	Up	0.0515422	0.965424
GO_RAGE_RECEPTOR_BINDING	8	0.109537	Up	0.0515428	0.965424
GO_REGULATION_OF_MORPHOGENESIS_OF_A_BRANCHING_STRUCTURE	38	0.0948702	Up	0.0515481	0.965424
GO_BUBBLE_DNA_BINDING	8	0.107304	Up	0.0515771	0.965424
GO_LAMELLIPODIUM_MEMBRANE	21	0.0563452	Up	0.051741	0.965424
GO_DNA_DEALKYLATION	32	0.00913192	Down	0.0518518	0.965424
GO_REGULATION_OF_METANEPHROS_DEVELOPMENT	14	0.0396915	Up	0.0519241	0.965424
GO_OLIGODENDROCYTE_DIFFERENTIATION	75	0.0280746	Up	0.0519822	0.965424
HP_ABNORMALITY_OF_OLFACTORY_LOBE_MORPHOLOGY	6	0.0782163	Up	0.0522061	0.965424
HP_GOITER	37	0.0101914	Up	0.0522535	0.965424
GO_MODULATION_OF_PROCESS_OF_OTHER_ORGANISM	101	0.0115546	Up	0.052734	0.965424
GO_TRANSCRIPTION_FACTOR_TFIIH_HOLO_COMPLEX	17	0.0437269	Up	0.0527462	0.965424
GO_DNA_TEMPLATED_TRANSCRIPTION_TERMINATION	85	0.060475	Up	0.0527884	0.965424
HP_TORSADE_DE_POINTES	14	-0.00675148	Down	0.0528477	0.965424
HP_PALPEBRAL_EDEMA	28	0.0179448	Up	0.0529064	0.965424
HP_ABNORMAL_CILIARY_BODY_MORPHOLOGY	6	0.104989	Up	0.0530947	0.965424
GO_NUCLEAR_PORE_ORGANIZATION	14	0.134261	Up	0.05315	0.965424
GO_POSITIVE_REGULATION_OF_ANIMAL_ORGAN_MORPHOGENESIS	53	0.0468644	Up	0.0531878	0.965424
GO_CORECEPTOR_ACTIVITY	46	0.0578749	Up	0.0531983	0.965424
GO_POSITIVE_REGULATION_OF_DNA_METABOLIC_PROCESS	194	0.0349676	Up	0.0532111	0.965424
GO_DNA_STRAND_ELONGATION	26	0.119842	Up	0.0532919	0.965424
HP_NEOPLASM_OF_THE_LARGE_INTESTINE	80	0.016633	Up	0.0533532	0.965424
HP_INCREASED_ENDOMYSIAL_CONNECTIVE_TISSUE	7	0.114549	Up	0.0533727	0.965424
HP_ANURIA	9	0.223781	Up	0.053404	0.965424
GO_COLLAGEN_FIBRIL_ORGANIZATION	45	0.190043	Up	0.0534938	0.965424
GO_REGULATION_OF_ARTERY_MORPHOGENESIS	3	0.184093	Up	0.0535549	0.965424
HP_ABNORMALITY_OF_THE_MAXILLA	109	0.025186	Up	0.0536626	0.965424
GO_REGULATION_OF_CHOLESTEROL_ESTERIFICATION	6	0.0874853	Up	0.0536676	0.965424
GO_NON_MEMBRANE_SPANNING_PROTEIN_TYROSINE_PHOSPHATASE_ACTIVITY	9	-0.00086402	Down	0.0537304	0.965424
GO_REPLICATION_FORK	70	0.0960155	Up	0.0537717	0.965424
GO_SYMPATHETIC_GANGLION_DEVELOPMENT	6	0.101619	Up	0.0538384	0.965424
GO_B_CELL_ACTIVATION	300	0.0731695	Down	0.0540558	0.965424
HP_HYPERPARATHYROIDISM	18	0.0219306	Up	0.0541218	0.965424
GO_CHROMATIN_REMODELING_AT_CENTROMERE	31	0.145798	Up	0.0541231	0.965424
GO_CHROMOSOME_PASSENGER_COMPLEX	6	0.367405	Up	0.0542105	0.965424
GO_COLLAGEN_BINDING	66	0.17091	Up	0.0543339	0.965424
GO_HEAT_ACCLIMATION	9	0.061969	Up	0.0544367	0.965424
GO_FIBRINOGEN_COMPLEX	4	0.12008	Up	0.0544417	0.965424
GO_SINGLE_STRANDED_DNA_HELICASE_ACTIVITY	18	0.203224	Up	0.0546172	0.965424
GO_DNA_DEPENDENT_DNA_REPLICATION_MAINTENANCE_OF_FIDELITY	42	0.0705829	Up	0.0547663	0.965424
HP_ABNORMALITY_OF_THE_INTERNAL_AUDITORY_CANAL	13	0.0107178	Up	0.0550318	0.965424
GO_PROTEIN_ACTIVATION_CASCADE	15	0.0948271	Up	0.055057	0.965424
GO_NUCLEAR_PORE_NUCLEAR_BASKET	12	0.09496	Up	0.0550869	0.965424
HP_OTOSCLEROSIS	4	0.0518699	Up	0.055089	0.965424
GO_ANTIFUNGAL_HUMORAL_RESPONSE	3	0.265281	Up	0.0550898	0.965424
GO_POSITIVE_REGULATION_OF_MACROPHAGE_FUSION	3	0.0353879	Up	0.0552337	0.965424
HP_ECTOPIA_LENTIS	46	0.0595567	Up	0.0552467	0.965424
GO_EMBRYONIC_CLEAVAGE	5	0.128303	Up	0.0552836	0.965424
GO_CELLULAR_RESPONSE_TO_HEAT	123	0.0318118	Up	0.0553355	0.965424
GO_REGULATION_OF_TRANSFORMING_GROWTH_FACTOR_BETA_ACTIVATION	6	0.0280824	Up	0.0556428	0.965424
GO_LYMPHOCYTE_CHEMOTAXIS	45	0.0366085	Up	0.0556926	0.965424
GO_RNA_POLYMERASE_II_REPRESSING_TRANSCRIPTION_FACTOR_BINDING	33	0.0332192	Up	0.0557111	0.965424
GO_ATP_DEPENDENT_PROTEIN_BINDING	14	0.0397302	Up	0.0558042	0.965424
HP_COLLECTIONISM	10	-0.0118932	Down	0.0558745	0.965424
GO_ENDOPLASMIC_RETICULUM_LOCALIZATION	8	-0.00475018	Down	0.0559676	0.965424
HP_APLASIA_HYPOPLASIA_OF_THE_BREASTS	42	0.0339351	Up	0.0560201	0.965424
GO_KIDNEY_MESENCHYME_DEVELOPMENT	11	-0.00728008	Up	0.0561966	0.965424
HP_ASYMMETRY_OF_SPINAL_FACET_JOINTS	4	0.0151706	Up	0.0563013	0.965424
HP_ANOMIA	7	-0.0260378	Down	0.0563472	0.965424
GO_POSITIVE_REGULATION_OF_HEART_GROWTH	35	0.032859	Up	0.0563684	0.965424
GO_POST_EMBRYONIC_ANIMAL_MORPHOGENESIS	9	0.013058	Up	0.0565907	0.965424
HP_RECURRENT_PHARYNGITIS	6	-0.011232	Up	0.0566989	0.965424
GO_PLATELET_ALPHA_GRANULE	75	0.0740609	Up	0.056733	0.965424
GO_NON_CANONICAL_WNT_SIGNALING_PATHWAY	146	0.032873	Up	0.0567455	0.965424
GO_EARLY_PHAGOSOME	11	0.0521795	Down	0.0568141	0.965424
GO_TRANS_SYNAPTIC_SIGNALING_BY_LIPID	6	0.0632925	Up	0.0568507	0.965424
GO_PATCHED_BINDING	5	0.0649972	Up	0.0571023	0.965424
GO_B_CELL_MEDIATED_IMMUNITY	241	0.100943	Down	0.0572849	0.965424
GO_PERICYTE_CELL_DIFFERENTIATION	6	0.337793	Up	0.0573421	0.965424
GO_POSITIVE_REGULATION_OF_GLYCOPROTEIN_BIOSYNTHETIC_PROCESS	21	0.0581455	Up	0.0573769	0.965424
GO_FOUR_WAY_JUNCTION_DNA_BINDING	17	0.123453	Up	0.0574776	0.965424
GO_MALATE_METABOLIC_PROCESS	6	0.120173	Up	0.0575113	0.965424
HP_PULMONARY_ARTERY_DILATATION	6	0.144548	Up	0.0575483	0.965424
GO_AUTOPHAGY_OF_NUCLEUS	14	0.0188464	Down	0.0575494	0.965424
HP_HYDROURETER	52	0.0506377	Up	0.0578935	0.965424
HP_FOLLICULAR_HYPERKERATOSIS	10	0.0968686	Up	0.0580431	0.965424
HP_POSTERIOR_UVEITIS	5	0.121804	Down	0.0580527	0.965424
HP_EEG_WITH_CONTINUOUS_SLOW_ACTIVITY	9	0.0261012	Down	0.0580813	0.965424
GO_COLLAGEN_CATABOLIC_PROCESS	33	0.141236	Up	0.0580887	0.965424
GO_COLLAGEN_TRIMER	55	0.202142	Up	0.0581123	0.965424
GO_REGULATION_OF_DNA_DAMAGE_RESPONSE_SIGNAL_TRANSDUCTION_BY_P53_CLASS_MEDIATOR	32	0.00691581	Up	0.058229	0.965424
HP_ALEXIA	8	-0.010845	Down	0.0582481	0.965424
GO_CHAPERONE_COMPLEX	23	0.22695	Up	0.0584017	0.965424
HP_TALL_STATURE	125	0.0341509	Up	0.0584732	0.965424
HP_LOW_SERUM_CALCITRIOL	4	0.0143628	Up	0.0586188	0.965424
GO_POSITIVE_REGULATION_OF_PROTEIN_AUTOPHOSPHORYLATION	26	0.0429934	Up	0.058622	0.965424
GO_GLUCOCORTICOID_SECRETION	6	0.021543	Down	0.0586449	0.965424
GO_POSITIVE_REGULATION_OF_HUMORAL_IMMUNE_RESPONSE_MEDIATED_BY_CIRCULATING_IMMUNOGLOBULIN	8	0.0466355	Down	0.0586645	0.965424
GO_ENDOCARDIAL_CUSHION_DEVELOPMENT	28	0.0901607	Up	0.0587296	0.965424
GO_NEGATIVE_REGULATION_OF_RESPONSE_TO_DNA_DAMAGE_STIMULUS	88	0.0227091	Up	0.0589689	0.965424
GO_MESENCHYMAL_TO_EPITHELIAL_TRANSITION	11	0.025551	Up	0.0591311	0.965424
HP_MICROANGIOPATHIC_HEMOLYTIC_ANEMIA	12	0.145301	Up	0.0591871	0.965424
GO_HEART_FORMATION	14	0.0127328	Up	0.0592891	0.965424
GO_REGENERATION	150	0.036497	Up	0.0593138	0.965424
GO_TROPHOBLAST_GIANT_CELL_DIFFERENTIATION	8	0.0437073	Up	0.0593188	0.965424
GO_REGULATION_OF_MEMBRANE_PROTEIN_ECTODOMAIN_PROTEOLYSIS	23	0.0414293	Up	0.0593386	0.965424
GO_REGULATION_OF_GENE_EXPRESSION_BY_GENETIC_IMPRINTING	17	-0.0113838	Down	0.0593683	0.965424
GO_VITAMIN_D_BIOSYNTHETIC_PROCESS	12	0.0445073	Up	0.0593852	0.965424
HP_IRREGULAR_HYPERPIGMENTATION	122	0.0209845	Up	0.0594699	0.965424
GO_NUCLEAR_CHROMOSOME_SEGREGATION	238	0.0641085	Up	0.0595517	0.965424
GO_VITAMIN_D_RECEPTOR_SIGNALING_PATHWAY	8	-0.0099773	Up	0.059608	0.965424
GO_PROTEIN_PHOSPHATASE_2B_BINDING	6	-0.00902868	Up	0.0596126	0.965424
GO_MITOTIC_METAPHASE_PLATE_CONGRESSION	46	0.0934572	Up	0.0596455	0.965424
HP_LENS_SUBLUXATION	10	0.128673	Up	0.0597028	0.965424
GO_RESPONSE_TO_NUTRIENT	141	0.0247821	Up	0.0597274	0.965424
GO_PEPTIDYL_LYSINE_OXIDATION	5	0.259974	Up	0.0598107	0.965424
GO_PROTEIN_LYSINE_6_OXIDASE_ACTIVITY	5	0.259974	Up	0.0598107	0.965424
HP_ABNORMALITY_OF_UPPER_LIMB_METAPHYSIS	6	0.0164818	Up	0.059908	0.965424
HP_POLYCYSTIC_LIVER_DISEASE	7	0.144342	Up	0.0599127	0.965424
GO_INTERACTION_WITH_SYMBIONT	76	0.0062927	Up	0.0599628	0.965424
HP_OLIGOSACCHARIDURIA	8	-0.0165662	Up	0.0599927	0.965424
GO_NUCLEAR_REPLICATION_FORK	41	0.0963485	Up	0.0600011	0.965424
GO_CARDIAC_ATRIUM_MORPHOGENESIS	17	0.0811293	Up	0.0600185	0.965424
GO_GANGLION_DEVELOPMENT	9	0.128187	Up	0.0601619	0.965424
GO_RNA_CAPPING	39	0.0811293	Up	0.0603084	0.965424
GO_REGULATION_OF_CALCIUM_ION_IMPORT	35	0.0354091	Up	0.060439	0.965424
GO_CONNEXIN_COMPLEX	5	0.235381	Up	0.0604954	0.965424
GO_GAP_JUNCTION_CHANNEL_ACTIVITY	5	0.235381	Up	0.0604954	0.965424
HP_FINGER_SYNDACTYLY	153	0.0373794	Up	0.0605195	0.965424
HP_MICROSCOPIC_HEMATURIA	11	0.0348556	Up	0.0605707	0.965424
HP_GASTROINTESTINAL_CARCINOMA	41	0.03063	Up	0.0605748	0.965424
HP_NEOPLASM_OF_THE_COLON	54	0.0193868	Up	0.0605763	0.965424
HP_DELAYED_ERUPTION_OF_PERMANENT_TEETH	10	0.0814038	Up	0.0606661	0.965424
GO_MITOTIC_CELL_CYCLE_CHECKPOINT	169	0.0394514	Up	0.0606693	0.965424
GO_RETINA_VASCULATURE_DEVELOPMENT_IN_CAMERA_TYPE_EYE	17	0.212473	Up	0.0607046	0.965424
GO_INSULIN_RECEPTOR_SUBSTRATE_BINDING	9	0.0248489	Down	0.0607263	0.965424
GO_FERMENTATION	4	0.0333629	Up	0.0607414	0.965424
GO_CONDENSED_NUCLEAR_CHROMOSOME_CENTROMERIC_REGION	29	0.100507	Up	0.0607568	0.965424
GO_POSITIVE_REGULATION_OF_CYCLIN_DEPENDENT_PROTEIN_KINASE_ACTIVITY	31	0.0288644	Up	0.0607758	0.965424
GO_DIPEPTIDASE_ACTIVITY	12	0.00210691	Down	0.0607904	0.965424
GO_PROTEIN_LOCALIZATION_TO_BICELLULAR_TIGHT_JUNCTION	7	0.193537	Up	0.060902	0.965424
GO_POSITIVE_REGULATION_OF_CELL_GROWTH_INVOLVED_IN_CARDIAC_MUSCLE_CELL_DEVELOPMENT	14	0.0196915	Up	0.0610321	0.965424
GO_NEGATIVE_REGULATION_OF_CELL_VOLUME	5	0.000441214	Up	0.061045	0.965424
GO_ASTROCYTE_CELL_MIGRATION	9	0.0469107	Up	0.0610501	0.965424
HP_POOR_WOUND_HEALING	14	0.0873938	Up	0.0610913	0.965424
GO_RESPONSE_TO_VITAMIN	68	0.0336058	Up	0.0611095	0.965424
GO_TOLL_SIGNALING_PATHWAY	6	-0.0401638	Down	0.0611873	0.965424
GO_POSITIVE_REGULATION_OF_CD8_POSITIVE_ALPHA_BETA_T_CELL_ACTIVATION	15	0.0599121	Down	0.0612035	0.965424
GO_URETERIC_BUD_ELONGATION	4	0.126248	Up	0.0612118	0.965424
GO_SEGMENTATION	63	0.0428891	Up	0.0612827	0.965424
GO_RAN_GTPASE_BINDING	38	0.0600863	Up	0.0612879	0.965424
GO_PROTEIN_C_LINKED_GLYCOSYLATION	5	0.0689393	Up	0.0613348	0.965424
HP_MOLLUSCOID_PSEUDOTUMORS	5	0.372915	Up	0.0614035	0.965424
GO_REGULATION_OF_OLIGODENDROCYTE_DIFFERENTIATION	27	0.0205591	Up	0.0614801	0.965424
GO_RETINA_VASCULATURE_MORPHOGENESIS_IN_CAMERA_TYPE_EYE	10	0.226723	Up	0.06151	0.965424
GO_EMBRYONIC_SKELETAL_JOINT_DEVELOPMENT	8	0.159162	Up	0.0615286	0.965424
HP_COLD_INDUCED_MUSCLE_CRAMPS	3	0.00851527	Up	0.0615858	0.965424
GO_REGULATION_OF_DNA_DUPLEX_UNWINDING	9	0.0950724	Up	0.06162	0.965424
GO_REGULATION_OF_T_CELL_CHEMOTAXIS	14	0.0103415	Up	0.0616277	0.965424
GO_POSITIVE_REGULATION_OF_INTERLEUKIN_18_PRODUCTION	3	0.0593947	Up	0.061679	0.965424
GO_CHROMATIN_MEDIATED_MAINTENANCE_OF_TRANSCRIPTION	13	0.067544	Up	0.0617161	0.965424
GO_POSITIVE_REGULATION_OF_WNT_SIGNALING_PATHWAY	165	0.0206193	Up	0.0617389	0.965424
GO_FOREBRAIN_NEURON_DIFFERENTIATION	28	0.0750434	Up	0.0620686	0.965424
GO_METANEPHRIC_GLOMERULAR_MESANGIUM_DEVELOPMENT	4	0.16389	Up	0.0621865	0.965424
GO_REGULATION_OF_VESICLE_TRANSPORT_ALONG_MICROTUBULE	4	-0.0420306	Down	0.0622726	0.965424
GO_COMMON_BILE_DUCT_DEVELOPMENT	3	-0.110324	Down	0.06229	0.965424
GO_NUCLEAR_PERIPHERY	135	0.0355775	Up	0.0622982	0.965424
HP_ABNORMALITY_OF_COMPLEMENT_SYSTEM	28	0.138517	Up	0.0623282	0.965424
GO_TRANSCRIPTION_INITIATION_FROM_RNA_POLYMERASE_I_PROMOTER	44	0.0312324	Up	0.0623828	0.965424
GO_REGULATION_OF_PROTEIN_KINASE_C_ACTIVITY	6	0.153733	Up	0.0624952	0.965424
GO_FC_RECEPTOR_MEDIATED_STIMULATORY_SIGNALING_PATHWAY	149	0.124448	Down	0.0625004	0.965424
GO_MYOBLAST_FUSION_INVOLVED_IN_SKELETAL_MUSCLE_REGENERATION	3	0.19947	Up	0.0625176	0.965424
GO_NEGATIVE_REGULATION_OF_MEMBRANE_PROTEIN_ECTODOMAIN_PROTEOLYSIS	7	0.0224776	Up	0.0625415	0.965424
GO_POSITIVE_CHEMOTAXIS	51	0.0693035	Up	0.0625698	0.965424
GO_ANGIOTENSIN_RECEPTOR_BINDING	6	0.146704	Up	0.0626023	0.965424
GO_EXTRACELLULAR_MATRIX_STRUCTURAL_CONSTITUENT	121	0.248606	Up	0.0626627	0.965424
GO_PRIMARY_MIRNA_PROCESSING	12	0.0476971	Up	0.0627139	0.965424
GO_COMPLEMENT_ACTIVATION	169	0.176633	Down	0.0627592	0.965424
GO_CEREBRAL_CORTEX_TANGENTIAL_MIGRATION	3	0.155604	Up	0.0628236	0.965424
GO_POSITIVE_REGULATION_OF_PLATELET_ACTIVATION	7	0.0571318	Up	0.0628295	0.965424
HP_LIMB_DYSMETRIA	11	0.00512334	Up	0.0628745	0.965424
GO_PARACRINE_SIGNALING	5	0.215614	Up	0.0629137	0.965424
GO_REGULATION_OF_LAMELLIPODIUM_MORPHOGENESIS	11	-0.000953593	Up	0.0629809	0.965424
GO_PYRIMIDINE_NUCLEOBASE_METABOLIC_PROCESS	14	-0.00411311	Up	0.0630374	0.965424
GO_SUBSTRATE_DEPENDENT_CELL_MIGRATION	28	0.0468367	Up	0.0630955	0.965424
GO_POSITIVE_REGULATION_OF_CREB_TRANSCRIPTION_FACTOR_ACTIVITY	16	0.0392166	Down	0.0632387	0.965424
GO_DOUBLE_STRANDED_RNA_ADENOSINE_DEAMINASE_ACTIVITY	3	-0.0178019	Down	0.0633172	0.965424
GO_BLOC_1_COMPLEX	14	0.0447777	Down	0.0634396	0.965424
GO_MORPHOGENESIS_OF_AN_EPITHELIUM	459	0.0344246	Up	0.0635086	0.965424
GO_ANATOMICAL_STRUCTURE_HOMEOSTASIS	390	0.0146923	Up	0.0635599	0.965424
HP_HIGH_PITCHED_VOICE	33	0.0156207	Up	0.0635815	0.965424
GO_SPINDLE_ORGANIZATION	186	0.0379354	Up	0.0636255	0.965424
GO_REGULATION_OF_GAMMA_DELTA_T_CELL_DIFFERENTIATION	10	0.00870462	Down	0.0637136	0.965424
GO_NEURON_APOPTOTIC_PROCESS	192	0.0147075	Up	0.0639515	0.965424
GO_MIDGUT_DEVELOPMENT	7	0.300961	Up	0.0639783	0.965424
GO_COPPER_ION_BINDING	46	0.039927	Up	0.0639937	0.965424
GO_REGULATION_OF_CELL_CELL_ADHESION_MEDIATED_BY_CADHERIN	28	0.0479343	Up	0.064016	0.965424
GO_REGULATION_OF_CELLULAR_RESPONSE_TO_HEAT	83	0.0428741	Up	0.0640677	0.965424
GO_COP9_SIGNALOSOME	46	0.0578748	Up	0.0640784	0.965424
HP_HIGH_PITCHED_CRY	6	0.0872365	Down	0.0640795	0.965424
HP_EXTRAPYRAMIDAL_MUSCULAR_RIGIDITY	20	0.0100664	Down	0.0641057	0.965424
HP_ABSENT_EARLOBE	13	0.0739922	Up	0.0641062	0.965424
GO_OSSIFICATION	314	0.030422	Up	0.0641542	0.965424
GO_REGULATION_OF_DNA_METABOLIC_PROCESS	328	0.0315298	Up	0.064408	0.965424
GO_POSITIVE_REGULATION_BY_HOST_OF_VIRAL_PROCESS	14	0.0328234	Up	0.0644888	0.965424
GO_ENDONUCLEOLYTIC_CLEAVAGE_IN_ITS1_TO_SEPARATE_SSU_RRNA_FROM_5_8S_RRNA_AND_LSU_RRNA_FROM_TRICISTRONIC_RRNA_TRANSCRIPT_SSU_RRNA_5_8S_RRNA_LSU_RRNA	10	0.113938	Up	0.0644967	0.965424
GO_MYOTUBE_DIFFERENTIATION_INVOLVED_IN_SKELETAL_MUSCLE_REGENERATION	5	0.175268	Up	0.0645313	0.965424
HP_RETINAL_FOLD	4	0.0473256	Up	0.0645763	0.965424
GO_NEGATIVE_REGULATION_OF_SMALL_GTPASE_MEDIATED_SIGNAL_TRANSDUCTION	58	0.0329089	Up	0.0646616	0.965424
GO_REGULATION_OF_PHOSPHOLIPID_CATABOLIC_PROCESS	6	0.11013	Up	0.0646923	0.965424
GO_POST_ANAL_TAIL_MORPHOGENESIS	13	0.0514752	Up	0.0650848	0.965424
GO_PICLN_SM_PROTEIN_COMPLEX	6	0.363208	Up	0.0651403	0.965424
HP_BARRETT_ESOPHAGUS	5	0.0193248	Up	0.065197	0.965424
HP_THIN_BONY_CORTEX	12	0.0538409	Up	0.0652005	0.965424
GO_HYALURONIC_ACID_BINDING	15	0.0837759	Up	0.0652568	0.965424
HP_GONADOBLASTOMA	9	0.00389572	Down	0.0653012	0.965424
GO_MEIOTIC_CHROMOSOME_CONDENSATION	7	0.34796	Up	0.0653352	0.965424
GO_EOSINOPHIL_CHEMOTAXIS	12	0.136653	Up	0.0654088	0.965424
GO_REGULATION_OF_COLLAGEN_METABOLIC_PROCESS	34	0.0703466	Up	0.0654566	0.965424
GO_COLLAGEN_CONTAINING_EXTRACELLULAR_MATRIX	292	0.160931	Up	0.0656056	0.965424
GO_REGULATION_OF_ANTIGEN_PROCESSING_AND_PRESENTATION_OF_PEPTIDE_ANTIGEN	12	0.0545781	Down	0.0656425	0.965424
GO_POSITIVE_REGULATION_OF_MYOTUBE_DIFFERENTIATION	29	0.0257108	Up	0.0656524	0.965424
GO_REGULATION_OF_TRANSCRIPTION_BY_GLUCOSE	4	0.40937	Up	0.0656638	0.965424
GO_CALYX_OF_HELD	17	0.0318584	Down	0.0656782	0.965424
GO_T_FOLLICULAR_HELPER_CELL_DIFFERENTIATION	5	0.217093	Down	0.0658373	0.965424
GO_RENAL_VESICLE_FORMATION	6	0.117918	Up	0.0660187	0.965424
GO_HINDBRAIN_DEVELOPMENT	110	0.0205295	Up	0.0665337	0.965424
GO_SEX_DIFFERENTIATION	183	0.0221984	Up	0.066541	0.965424
HP_ELEVATED_CREATINE_KINASE_AFTER_EXERCISE	6	0.0134852	Up	0.0666523	0.965424
GO_REGULATION_OF_CENTROSOME_CYCLE	55	0.0472041	Up	0.0669809	0.965424
GO_TRANSFORMING_GROWTH_FACTOR_BETA1_PRODUCTION	10	0.0640567	Up	0.0670818	0.965424
GO_POSITIVE_REGULATION_OF_KERATINOCYTE_DIFFERENTIATION	14	0.0633091	Up	0.0671534	0.965424
GO_PHOSPHATIDYLINOSITOL_PHOSPHATE_5_PHOSPHATASE_ACTIVITY	11	-0.00680831	Down	0.0672522	0.965424
GO_ANCHORED_COMPONENT_OF_SYNAPTIC_MEMBRANE	8	-0.0237681	Down	0.0674568	0.965424
GO_POSITIVE_REGULATION_OF_CALCIUM_ION_TRANSPORT_INTO_CYTOSOL	37	0.0462393	Up	0.0674867	0.965424
GO_POSITIVE_REGULATION_OF_EPITHELIAL_TO_MESENCHYMAL_TRANSITION	42	0.0635716	Up	0.067581	0.965424
GO_CELL_CYCLE_CHECKPOINT	225	0.0371845	Up	0.0677101	0.965424
GO_CELLULAR_MAGNESIUM_ION_HOMEOSTASIS	4	0.000621632	Up	0.0677361	0.965424
GO_PROTEIN_LIPID_COMPLEX_SUBUNIT_ORGANIZATION	31	0.0281516	Up	0.0677566	0.965424
GO_SOMATIC_DIVERSIFICATION_OF_T_CELL_RECEPTOR_GENES	5	0.0121233	Up	0.067786	0.965424
GO_POSITIVE_REGULATION_OF_MORPHOGENESIS_OF_AN_EPITHELIUM	23	0.0767171	Up	0.0680654	0.965424
HP_REDUNDANT_SKIN	56	0.0227581	Up	0.0682657	0.965424
GO_TRIGLYCERIDE_RICH_LIPOPROTEIN_PARTICLE_REMODELING	6	0.27293	Up	0.0683274	0.965424
GO_VERY_LOW_DENSITY_LIPOPROTEIN_PARTICLE_REMODELING	6	0.27293	Up	0.0683274	0.965424
HP_MESANGIAL_ABNORMALITY	15	0.0388839	Up	0.0683324	0.965424
GO_NEGATIVE_REGULATION_OF_CELL_SUBSTRATE_ADHESION	57	0.0583175	Up	0.068356	0.965424
GO_NEGATIVE_REGULATION_OF_REGULATORY_T_CELL_DIFFERENTIATION	5	0.074145	Up	0.0684759	0.965424
HP_IRREGULAR_EPIPHYSES	17	-0.00466224	Down	0.068477	0.965424
GO_VASCULOGENESIS_INVOLVED_IN_CORONARY_VASCULAR_MORPHOGENESIS	3	0.253163	Up	0.0684875	0.965424
HP_INSULIN_RESISTANT_DIABETES_MELLITUS	25	0.00872578	Down	0.0685316	0.965424
GO_CELLULAR_RESPONSE_TO_ETHER	6	0.029006	Up	0.0685701	0.965424
GO_CHROMOSOME_CONDENSATION	30	0.113625	Up	0.0686959	0.965424
GO_ATRIOVENTRICULAR_VALVE_DEVELOPMENT	18	0.0901701	Up	0.0687767	0.965424
GO_POSITIVE_REGULATION_OF_PENILE_ERECTION	3	0.174646	Up	0.0690854	0.965424
GO_LYSOPHOSPHATIDIC_ACID_RECEPTOR_ACTIVITY	4	0.00040651	Up	0.069121	0.965424
GO_DENDRITE_EXTENSION	27	0.00607719	Down	0.0692203	0.965424
GO_POSITIVE_REGULATION_OF_SKELETAL_MUSCLE_TISSUE_DEVELOPMENT	23	0.0339787	Up	0.0692955	0.965424
GO_REGULATION_OF_SYNAPTIC_VESICLE_CLUSTERING	7	0.0250861	Up	0.0693082	0.965424
GO_REGULATION_OF_ISOTYPE_SWITCHING_TO_IGE_ISOTYPES	6	0.112085	Up	0.0693096	0.965424
HP_BULL_S_EYE_MACULOPATHY	5	0.0400111	Down	0.0694147	0.965424
HP_C1_C2_VERTEBRAL_ABNORMALITY	4	0.166788	Up	0.069442	0.965424
GO_OUTWARD_RECTIFIER_POTASSIUM_CHANNEL_ACTIVITY	9	0.049144	Down	0.0694669	0.965424
GO_POSITIVE_REGULATION_OF_STRIATED_MUSCLE_CELL_DIFFERENTIATION	55	0.0235116	Up	0.0695256	0.965424
GO_REGULATION_OF_PROTEIN_LOCALIZATION_TO_NUCLEUS	120	0.0216511	Up	0.0695482	0.965424
GO_REGULATION_OF_RNA_BINDING	12	0.1386	Up	0.0695628	0.965424
GO_RIBOSOME_DISASSEMBLY	8	0.18669	Up	0.0695981	0.965424
HP_FRAGILE_SKIN	20	0.185647	Up	0.0696445	0.965424
GO_FUNGIFORM_PAPILLA_DEVELOPMENT	5	-0.0111399	Up	0.069678	0.965424
GO_METANEPHROS_DEVELOPMENT	55	0.0822977	Up	0.0698038	0.965424
HP_ONYCHOGRYPOSIS	12	0.101528	Up	0.0698979	0.965424
HP_STENOSIS_OF_THE_EXTERNAL_AUDITORY_CANAL	20	0.0536352	Up	0.0700036	0.965424
GO_PHOSPHATIDYLGLYCEROL_ACYL_CHAIN_REMODELING	11	0.0286976	Up	0.0701334	0.965424
GO_TRANSMEMBRANE_RECEPTOR_PROTEIN_PHOSPHATASE_ACTIVITY	14	0.00177174	Down	0.0702701	0.965424
GO_CARBONATE_DEHYDRATASE_ACTIVITY	9	0.0914985	Down	0.0702795	0.965424
GO_CHROMOSOME_SEPARATION	82	0.109258	Up	0.0702979	0.965424
GO_OSTEOBLAST_PROLIFERATION	23	0.0251751	Up	0.070327	0.965424
HP_DECREASED_SERUM_COMPLEMENT_FACTOR_B	5	0.341189	Up	0.0703991	0.965424
GO_MUSCLE_CELL_MIGRATION	75	0.0700674	Up	0.0704373	0.965424
HP_ATROPHY_DEGENERATION_INVOLVING_THE_SPINAL_CORD	12	0.0860094	Up	0.0704637	0.965424
GO_ESTABLISHMENT_OF_PROTEIN_LOCALIZATION_TO_TELOMERE	18	0.135499	Up	0.0705593	0.965424
GO_MITOCHONDRIAL_RNA_CATABOLIC_PROCESS	6	0.00992356	Up	0.0706058	0.965424
GO_BRANCHING_MORPHOGENESIS_OF_AN_EPITHELIAL_TUBE	117	0.0808805	Up	0.0706129	0.965424
HP_PROLONGED_QTC_INTERVAL	20	0.0262607	Down	0.070715	0.965424
GO_TOLL_LIKE_RECEPTOR_7_SIGNALING_PATHWAY	13	0.0928572	Down	0.0707369	0.965424
GO_MULTIVESICULAR_BODY	51	0.0191612	Up	0.0708522	0.965424
GO_MESENCHYME_DEVELOPMENT	213	0.0547013	Up	0.0709257	0.965424
GO_POSITIVE_REGULATION_OF_MUSCLE_CELL_DIFFERENTIATION	81	0.0225472	Up	0.0709998	0.965424
GO_DELAYED_RECTIFIER_POTASSIUM_CHANNEL_ACTIVITY	20	0.178933	Down	0.0710187	0.965424
GO_G0_TO_G1_TRANSITION	46	0.0413813	Up	0.0710329	0.965424
GO_DNA_DEMETHYLATION	26	0.00176293	Down	0.0711399	0.965424
HALLMARK_COAGULATION	111	0.104557	Up	0.0711887	0.965424
HP_INTERMITTENT_CLAUDICATION	9	0.0668297	Down	0.0712791	0.965424
GO_CLEAVAGE_INVOLVED_IN_RRNA_PROCESSING	28	0.0797594	Up	0.0712886	0.965424
GO_PROTEIN_LOCALIZATION_TO_NUCLEOLUS	14	0.0446607	Up	0.0713027	0.965424
GO_NUCLEAR_PORE_CENTRAL_TRANSPORT_CHANNEL	8	0.0866596	Up	0.071429	0.965424
HP_ABNORMAL_CIRCLE_OF_WILLIS_MORPHOLOGY	5	0.164938	Up	0.0714621	0.965424
GO_EMBRYO_IMPLANTATION	42	0.0601878	Up	0.0715754	0.965424
GO_BRAINSTEM_DEVELOPMENT	4	0.0508369	Up	0.0718462	0.965424
GO_NEGATIVE_REGULATION_OF_STRIATED_MUSCLE_CONTRACTION	8	-0.0144973	Down	0.0720084	0.965424
GO_PEPTIDYL_LYSINE_DEACETYLATION	7	0.00183323	Down	0.0723004	0.965424
GO_SISTER_CHROMATID_SEGREGATION	182	0.0862844	Up	0.0723093	0.965424
GO_POSITIVE_REGULATION_OF_DNA_DEPENDENT_DNA_REPLICATION	12	0.066397	Up	0.0723167	0.965424
GO_REGULATION_OF_TRANSCRIPTION_FROM_RNA_POLYMERASE_II_PROMOTER_INVOLVED_IN_HEART_DEVELOPMENT	5	0.045847	Up	0.072452	0.965424
GO_STEM_CELL_DIFFERENTIATION	208	0.0114747	Up	0.0724861	0.965424
GO_KINETOCHORE	139	0.066761	Up	0.0725093	0.965424
HP_PARALYSIS	112	0.025243	Up	0.0725141	0.965424
GO_DNA_DAMAGE_RESPONSE_SIGNAL_TRANSDUCTION_BY_P53_CLASS_MEDIATOR	107	0.0203294	Up	0.072572	0.965424
HP_PROMINENT_VEINS_ON_TRUNK	5	0.00742707	Up	0.0726027	0.965424
GO_NUCLEOSIDE_TRIPHOSPHATE_CATABOLIC_PROCESS	11	0.0380163	Up	0.0726999	0.965424
GO_POSITIVE_REGULATION_OF_CELL_JUNCTION_ASSEMBLY	72	0.0877138	Up	0.0727241	0.965424
GO_ENDOLYSOSOME_LUMEN	6	0.250675	Up	0.0727685	0.965424
GO_MODULATION_OF_MOLECULAR_FUNCTION_IN_OTHER_ORGANISM	7	0.109632	Up	0.0729189	0.965424
HP_TRIANGULAR_FACE	102	0.0242903	Up	0.0729399	0.965424
GO_POSITIVE_REGULATION_OF_NMDA_GLUTAMATE_RECEPTOR_ACTIVITY	6	0.0134226	Up	0.0730358	0.965424
GO_AXON_CHOICE_POINT_RECOGNITION	3	0.267054	Up	0.0732021	0.965424
GO_AXON_MIDLINE_CHOICE_POINT_RECOGNITION	3	0.267054	Up	0.0732021	0.965424
GO_LIPOPOLYSACCHARIDE_IMMUNE_RECEPTOR_ACTIVITY	5	0.17521	Up	0.073277	0.965424
GO_RESPONSE_TO_OXYGEN_GLUCOSE_DEPRIVATION	10	0.0214617	Up	0.0733631	0.965424
GO_METANEPHRIC_PART_OF_URETERIC_BUD_DEVELOPMENT	3	-0.0906079	Up	0.0733862	0.965424
GO_AMINOGLYCAN_CATABOLIC_PROCESS	50	0.0947956	Up	0.0735691	0.965424
GO_RESPONSE_TO_ETHER	10	0.0473439	Up	0.0735938	0.965424
GO_NEGATIVE_REGULATION_OF_TRANSPORTER_ACTIVITY	58	0.00694564	Up	0.0736208	0.965424
GO_INTERCELLULAR_CANALICULUS	6	0.0333911	Down	0.0737464	0.965424
GO_GLOMERULAR_MESANGIAL_CELL_DIFFERENTIATION	5	0.339451	Up	0.0737658	0.965424
GO_RESPONSE_TO_COPPER_ION	33	0.0628238	Up	0.0738008	0.965424
GO_DNA_REPLICATION	267	0.0531338	Up	0.0738061	0.965424
HP_CEREBRAL_BERRY_ANEURYSM	6	0.187982	Up	0.0738244	0.965424
GO_CONDENSED_CHROMOSOME_INNER_KINETOCHORE	5	0.109039	Up	0.0739287	0.965424
GO_POSITIVE_REGULATION_OF_CELL_CYCLE_CHECKPOINT	9	0.0867989	Up	0.0740824	0.965424
GO_POSITIVE_REGULATION_OF_DNA_REPAIR	64	0.0346675	Up	0.0741713	0.965424
GO_VASCULAR_ENDOTHELIAL_GROWTH_FACTOR_BINDING	4	0.357818	Up	0.0743446	0.965424
GO_SPINDLE_ELONGATION	9	0.191193	Up	0.0743475	0.965424
GO_OXIDOREDUCTASE_ACTIVITY_ACTING_ON_NAD_P_H_OXYGEN_AS_ACCEPTOR	18	0.0239632	Down	0.0745935	0.965424
GO_RESPONSE_TO_ESTRADIOL	111	0.026323	Up	0.0746477	0.965424
GO_POSITIVE_REGULATION_OF_LYMPHOCYTE_CHEMOTAXIS	19	0.0194126	Up	0.0746606	0.965424
HP_HYPOPLASTIC_HIPPOCAMPUS	6	-0.0442837	Down	0.0746759	0.965424
GO_ANNEALING_ACTIVITY	13	-0.00180959	Up	0.0747335	0.965424
GO_REGULATION_OF_EPITHELIAL_CELL_DIFFERENTIATION_INVOLVED_IN_KIDNEY_DEVELOPMENT	12	0.0294136	Up	0.0747375	0.965424
HP_APLASIA_OF_THE_PECTORALIS_MAJOR_MUSCLE	3	0.141	Up	0.0749362	0.965424
HP_ABNORMALITY_OF_THE_TESTIS_SIZE	123	0.0216618	Up	0.0749554	0.965424
HP_ABNORMAL_URINE_CYTOLOGY	132	0.0161311	Up	0.0750137	0.965424
HP_DECREASED_LIGHT_AND_DARK_ADAPTED_ELECTRORETINOGRAM_AMPLITUDE	12	0.0193291	Down	0.075074	0.965424
GO_EMBRYONIC_SKELETAL_JOINT_MORPHOGENESIS	5	0.0861675	Up	0.0750918	0.965424
GO_ONCOSTATIN_M_RECEPTOR_ACTIVITY	4	0.127673	Up	0.0751	0.965424
GO_POSITIVE_REGULATION_OF_STRESS_FIBER_ASSEMBLY	49	0.0575949	Up	0.075289	0.965424
GO_RESPONSE_TO_INTERLEUKIN_18	12	0.0310365	Up	0.0752934	0.965424
GO_BLASTODERM_SEGMENTATION	14	0.0996024	Up	0.075328	0.965424
GO_POSITIVE_REGULATION_OF_CARDIAC_MUSCLE_TISSUE_DEVELOPMENT	40	0.0351473	Up	0.0753307	0.965424
GO_REGULATION_OF_CELL_CYCLE_ARREST	97	0.0261564	Up	0.0753758	0.965424
HP_MANDIBULAR_APLASIA	13	0.162076	Up	0.0754981	0.965424
GO_U4_SNRNP	17	0.130168	Up	0.0756451	0.965424
GO_REGULATION_OF_ANTIGEN_PROCESSING_AND_PRESENTATION_OF_PEPTIDE_OR_POLYSACCHARIDE_ANTIGEN_VIA_MHC_CLASS_II	11	0.0546453	Down	0.0758076	0.965424
GO_PEPTIDYL_PROLINE_MODIFICATION	54	0.0268065	Up	0.0758118	0.965424
GO_NEGATIVE_REGULATION_OF_HEMATOPOIETIC_PROGENITOR_CELL_DIFFERENTIATION	7	-0.00918669	Down	0.0758136	0.965424
GO_HIGH_DENSITY_LIPOPROTEIN_PARTICLE_REMODELING	12	0.126745	Up	0.0759193	0.965424
GO_GLOMERULAR_MESANGIAL_CELL_PROLIFERATION	7	0.0300308	Up	0.0759309	0.965424
GO_DICHOTOMOUS_SUBDIVISION_OF_AN_EPITHELIAL_TERMINAL_UNIT	10	0.10851	Up	0.0759467	0.965424
GO_O_ACETYLTRANSFERASE_ACTIVITY	7	0.0381196	Up	0.0760245	0.965424
HP_NARROW_INTERNAL_AUDITORY_CANAL	12	0.00405399	Up	0.0760828	0.965424
GO_COLLAGEN_METABOLIC_PROCESS	83	0.122541	Up	0.0760891	0.965424
GO_CELLULAR_RESPONSE_TO_FATTY_ACID	42	0.0228525	Up	0.0762139	0.965424
GO_IMP_METABOLIC_PROCESS	11	0.142147	Up	0.0762744	0.965424
GO_T_HELPER_2_CELL_CYTOKINE_PRODUCTION	11	-0.0158168	Down	0.0762854	0.965424
GO_SET1C_COMPASS_COMPLEX	11	0.105602	Up	0.0763824	0.965424
GO_MODULATION_BY_VIRUS_OF_HOST_CELLULAR_PROCESS	19	0.0106424	Up	0.076416	0.965424
GO_PORE_COMPLEX_ASSEMBLY	21	0.0465781	Up	0.0764617	0.965424
GO_REGULATION_OF_RECEPTOR_INTERNALIZATION	44	0.00384622	Up	0.076564	0.965424
GO_ADENYLATE_CYCLASE_ACTIVATING_ADRENERGIC_RECEPTOR_SIGNALING_PATHWAY_INVOLVED_IN_HEART_PROCESS	6	0.023348	Down	0.0766443	0.965424
GO_FOUR_WAY_JUNCTION_HELICASE_ACTIVITY	6	0.122335	Up	0.0766725	0.965424
GO_HISTONE_H4_K20_TRIMETHYLATION	6	0.0203932	Down	0.0766823	0.965424
GO_POSITIVE_REGULATION_OF_SPINDLE_CHECKPOINT	7	0.103348	Up	0.076784	0.965424
GO_CONDENSIN_COMPLEX	8	0.418948	Up	0.0767886	0.965424
HP_ABNORMAL_C_PEPTIDE_LEVEL	10	-0.0226506	Down	0.0770092	0.965424
GO_OSTEOCLAST_FUSION	6	0.100859	Up	0.0771001	0.965424
HP_VAGINAL_NEOPLASM	8	0.161942	Up	0.0771088	0.965424
GO_NEGATIVE_REGULATION_OF_B_CELL_APOPTOTIC_PROCESS	12	0.00672661	Down	0.0771383	0.965424
GO_MITOCHONDRIAL_DNA_METABOLIC_PROCESS	13	0.0485949	Up	0.0772613	0.965424
GO_CORONARY_VASCULATURE_MORPHOGENESIS	11	0.0529336	Up	0.0773095	0.965424
GO_NEGATIVE_REGULATION_OF_T_CELL_MIGRATION	6	0.0167562	Down	0.077372	0.965424
GO_LOW_DENSITY_LIPOPROTEIN_PARTICLE_RECEPTOR_CATABOLIC_PROCESS	15	0.0658301	Up	0.0774031	0.965424
GO_POSITIVE_REGULATION_OF_NEUROBLAST_PROLIFERATION	16	0.0293711	Up	0.0774175	0.965424
GO_MITOTIC_DNA_INTEGRITY_CHECKPOINT	112	0.035756	Up	0.07743	0.965424
GO_POSITIVE_REGULATION_OF_CALCIUM_ION_IMPORT	17	0.120939	Up	0.0774778	0.965424
GO_BINDING_OF_SPERM_TO_ZONA_PELLUCIDA	22	0.0168024	Up	0.0775035	0.965424
GO_MARGINAL_ZONE_B_CELL_DIFFERENTIATION	10	0.0396903	Down	0.0775117	0.965424
HP_ABSENT_FOREARM_BONE	21	0.0245018	Up	0.0777272	0.965424
GO_ATTACHMENT_OF_SPINDLE_MICROTUBULES_TO_KINETOCHORE	34	0.0843369	Up	0.0777941	0.965424
GO_REGULATION_OF_APOPTOTIC_PROCESS_INVOLVED_IN_DEVELOPMENT	9	0.0485884	Up	0.077813	0.965424
GO_POSITIVE_REGULATION_OF_CYTOKINE_SECRETION	50	0.0330061	Up	0.0778209	0.965424
HP_VERRUCAE	20	0.125661	Down	0.0778348	0.965424
GO_NEGATIVE_REGULATION_OF_MORPHOGENESIS_OF_AN_EPITHELIUM	15	0.00958924	Up	0.0778395	0.965424
HP_FLAT_OCCIPUT	42	0.0580507	Up	0.0779164	0.965424
GO_REGULATION_OF_EXTRACELLULAR_MATRIX_ORGANIZATION	37	0.0647025	Up	0.0779515	0.965424
GO_CELLULAR_RESPONSE_TO_IONIZING_RADIATION	66	0.0176485	Up	0.0780533	0.965424
GO_CELLULAR_RESPONSE_TO_OXYGEN_GLUCOSE_DEPRIVATION	8	0.0204941	Up	0.0781153	0.965424
GO_CRANIAL_NERVE_FORMATION	4	0.111582	Up	0.0783513	0.965424
GO_DNA_DEPENDENT_DNA_REPLICATION	149	0.0806529	Up	0.0783643	0.965424
GO_MODULATION_BY_HOST_OF_SYMBIONT_PROCESS	62	0.00653497	Up	0.0783881	0.965424
GO_DNA_REPLICATION_INDEPENDENT_NUCLEOSOME_ORGANIZATION	38	0.118552	Up	0.0784145	0.965424
GO_NEGATIVE_REGULATION_OF_MEMBRANE_PERMEABILITY	8	0.0639749	Up	0.0784611	0.965424
GO_CYTIDINE_DEAMINASE_ACTIVITY	10	0.0574963	Down	0.0785913	0.965424
GO_PROTEIN_LIPID_COMPLEX	25	0.0709154	Up	0.0786796	0.965424
GO_TUBULIN_COMPLEX_ASSEMBLY	11	0.0278162	Up	0.0787166	0.965424
GO_NEGATIVE_REGULATION_OF_AUTOPHAGOSOME_ASSEMBLY	13	0.024121	Up	0.0787708	0.965424
GO_CILIARY_NEUROTROPHIC_FACTOR_RECEPTOR_ACTIVITY	5	0.0648748	Up	0.0788202	0.965424
GO_REPRODUCTIVE_SYSTEM_DEVELOPMENT	322	0.0226269	Up	0.0788231	0.965424
GO_POSITIVE_REGULATION_OF_CILIUM_MOVEMENT	6	0.154182	Down	0.0788684	0.965424
GO_SIGNAL_TRANSDUCTION_INVOLVED_IN_CELL_CYCLE_CHECKPOINT	74	0.035578	Up	0.0788972	0.965424
GO_SPINDLE_ASSEMBLY	119	0.0381963	Up	0.0791532	0.965424
GO_PRONUCLEUS	14	0.052009	Up	0.0791941	0.965424
GO_CHROMOSOME_SEGREGATION	300	0.0600159	Up	0.0793992	0.965424
GO_MHC_CLASS_II_PROTEIN_COMPLEX	61	0.0922253	Down	0.0796384	0.965424
GO_MORPHOGENESIS_OF_A_POLARIZED_EPITHELIUM	143	0.0474817	Up	0.0796467	0.965424
GO_AUTOPHAGOSOME_MATURATION	40	-0.000186215	Down	0.0796767	0.965424
GO_ORGANIC_CATION_TRANSPORT	38	0.0181047	Down	0.0797388	0.965424
GO_EMBRYONIC_NEUROCRANIUM_MORPHOGENESIS	8	0.0975666	Up	0.0797774	0.965424
GO_MITOTIC_SISTER_CHROMATID_SEGREGATION	154	0.0955571	Up	0.0797974	0.965424
GO_ESTABLISHMENT_OF_TISSUE_POLARITY	123	0.0477503	Up	0.079913	0.965424
GO_INTERLEUKIN_12_RECEPTOR_BINDING	6	0.0138206	Down	0.0799201	0.965424
GO_SCARNA_LOCALIZATION_TO_CAJAL_BODY	5	0.320825	Up	0.0801075	0.965424
GO_ARTERIAL_ENDOTHELIAL_CELL_DIFFERENTIATION	5	-0.0035104	Up	0.0801172	0.965424
HP_PROFOUND_SENSORINEURAL_HEARING_IMPAIRMENT	7	0.092385	Down	0.0801568	0.965424
GO_DNA_TOPOISOMERASE_BINDING	5	0.0285122	Up	0.0801638	0.965424
GO_WOUND_HEALING_INVOLVED_IN_INFLAMMATORY_RESPONSE	7	0.046901	Up	0.080187	0.965424
GO_CHROMOSOME_LOCALIZATION	74	0.0557302	Up	0.0801937	0.965424
GO_AXIS_ELONGATION	19	0.150466	Up	0.0802287	0.965424
GO_NUCLEAR_PORE_COMPLEX_ASSEMBLY	9	0.139091	Up	0.0802438	0.965424
GO_POSITIVE_REGULATION_OF_SMOOTH_MUSCLE_CELL_MIGRATION	36	0.131099	Up	0.0803549	0.965424
GO_ATRIAL_CARDIAC_MUSCLE_CELL_MEMBRANE_REPOLARIZATION	7	0.102808	Down	0.0805296	0.965424
HP_BLADDER_NEOPLASM	34	0.0222063	Up	0.0806205	0.965424
HP_GENERALIZED_AMYOTROPHY	58	0.0295579	Up	0.0808081	0.965424
GO_REGULATION_OF_KERATINOCYTE_DIFFERENTIATION	30	0.0242519	Up	0.0808299	0.965424
GO_GLIAL_CELL_APOPTOTIC_PROCESS	16	0.0255834	Up	0.0808688	0.965424
GO_CHAPERONIN_CONTAINING_T_COMPLEX	9	0.310296	Up	0.0809515	0.965424
GO_COCHLEA_MORPHOGENESIS	14	0.0932363	Up	0.0809775	0.965424
GO_T_HELPER_1_CELL_DIFFERENTIATION	18	0.0199406	Up	0.0810542	0.965424
GO_CARDIAC_ATRIUM_DEVELOPMENT	23	0.0739386	Up	0.0811178	0.965424
GO_POSITIVE_REGULATION_OF_CELL_CYCLE_G1_S_PHASE_TRANSITION	42	0.0224339	Up	0.0811504	0.965424
GO_BMP_RECEPTOR_ACTIVITY	4	0.0885974	Up	0.081247	0.965424
GO_L_ORNITHINE_TRANSMEMBRANE_TRANSPORTER_ACTIVITY	3	0.112205	Up	0.0812597	0.965424
GO_REGULATION_OF_SENSORY_PERCEPTION	19	0.0762733	Up	0.0812802	0.965424
GO_DNA_REPLICATION_FACTOR_C_COMPLEX	5	0.241273	Up	0.0814112	0.965424
GO_MAMMARY_GLAND_MORPHOGENESIS	37	0.0937531	Up	0.0816689	0.965424
GO_CELL_RECOGNITION	186	0.0515251	Down	0.0816931	0.965424
GO_CELL_DIFFERENTIATION_INVOLVED_IN_METANEPHROS_DEVELOPMENT	15	0.171764	Up	0.0817491	0.965424
GO_AGING	258	0.0160209	Up	0.0818682	0.965424
HP_DECREASED_CIRCULATING_LUTEINIZING_HORMONE_LEVEL	14	0.00359789	Up	0.0819427	0.965424
GO_DIACYLGLYCEROL_BINDING	12	-0.0219049	Down	0.0820648	0.965424
HP_JOINT_CONTRACTURES_INVOLVING_THE_JOINTS_OF_THE_FEET	24	0.0173624	Up	0.0820802	0.965424
GO_DIRECT_OSSIFICATION	5	0.304802	Up	0.0821266	0.965424
GO_CONDENSED_CHROMOSOME	201	0.0603588	Up	0.0822054	0.965424
HP_PARTIAL_DUPLICATION_OF_THE_DISTAL_PHALANGES_OF_THE_HAND	4	-0.0484537	Up	0.0824641	0.965424
GO_SUBPALLIUM_DEVELOPMENT	18	0.0516428	Up	0.0825572	0.965424
GO_CLATHRIN_COAT_OF_COATED_PIT	17	0.0186772	Up	0.0825662	0.965424
GO_BASE_EXCISION_REPAIR_GAP_FILLING	6	0.0881954	Up	0.082577	0.965424
GO_DNA_GEOMETRIC_CHANGE	117	0.0633151	Up	0.0826752	0.965424
GO_POSITIVE_REGULATION_OF_INSULIN_LIKE_GROWTH_FACTOR_RECEPTOR_SIGNALING_PATHWAY	7	0.0407693	Up	0.082837	0.965424
HP_MIGRAINE	127	0.0348275	Up	0.0829052	0.965424
GO_GLOMERULUS_MORPHOGENESIS	7	0.128678	Down	0.0829186	0.965424
HP_ABNORMAL_MORPHOLOGY_OF_THE_MUSCULATURE_OF_THE_NECK	41	0.0451317	Up	0.0829286	0.965424
GO_CARDIAC_CONDUCTION_SYSTEM_DEVELOPMENT	10	0.0819241	Up	0.0830046	0.965424
GO_ATTACHMENT_OF_MITOTIC_SPINDLE_MICROTUBULES_TO_KINETOCHORE	15	0.0782479	Up	0.083028	0.965424
GO_DNA_INTEGRITY_CHECKPOINT	170	0.0355802	Up	0.0830408	0.965424
GO_MITOTIC_SPINDLE	129	0.0289259	Up	0.0830987	0.965424
GO_DEVELOPMENT_OF_PRIMARY_FEMALE_SEXUAL_CHARACTERISTICS	72	0.026503	Up	0.0831948	0.965424
HP_ABNORMAL_HEART_VALVE_MORPHOLOGY	253	0.0235042	Up	0.0832217	0.965424
GO_REGULATION_OF_EPITHELIAL_CELL_APOPTOTIC_PROCESS	63	0.0480235	Up	0.0832274	0.965424
GO_CELL_SURFACE_RECEPTOR_SIGNALING_PATHWAY_INVOLVED_IN_HEART_DEVELOPMENT	20	0.0774249	Up	0.083314	0.965424
HP_DERMAL_ATROPHY	73	0.0319589	Up	0.083437	0.965424
GO_NEGATIVE_REGULATION_OF_MONOCYTE_CHEMOTACTIC_PROTEIN_1_PRODUCTION	5	-0.0359712	Up	0.0834879	0.965424
GO_DORSAL_ROOT_GANGLION_DEVELOPMENT	4	0.155523	Up	0.0835291	0.965424
HP_SARCOMA	130	0.0180036	Up	0.0835509	0.965424
GO_CRANIAL_NERVE_DEVELOPMENT	31	0.0810059	Up	0.0837363	0.965424
HP_ABNORMAL_TRICUSPID_VALVE_MORPHOLOGY	34	0.0385341	Up	0.0838326	0.965424
GO_GLYCEROL_ETHER_METABOLIC_PROCESS	20	0.00856909	Up	0.0838354	0.965424
GO_TERPENOID_BIOSYNTHETIC_PROCESS	10	0.0433043	Up	0.0841354	0.965424
GO_INSULIN_LIKE_GROWTH_FACTOR_BINDING	22	0.245482	Up	0.0842649	0.965424
GO_EPITHELIAL_CELL_APOPTOTIC_PROCESS	84	0.0289671	Up	0.0842794	0.965424
GO_LYSOSOMAL_MICROAUTOPHAGY	5	0.00764122	Down	0.0845332	0.965424
GO_OXIDATIVE_RNA_DEMETHYLASE_ACTIVITY	5	0.0216636	Down	0.0846258	0.965424
GO_OXIDATIVE_RNA_DEMETHYLATION	5	0.0216636	Down	0.0846258	0.965424
HP_ABNORMAL_INTRAOCULAR_PRESSURE	24	0.0462052	Up	0.0850174	0.965424
HP_SKIN_NODULE	106	0.0229122	Up	0.0853213	0.965424
GO_POSITIVE_REGULATION_OF_RESPONSE_TO_DNA_DAMAGE_STIMULUS	97	0.028725	Up	0.0853954	0.965424
GO_NUCLEAR_IMPORT_SIGNAL_RECEPTOR_ACTIVITY	19	0.0908219	Up	0.0854333	0.965424
GO_POSTSYNAPTIC_MODULATION_OF_CHEMICAL_SYNAPTIC_TRANSMISSION	14	0.00757738	Down	0.0855521	0.965424
GO_POSITIVE_REGULATION_OF_AXONOGENESIS	75	0.0477519	Up	0.0855736	0.965424
HP_NEOPLASM_OF_STRIATED_MUSCLE	25	0.0422208	Up	0.0856274	0.965424
GO_POSITIVE_REGULATION_OF_MONOCYTE_CHEMOTAXIS	15	0.079962	Up	0.0856563	0.965424
HP_DUODENAL_STENOSIS	27	0.102055	Up	0.0857881	0.965424
GO_TRIGEMINAL_GANGLION_DEVELOPMENT	4	0.349647	Up	0.0858833	0.965424
GO_NEGATIVE_REGULATION_OF_FAT_CELL_PROLIFERATION	5	0.0627971	Up	0.0859168	0.965424
GO_SMOOTH_MUSCLE_CELL_MIGRATION	65	0.0901552	Up	0.0859327	0.965424
GO_HISTONE_EXCHANGE	41	0.0936245	Up	0.0859452	0.965424
GO_POSITIVE_REGULATION_OF_SIGNAL_TRANSDUCTION_BY_P53_CLASS_MEDIATOR	20	0.0560177	Up	0.0859543	0.965424
GO_POSITIVE_REGULATION_OF_RENAL_SODIUM_EXCRETION	7	0.0239716	Up	0.0859618	0.965424
HP_IMMUNE_DYSREGULATION	6	0.0425059	Up	0.0859706	0.965424
GO_CALCITONIN_FAMILY_RECEPTOR_SIGNALING_PATHWAY	6	0.194512	Up	0.0860542	0.965424
GO_POSITIVE_REGULATION_OF_RESPIRATORY_BURST	9	0.149903	Down	0.0860645	0.965424
GO_REGULATORY_T_CELL_DIFFERENTIATION	38	0.0716167	Up	0.0860669	0.965424
HP_APLASIA_CUTIS_CONGENITA	28	0.0529011	Up	0.0862595	0.965424
HP_FRONTOTEMPORAL_CEREBRAL_ATROPHY	13	-0.00803372	Down	0.0862834	0.965424
GO_POSITIVE_REGULATION_OF_BINDING	159	0.018544	Up	0.0863221	0.965424
GO_RESPIRATORY_BURST	35	0.119146	Down	0.0863515	0.965424
GO_FIBROBLAST_GROWTH_FACTOR_RECEPTOR_SIGNALING_PATHWAY	86	0.0340624	Up	0.0863649	0.965424
GO_MULTI_ORGANISM_LOCALIZATION	65	0.03312	Up	0.086503	0.965424
GO_RESPONSE_TO_FATTY_ACID	71	0.0249287	Up	0.0865799	0.965424
GO_SEQUENCE_SPECIFIC_MRNA_BINDING	12	0.0390294	Up	0.0865867	0.965424
GO_RESPONSE_TO_THYROID_HORMONE	21	0.0390634	Up	0.0866386	0.965424
GO_REGULATION_OF_GASTRIC_ACID_SECRETION	9	0.0425873	Down	0.0866513	0.965424
GO_SEGMENT_SPECIFICATION	8	0.0100666	Up	0.0867702	0.965424
GO_REGULATION_OF_NEUROBLAST_PROLIFERATION	20	0.0405685	Up	0.0867716	0.965424
GO_POSITIVE_REGULATION_OF_CELLULAR_COMPONENT_BIOGENESIS	489	0.0166503	Up	0.0868929	0.965424
GO_CALCITONIN_FAMILY_RECEPTOR_COMPLEX	4	0.273261	Up	0.0869612	0.965424
GO_TRANSFORMING_GROWTH_FACTOR_BETA_PRODUCTION	32	0.0426626	Up	0.0869672	0.965424
HP_COMMON_ATRIUM	5	0.131104	Up	0.0871285	0.965424
GO_MALE_SEX_DIFFERENTIATION	112	0.0179029	Up	0.0871473	0.965424
GO_TRANSCRIPTION_ELONGATION_FROM_RNA_POLYMERASE_I_PROMOTER	36	0.0355439	Up	0.0872934	0.965424
GO_PROTEIN_NEDDYLATION	15	0.0725786	Up	0.0873368	0.965424
HP_TRICUSPID_VALVE_PROLAPSE	12	0.123401	Up	0.0874865	0.965424
GO_POSITIVE_REGULATION_OF_TRANSFORMING_GROWTH_FACTOR_BETA1_PRODUCTION	6	0.124578	Up	0.0875334	0.965424
GO_GLAND_DEVELOPMENT	353	0.0317591	Up	0.087534	0.965424
GO_REGULATION_OF_NUCLEOCYTOPLASMIC_TRANSPORT	107	0.0291638	Up	0.0875554	0.965424
GO_MULTINUCLEAR_OSTEOCLAST_DIFFERENTIATION	7	0.0975715	Up	0.0876391	0.965424
GO_POSITIVE_REGULATION_OF_COLLAGEN_METABOLIC_PROCESS	21	0.0607184	Up	0.0876457	0.965424
GO_PERICENTRIC_HETEROCHROMATIN	19	0.0773494	Up	0.0876606	0.965424
GO_NUCLEAR_MATRIX	112	0.0340268	Up	0.087688	0.965424
HP_ANOTIA	10	0.22327	Up	0.0878221	0.965424
GO_METANEPHRIC_NEPHRON_DEVELOPMENT	22	0.115254	Up	0.0878314	0.965424
HP_ABNORMAL_HEMOGLOBIN	20	0.0168086	Down	0.0878364	0.965424
GO_VASCULAR_TRANSPORT	9	0.0707182	Up	0.0880976	0.965424
GO_SUBSTRATE_DEPENDENT_CELL_MIGRATION_CELL_EXTENSION	10	0.0833747	Up	0.0881467	0.965424
GO_METANEPHRIC_MESENCHYME_DEVELOPMENT	9	-0.0322313	Up	0.0881617	0.965424
GO_CELLULAR_RESPONSE_TO_VASCULAR_ENDOTHELIAL_GROWTH_FACTOR_STIMULUS	55	0.110402	Up	0.0882183	0.965424
HP_FACIAL_ERYTHEMA	5	-0.0209816	Down	0.0883291	0.965424
GO_POSITIVE_REGULATION_OF_ORGAN_GROWTH	43	0.017329	Up	0.0883629	0.965424
GO_ENDOTHELIAL_CELL_APOPTOTIC_PROCESS	45	0.0448363	Up	0.0883633	0.965424
GO_DIGESTIVE_TRACT_MORPHOGENESIS	29	0.0833063	Up	0.0884426	0.965424
HP_TRIANGULAR_SHAPED_PHALANGES_OF_THE_HAND	126	0.0254928	Up	0.0884523	0.965424
GO_POSITIVE_REGULATION_OF_RNA_BINDING	9	0.139403	Up	0.0884741	0.965424
GO_MESENCHYMAL_CELL_DIFFERENTIATION	175	0.0496807	Up	0.0885318	0.965424
HP_ATROPHY_DEGENERATION_INVOLVING_THE_CAUDATE_NUCLEUS	9	0.0165164	Up	0.0885415	0.965424
GO_CENTRIOLAR_SATELLITE	101	0.0149236	Up	0.0885515	0.965424
GO_MITOTIC_G1_S_TRANSITION_CHECKPOINT	66	0.0242921	Up	0.0886916	0.965424
GO_RESPONSE_TO_IONIZING_RADIATION	140	0.0187944	Up	0.0887078	0.965424
GO_NEGATIVE_REGULATION_OF_EPITHELIAL_CELL_APOPTOTIC_PROCESS	31	0.0984702	Up	0.0888332	0.965424
GO_CILIARY_BASAL_BODY_PLASMA_MEMBRANE_DOCKING	100	0.0283384	Up	0.0888683	0.965424
GO_DNA_UNWINDING_INVOLVED_IN_DNA_REPLICATION	17	0.182522	Up	0.0888896	0.965424
GO_DE_NOVO_IMP_BIOSYNTHETIC_PROCESS	7	0.260664	Up	0.0888909	0.965424
GO_MORPHOGENESIS_OF_A_BRANCHING_STRUCTURE	154	0.0784552	Up	0.0889213	0.965424
GO_HISTONE_KINASE_ACTIVITY	16	0.0789906	Up	0.0889477	0.965424
GO_DNA_STRAND_ELONGATION_INVOLVED_IN_DNA_REPLICATION	19	0.178412	Up	0.0889715	0.965424
HP_ABNORMALITY_OF_THE_PERITONEUM	28	0.00794575	Up	0.0889833	0.965424
HP_ACUTE_INFECTIOUS_PNEUMONIA	4	0.0765573	Down	0.0890381	0.965424
GO_HEART_VALVE_FORMATION	8	0.17877	Up	0.0890487	0.965424
HP_ABNORMALITY_OF_THE_DUODENUM	56	0.0549876	Up	0.0890986	0.965424
HP_FLEXION_CONTRACTURE_OF_DIGIT	237	0.0255919	Up	0.0891045	0.965424
GO_REGULATION_OF_CELL_CYCLE_CHECKPOINT	38	0.033524	Up	0.0891092	0.965424
HP_ABNORMALITY_OF_THE_ANKLES	91	0.0349886	Up	0.0891911	0.965424
HP_SYSTEMIC_LUPUS_ERYTHEMATOSUS	33	0.105216	Up	0.0893509	0.965424
GO_CLATHRIN_HEAVY_CHAIN_BINDING	7	0.0514851	Up	0.0895791	0.965424
GO_SPINDLE	348	0.0323844	Up	0.0896247	0.965424
GO_REGULATION_OF_DNA_DEPENDENT_DNA_REPLICATION	50	0.0806686	Up	0.0896587	0.965424
GO_REGULATION_OF_AMINO_ACID_TRANSPORT	23	0.0131381	Down	0.0897118	0.965424
GO_NUCLEAR_LAMINA	11	0.0662649	Up	0.0897919	0.965424
GO_REGULATION_OF_PROTEIN_LOCALIZATION_TO_CHROMOSOME_TELOMERIC_REGION	13	0.259987	Up	0.0898025	0.965424
GO_CENTROSOME_DUPLICATION	64	0.0388749	Up	0.0898272	0.965424
GO_NEGATIVE_REGULATION_OF_CAMP_DEPENDENT_PROTEIN_KINASE_ACTIVITY	9	0.00739858	Down	0.0898664	0.965424
GO_DETECTION_OF_CELL_DENSITY	6	0.0664441	Up	0.0898778	0.965424
GO_INTEGRIN_BINDING	119	0.0969835	Up	0.0899008	0.965424
GO_REGULATION_OF_COLLAGEN_FIBRIL_ORGANIZATION	4	0.108283	Up	0.0900999	0.965424
GO_UBIQUITIN_PROTEIN_TRANSFERASE_INHIBITOR_ACTIVITY	6	0.392138	Up	0.0901057	0.965424
GO_RRNA_TRANSPORT	5	-0.0531189	Up	0.0902464	0.965424
GO_MAMMARY_GLAND_DUCT_MORPHOGENESIS	27	0.106345	Up	0.0902519	0.965424
GO_NEGATIVE_REGULATION_OF_ADENYLATE_CYCLASE_ACTIVATING_G_PROTEIN_COUPLED_RECEPTOR_SIGNALING_PATHWAY	7	-0.0791588	Down	0.0904148	0.965424
GO_ORGANELLE_FISSION	413	0.0366848	Up	0.0905238	0.965424
GO_METANEPHRIC_GLOMERULUS_VASCULATURE_DEVELOPMENT	5	0.213903	Up	0.0905565	0.965424
GO_TOXIN_TRANSPORT	36	0.0182018	Up	0.0905784	0.965424
GO_NEGATIVE_REGULATION_OF_SMOOTH_MUSCLE_CELL_MIGRATION	19	0.0493182	Up	0.0905984	0.965424
GO_NEGATIVE_REGULATION_OF_CHONDROCYTE_DIFFERENTIATION	14	0.138702	Up	0.0908184	0.965424
GO_ANCHORED_COMPONENT_OF_EXTERNAL_SIDE_OF_PLASMA_MEMBRANE	12	0.0376192	Up	0.0908637	0.965424
GO_POSITIVE_REGULATION_OF_CARDIAC_MUSCLE_CELL_DIFFERENTIATION	22	0.0125293	Up	0.0908909	0.965424
GO_EXTRACELLULAR_MATRIX	367	0.150757	Up	0.0909599	0.965424
GO_ACTOMYOSIN_CONTRACTILE_RING_ORGANIZATION	7	0.0750368	Up	0.0910344	0.965424
GO_POTASSIUM_CHANNEL_INHIBITOR_ACTIVITY	8	0.0384416	Up	0.0910825	0.965424
GO_POSITIVE_REGULATION_OF_ESTABLISHMENT_OF_PROTEIN_LOCALIZATION_TO_TELOMERE	10	0.417034	Up	0.0911245	0.965424
GO_CALCITONIN_FAMILY_RECEPTOR_ACTIVITY	5	0.101346	Up	0.091131	0.965424
GO_EPITHELIAL_CELL_PROLIFERATION_INVOLVED_IN_LUNG_MORPHOGENESIS	7	0.0087088	Up	0.0911555	0.965424
HP_APLASIA_HYPOPLASIA_OF_THE_UVULA	25	0.113458	Up	0.0911585	0.965424
GO_NEGATIVE_REGULATION_OF_ANOIKIS	16	0.0236835	Up	0.0911611	0.965424
GO_REGULATION_OF_CELL_CYCLE_PHASE_TRANSITION	439	0.0378511	Up	0.0913644	0.965424
GO_EXTRACELLULAR_MATRIX_STRUCTURAL_CONSTITUENT_CONFERRING_TENSILE_STRENGTH	30	0.226449	Up	0.0914249	0.965424
GO_POSITIVE_REGULATION_OF_EPITHELIAL_CELL_PROLIFERATION_INVOLVED_IN_WOUND_HEALING	4	0.0236335	Up	0.0914763	0.965424
GO_PLATELET_DERIVED_GROWTH_FACTOR_RECEPTOR_BINDING	15	0.0472517	Up	0.0915546	0.965424
GO_MITOCHONDRIAL_DNA_REPAIR	6	0.0571535	Up	0.0916207	0.965424
GO_METANEPHRIC_RENAL_VESICLE_MORPHOGENESIS	8	0.0833405	Up	0.0916794	0.965424
GO_REGULATION_OF_MRNA_BINDING	10	0.134527	Up	0.0917071	0.965424
HP_ABNORMALITY_OF_FONTANELLES	137	0.0322525	Up	0.0917115	0.965424
HP_NEUROFIBRILLARY_TANGLES	20	0.0247518	Up	0.0917621	0.965424
GO_REGULATION_OF_ISOMERASE_ACTIVITY	9	0.0379858	Up	0.0918666	0.965424
HP_BROAD_PALM	19	0.0195112	Up	0.0918792	0.965424
GO_ARTERY_DEVELOPMENT	71	0.100653	Up	0.0918926	0.965424
GO_MATURATION_OF_LSU_RRNA_FROM_TRICISTRONIC_RRNA_TRANSCRIPT_SSU_RRNA_5_8S_RRNA_LSU_RRNA	16	0.0675648	Up	0.0920339	0.965424
HP_RICKETS	28	0.0642078	Up	0.0920856	0.965424
GO_POSITIVE_REGULATION_OF_CHEMOTAXIS	120	0.0333911	Up	0.0921877	0.965424
GO_COPPER_ION_TRANSPORT	18	0.0458932	Up	0.0921904	0.965424
GO_MHC_PROTEIN_COMPLEX	95	0.0802528	Down	0.0923417	0.965424
HP_DECREASED_HDL_CHOLESTEROL_CONCENTRATION	10	0.0694194	Up	0.0924898	0.965424
GO_HISTONE_H4_DEACETYLATION	11	-0.0392774	Down	0.0925648	0.965424
HP_ABNORMALITY_OF_SKELETAL_MUSCLE_FIBER_SIZE	52	0.030811	Up	0.0925694	0.965424
HALLMARK_ANGIOGENESIS	30	0.197166	Up	0.092608	0.965424
GO_POSITIVE_REGULATION_OF_LIPOPOLYSACCHARIDE_MEDIATED_SIGNALING_PATHWAY	10	-0.0148983	Down	0.0926622	0.965424
HP_ABNORMAL_MORPHOLOGY_OF_THE_CONJUNCTIVAL_VASCULATURE	23	0.000707225	Up	0.0926992	0.965424
GO_RETROGRADE_TRANS_SYNAPTIC_SIGNALING_BY_LIPID	5	0.0400514	Up	0.0927396	0.965424
GO_REGULATION_OF_MACROPHAGE_MIGRATION	38	0.043399	Up	0.0927631	0.965424
GO_CELLULAR_RESPONSE_TO_DSRNA	26	0.00434346	Up	0.0927681	0.965424
HP_DELAYED_MENARCHE	4	-0.112098	Down	0.0927923	0.965424
GO_ADRENERGIC_RECEPTOR_SIGNALING_PATHWAY	16	0.00719105	Down	0.0928247	0.965424
GO_REGULATION_OF_ANIMAL_ORGAN_FORMATION	15	0.0423627	Up	0.0928543	0.965424
HP_LEUKONYCHIA	10	0.0104477	Up	0.0928985	0.965424
HP_CONGENITAL_LOCALIZED_ABSENCE_OF_SKIN	8	0.290764	Up	0.0929205	0.965424
GO_POSITIVE_REGULATION_OF_NEURON_MIGRATION	15	0.0143961	Up	0.0929505	0.965424
HP_MENOMETRORRHAGIA	4	-0.0446428	Down	0.0929627	0.965424
GO_LYSOSOME_LOCALIZATION	67	0.0249484	Down	0.0929892	0.965424
GO_RESPONSE_TO_TEMPERATURE_STIMULUS	212	0.0166538	Up	0.0930086	0.965424
HP_TRISMUS	12	0.116701	Up	0.0930615	0.965424
GO_VENOUS_BLOOD_VESSEL_DEVELOPMENT	13	0.111272	Up	0.0931629	0.965424
GO_NEGATIVE_REGULATION_OF_LIPID_BIOSYNTHETIC_PROCESS	41	0.0177638	Up	0.0931668	0.965424
GO_CYTOPLASMIC_SIDE_OF_LYSOSOMAL_MEMBRANE	6	0.0605362	Down	0.0933097	0.965424
HP_RENAL_MAGNESIUM_WASTING	5	0.105231	Up	0.0933754	0.965424
GO_ENDODEOXYRIBONUCLEASE_COMPLEX	5	0.260044	Up	0.0934256	0.965424
GO_HOLLIDAY_JUNCTION_RESOLVASE_COMPLEX	5	0.260044	Up	0.0934256	0.965424
HP_MULTIFOCAL_SEIZURES	6	0.175133	Down	0.0934459	0.965424
GO_REGULATION_OF_AMYLOID_BETA_CLEARANCE	14	-0.0107046	Up	0.0934609	0.965424
GO_PROTEIN_PHOSPHATASE_1_BINDING	36	0.0179245	Down	0.0935171	0.965424
GO_CELL_PROLIFERATION_IN_BONE_MARROW	7	0.0132269	Down	0.0936529	0.965424
GO_NEGATIVE_REGULATION_OF_RELEASE_OF_CYTOCHROME_C_FROM_MITOCHONDRIA	21	0.0906309	Up	0.0937323	0.965424
GO_STRIATUM_DEVELOPMENT	17	0.0442116	Up	0.0937352	0.965424
GO_PROTEIN_LOCALIZATION_TO_NUCLEAR_BODY	12	0.322879	Up	0.0937602	0.965424
GO_REGULATION_OF_DNA_DAMAGE_CHECKPOINT	23	0.0280397	Up	0.0937786	0.965424
GO_NEGATIVE_REGULATION_OF_VASCULAR_PERMEABILITY	14	0.109221	Up	0.0938868	0.965424
GO_CONDENSED_NUCLEAR_CHROMOSOME_KINETOCHORE	17	0.182405	Up	0.0938929	0.965424
GO_POSITIVE_REGULATION_OF_AXON_EXTENSION	41	0.0489167	Up	0.0939182	0.965424
GO_NEGATIVE_REGULATION_OF_MITOTIC_CELL_CYCLE	317	0.0338807	Up	0.0939221	0.965424
GO_REGULATION_OF_PLASMINOGEN_ACTIVATION	11	0.133055	Up	0.093938	0.965424
GO_TOLERANCE_INDUCTION_TO_SELF_ANTIGEN	5	0.05861	Down	0.093943	0.965424
GO_MUSCULAR_SEPTUM_MORPHOGENESIS	4	0.237622	Up	0.0940947	0.965424
GO_DOUBLE_STRAND_BREAK_REPAIR_VIA_CLASSICAL_NONHOMOLOGOUS_END_JOINING	6	0.036163	Down	0.0941048	0.965424
GO_REGULATION_OF_DNA_REPLICATION	107	0.0420231	Up	0.0941053	0.965424
GO_TRNA_TRANSPORT	36	0.0905958	Up	0.0941669	0.965424
GO_PEPTIDE_CROSS_LINKING	17	0.105157	Up	0.0942742	0.965424
GO_CELLULAR_RESPONSE_TO_GAMMA_RADIATION	29	0.0246275	Up	0.0945026	0.965424
HP_DILATATION_OF_THE_CEREBRAL_ARTERY	34	0.0854248	Up	0.0945947	0.965424
GO_INTERLEUKIN_2_RECEPTOR_BINDING	3	0.0995689	Up	0.0946301	0.965424
GO_REGULATION_OF_CELL_CYCLE_G1_S_PHASE_TRANSITION	162	0.0194379	Up	0.0946566	0.965424
HP_NEONATAL_SHORT_LIMB_SHORT_STATURE	7	0.197378	Up	0.0946897	0.965424
GO_POLYADENYLATION_DEPENDENT_RNA_CATABOLIC_PROCESS	8	0.061555	Up	0.0946905	0.965424
GO_NEGATIVE_REGULATION_OF_CELL_CYCLE_G1_S_PHASE_TRANSITION	105	0.0224946	Up	0.0947247	0.965424
GO_ATG1_ULK1_KINASE_COMPLEX	8	-0.0171029	Down	0.0948682	0.965424
GO_ENDOCARDIUM_MORPHOGENESIS	4	0.0225147	Up	0.0948961	0.965424
HP_ABNORMALITY_OF_THE_COSTOCHONDRAL_JUNCTION	11	0.000400156	Up	0.0949384	0.965424
GO_CYCLOSPORIN_A_BINDING	14	0.0849592	Up	0.0949482	0.965424
HP_ABNORMALITY_OF_THE_ANTERIOR_FONTANELLE	83	0.0361943	Up	0.0949697	0.965424
HP_APLASIA_HYPOPLASIA_OF_THE_RADIUS	70	0.0212068	Up	0.095141	0.965424
HP_SIMPLIFIED_GYRAL_PATTERN	44	0.0617477	Up	0.0952177	0.965424
GO_SOMITE_SPECIFICATION	3	0.162928	Up	0.0952422	0.965424
GO_MESENCHYMAL_CELL_PROLIFERATION	31	0.0792316	Up	0.0952904	0.965424
GO_NEGATIVE_REGULATION_OF_DNA_RECOMBINATION	33	0.0478057	Up	0.0953457	0.965424
GO_REPLICATION_BORN_DOUBLE_STRAND_BREAK_REPAIR_VIA_SISTER_CHROMATID_EXCHANGE	7	0.0593746	Up	0.0955003	0.965424
HP_ANKLE_WEAKNESS	12	0.00997559	Down	0.0956116	0.965424
GO_POSITIVE_REGULATION_OF_NUCLEOCYTOPLASMIC_TRANSPORT	64	0.0271113	Up	0.0956724	0.965424
HP_HYDROCELE_TESTIS	12	-0.0367585	Up	0.0956744	0.965424
GO_HEXOSE_TRANSMEMBRANE_TRANSPORTER_ACTIVITY	15	0.0289086	Down	0.0957083	0.965424
GO_RESPONSE_TO_GAMMA_RADIATION	54	0.0169555	Up	0.0957821	0.965424
HP_IMPAIRED_TEMPERATURE_SENSATION	7	0.0222742	Up	0.0958829	0.965424
GO_CELL_CELL_ADHESION_MEDIATED_BY_CADHERIN	33	0.0576556	Up	0.0961985	0.965424
HP_NEUROFIBROMAS	16	0.019177	Up	0.0962328	0.965424
GO_EPITHELIAL_STRUCTURE_MAINTENANCE	15	0.0720671	Up	0.0963757	0.965424
GO_AXONAL_FASCICULATION	20	0.10954	Up	0.0964111	0.965424
GO_POSITIVE_REGULATION_OF_ENDOTHELIAL_CELL_APOPTOTIC_PROCESS	16	0.0187106	Up	0.0964785	0.965424
GO_IMP_BIOSYNTHETIC_PROCESS	10	0.159504	Up	0.0965786	0.965424
GO_POSITIVE_REGULATION_OF_NITRIC_OXIDE_SYNTHASE_BIOSYNTHETIC_PROCESS	16	0.0626279	Up	0.0967058	0.965424
GO_DOPAMINERGIC_SYNAPSE	11	0.0481456	Up	0.0967218	0.965424
GO_POSITIVE_REGULATION_OF_BLOOD_VESSEL_ENDOTHELIAL_CELL_PROLIFERATION_INVOLVED_IN_SPROUTING_ANGIOGENESIS	6	0.0507962	Up	0.0968248	0.965424
HP_HYPERPHENYLALANINEMIA	4	0.054709	Up	0.0969441	0.965424
GO_REGULATION_OF_EOSINOPHIL_MIGRATION	4	-0.00447073	Down	0.0969582	0.965424
GO_ZYGOTIC_DETERMINATION_OF_ANTERIOR_POSTERIOR_AXIS_EMBRYO	3	-0.0426429	Up	0.0970072	0.965424
GO_GLIAL_CELL_DERIVED_NEUROTROPHIC_FACTOR_RECEPTOR_SIGNALING_PATHWAY	3	0.104	Up	0.0970976	0.965424
HP_HIATUS_HERNIA	25	0.0214638	Up	0.0972589	0.965424
GO_REGULATION_OF_UBIQUITIN_PROTEIN_LIGASE_ACTIVITY	25	0.0617989	Up	0.0972969	0.965424
HP_APLASIA_HYPOPLASIA_INVOLVING_FOREARM_BONES	84	0.0201821	Up	0.097314	0.965424
GO_LUMENAL_SIDE_OF_ENDOPLASMIC_RETICULUM_MEMBRANE	87	0.0590127	Down	0.0973457	0.965424
GO_NEGATIVE_REGULATION_OF_UBIQUITIN_PROTEIN_LIGASE_ACTIVITY	9	0.193922	Up	0.0973925	0.965424
HP_CENTRAL_HETEROCHROMIA	7	-0.0506093	Up	0.0975354	0.965424
GO_DIGESTIVE_SYSTEM_DEVELOPMENT	95	0.0640689	Up	0.0975436	0.965424
GO_CHEMOKINE_RECEPTOR_BINDING	39	0.0886317	Up	0.0975847	0.965424
GO_NEGATIVE_REGULATION_OF_CENTROSOME_CYCLE	14	0.0251819	Up	0.0975902	0.965424
HP_ABNORMAL_VENOUS_MORPHOLOGY	65	0.0211299	Up	0.0976418	0.965424
GO_SYMPATHETIC_NERVOUS_SYSTEM_DEVELOPMENT	10	0.0861976	Up	0.0976452	0.965424
GO_RESPONSE_TO_ISOQUINOLINE_ALKALOID	19	0.00965421	Up	0.0976511	0.965424
HP_CENTRAL_OPACIFICATION_OF_THE_CORNEA	7	0.122524	Up	0.0976611	0.965424
HP_BENIGN_NEOPLASM_OF_THE_CENTRAL_NERVOUS_SYSTEM	78	0.0185953	Up	0.0977463	0.965424
HP_INCREASED_SERUM_SEROTONIN	10	-0.0458444	Down	0.0978796	0.965424
GO_EPITHELIAL_TUBE_BRANCHING_INVOLVED_IN_LUNG_MORPHOGENESIS	23	0.112596	Up	0.0978921	0.965424
GO_POSITIVE_REGULATION_OF_SISTER_CHROMATID_COHESION	9	0.11776	Up	0.0979903	0.965424
GO_SCAVENGER_RECEPTOR_ACTIVITY	38	0.185143	Up	0.0980224	0.965424
GO_FIBRINOLYSIS	16	0.173579	Up	0.0980379	0.965424
GO_PEPTIDE_CROSS_LINKING_VIA_CHONDROITIN_4_SULFATE_GLYCOSAMINOGLYCAN	4	0.167701	Up	0.0980888	0.965424
GO_WNT_ACTIVATED_RECEPTOR_ACTIVITY	13	0.161166	Up	0.0982805	0.965424
GO_MACROPHAGE_PROLIFERATION	9	0.123898	Up	0.0982874	0.965424
GO_REGULATION_OF_GTP_BINDING	13	-0.0283955	Down	0.0983504	0.965424
HP_ATROPHY_OF_THE_SPINAL_CORD	10	0.0881429	Up	0.0983548	0.965424
HP_ABNORMAL_AORTIC_VALVE_MORPHOLOGY	127	0.019171	Up	0.0983974	0.965424
GO_MITOCHONDRIAL_RNA_MODIFICATION	9	0.0767986	Up	0.0984352	0.965424
GO_ENDOTHELIAL_CELL_MIGRATION	197	0.0477787	Up	0.0984534	0.965424
GO_COLLAGEN_BIOSYNTHETIC_PROCESS	37	0.0976051	Up	0.0985128	0.965424
HP_FACIAL_HEMANGIOMA	15	-0.0102737	Up	0.0985823	0.965424
HP_ABNORMALITY_OF_SOMATOSENSORY_EVOKED_POTENTIALS	10	0.0290462	Up	0.0986281	0.965424
GO_REGULATION_OF_CELL_CYCLE_G2_M_PHASE_TRANSITION	221	0.05628	Up	0.0986446	0.965424
GO_RECEPTOR_MEDIATED_VIRION_ATTACHMENT_TO_HOST_CELL	4	0.103472	Up	0.0987207	0.965424
GO_RESPONSE_TO_MUSCLE_ACTIVITY	16	0.0228331	Up	0.0987355	0.965424
GO_MHC_CLASS_II_RECEPTOR_ACTIVITY	43	0.0947928	Down	0.0988572	0.965424
GO_POSITIVE_REGULATION_OF_TRANSFORMING_GROWTH_FACTOR_BETA_PRODUCTION	17	0.0298567	Up	0.0988779	0.965424
GO_REGULATION_OF_HISTONE_H3_K9_TRIMETHYLATION	11	-0.0119067	Down	0.0989983	0.965424
GO_BLOOD_COAGULATION_INTRINSIC_PATHWAY	10	0.0805666	Up	0.0991931	0.965424
GO_CERAMIDE_1_PHOSPHATE_TRANSPORT	6	-0.0100964	Down	0.0992095	0.965424
GO_CELLULAR_RESPONSE_TO_ACID_CHEMICAL	70	0.0211584	Up	0.0992476	0.965424
GO_DEOXYRIBONUCLEOSIDE_DIPHOSPHATE_METABOLIC_PROCESS	6	-0.0556532	Down	0.0993072	0.965424
HP_PROTRUSIO_ACETABULI	11	0.194546	Up	0.0994075	0.965424
GO_MEIOTIC_ATTACHMENT_OF_TELOMERE_TO_NUCLEAR_ENVELOPE	3	0.119909	Down	0.099436	0.965424
GO_REGULATION_OF_PLASMA_LIPOPROTEIN_PARTICLE_LEVELS	65	0.0326476	Up	0.0995122	0.965424
GO_STORE_OPERATED_CALCIUM_CHANNEL_ACTIVITY	5	0.158426	Down	0.0995172	0.965424
GO_SIALYLATION	16	0.0298406	Down	0.0995626	0.965424
GO_SIALYLTRANSFERASE_ACTIVITY	16	0.0298406	Down	0.0995626	0.965424
GO_RESPONSE_TO_LITHIUM_ION	17	0.0140966	Up	0.0995806	0.965424
GO_NEGATIVE_REGULATION_OF_EMBRYONIC_DEVELOPMENT	21	0.0748812	Up	0.0995828	0.965424
GO_CYSTEINE_TYPE_ENDOPEPTIDASE_INHIBITOR_ACTIVITY	33	-5.56602e-05	Up	0.0998486	0.965424
GO_DNA_REPLICATION_CHECKPOINT	17	0.158059	Up	0.0998556	0.965424
GO_MESODERM_DEVELOPMENT	89	0.0461767	Up	0.0999629	0.965424
HP_ABNORMALITY_OF_THE_MIDDLE_EAR_OSSICLES	8	0.0324488	Up	0.100008	0.965424
HP_WHITE_EYEBROW	3	0.359351	Up	0.100015	0.965424
GO_PROTEIN_KINASE_A_REGULATORY_SUBUNIT_BINDING	24	0.0247375	Down	0.100055	0.965424
GO_ESTROUS_CYCLE	13	0.00218747	Up	0.100065	0.965424
GO_OPSONIN_BINDING	13	0.0916862	Up	0.100086	0.965424
HP_DECREASED_MUSCLE_MASS	51	0.0167127	Up	0.10011	0.965424
HP_DECREASED_ACTIVITY_OF_MITOCHONDRIAL_COMPLEX_III	5	0.037657	Down	0.100139	0.965424
GO_ASPARAGINE_METABOLIC_PROCESS	5	0.172795	Up	0.100285	0.965424
GO_LIPASE_INHIBITOR_ACTIVITY	9	0.084446	Up	0.100336	0.965424
GO_CGMP_BIOSYNTHETIC_PROCESS	5	0.177701	Up	0.100428	0.965424
GO_GUANYLATE_CYCLASE_ACTIVITY	5	0.177701	Up	0.100428	0.965424
GO_POST_EMBRYONIC_CAMERA_TYPE_EYE_DEVELOPMENT	7	0.0944871	Up	0.100462	0.965424
GO_POSITIVE_REGULATION_OF_OLIGODENDROCYTE_DIFFERENTIATION	15	0.0100625	Up	0.100485	0.965424
GO_EMBRYONIC_SKELETAL_SYSTEM_MORPHOGENESIS	56	0.049431	Up	0.100503	0.965424
GO_REGULATION_OF_CHROMOSOME_SEPARATION	61	0.110018	Up	0.100519	0.965424
GO_AORTIC_VALVE_DEVELOPMENT	23	0.0775389	Up	0.100705	0.965424
GO_RESPONSE_TO_PROSTAGLANDIN	24	0.0129688	Up	0.100742	0.965424
GO_POSITIVE_REGULATION_OF_PROTEIN_LOCALIZATION_TO_SYNAPSE	10	0.0426922	Up	0.100963	0.965424
GO_DOPAMINERGIC_NEURON_AXON_GUIDANCE	5	0.0421914	Up	0.101034	0.965424
GO_NATURAL_KILLER_CELL_CYTOKINE_PRODUCTION	13	0.00625746	Down	0.101068	0.965424
GO_POSITIVE_REGULATION_OF_DNA_REPLICATION	37	0.0353088	Up	0.101171	0.965424
GO_TRABECULA_MORPHOGENESIS	37	0.06936	Up	0.101177	0.965424
GO_T_HELPER_17_CELL_LINEAGE_COMMITMENT	12	0.0346935	Down	0.101272	0.965424
HP_CEREBRAL_HEMORRHAGE	54	0.0230953	Up	0.101345	0.965424
HP_CAMPTODACTYLY_OF_TOE	9	0.0272339	Up	0.101385	0.965424
GO_NUCLEAR_NCRNA_SURVEILLANCE	6	0.085804	Up	0.101481	0.965424
GO_TRNA_GUANINE_METHYLTRANSFERASE_ACTIVITY	13	0.0807855	Up	0.101483	0.965424
GO_GLUTATHIONE_PEROXIDASE_ACTIVITY	16	0.0894242	Up	0.101537	0.965424
HP_RADIAL_DEVIATION_OF_THE_HAND	6	-0.00207233	Up	0.101643	0.965424
GO_RESPONSE_TO_UV_A	5	-0.0337275	Up	0.101798	0.965424
GO_U7_SNRNP	7	0.219397	Up	0.101822	0.965424
GO_REGULATION_OF_HUMORAL_IMMUNE_RESPONSE	123	0.147253	Down	0.101833	0.965424
GO_MITOTIC_CHROMOSOME_CONDENSATION	16	0.133234	Up	0.10186	0.965424
GO_NUCLEAR_ENVELOPE_LUMEN	12	-0.0269871	Up	0.101937	0.965424
GO_EXTRACELLULAR_MATRIX_DISASSEMBLY	68	0.0763271	Up	0.101958	0.965424
GO_POSITIVE_REGULATION_OF_NLRP3_INFLAMMASOME_COMPLEX_ASSEMBLY	9	0.0688028	Up	0.102033	0.965424
GO_TELOMERASE_HOLOENZYME_COMPLEX_ASSEMBLY	6	0.116031	Up	0.102108	0.965424
GO_REGULATION_OF_FOCAL_ADHESION_DISASSEMBLY	5	0.0815999	Down	0.102137	0.965424
GO_CHROMOSOME_CENTROMERIC_REGION	196	0.0657481	Up	0.102173	0.965424
GO_MALATE_DEHYDROGENASE_ACTIVITY	6	0.0807751	Up	0.1022	0.965424
HP_ABNORMAL_UTERUS_MORPHOLOGY	110	0.0262554	Up	0.102226	0.965424
GO_METANEPHRIC_NEPHRON_MORPHOGENESIS	15	0.0879466	Up	0.10226	0.965424
GO_INOSITOL_TRISPHOSPHATE_PHOSPHATASE_ACTIVITY	6	0.0108342	Down	0.102396	0.965424
GO_PURINE_DEOXYRIBONUCLEOSIDE_TRIPHOSPHATE_CATABOLIC_PROCESS	5	0.0376022	Up	0.102555	0.965424
GO_FORMATION_OF_PRIMARY_GERM_LAYER	92	0.0723681	Up	0.102636	0.965424
HP_OSTEOLYSIS_INVOLVING_BONES_OF_THE_UPPER_LIMBS	19	0.0417921	Up	0.102661	0.965424
GO_SULFATE_BINDING	5	-0.0226442	Up	0.102661	0.965424
HP_REDUCED_PANCREATIC_BETA_CELLS	4	-0.0221083	Down	0.102673	0.965424
HP_ABNORMALITY_OF_SUBCUTANEOUS_FAT_TISSUE	43	0.0317525	Up	0.102716	0.965424
HP_RENAL_CELL_CARCINOMA	64	0.0150368	Up	0.102722	0.965424
HP_ANISOCYTOSIS	13	0.00864822	Up	0.102723	0.965424
GO_PROTEIN_PHOSPHATASE_2A_BINDING	31	0.0272174	Up	0.102725	0.965424
HP_ABNORMAL_SACRUM_MORPHOLOGY	102	0.0234802	Up	0.102761	0.965424
GO_INDUCTION_OF_POSITIVE_CHEMOTAXIS	10	0.0675673	Up	0.102775	0.965424
GO_OUTER_MITOCHONDRIAL_MEMBRANE_PROTEIN_COMPLEX	23	0.12155	Up	0.103112	0.965424
GO_ENDOLYSOSOME	22	0.0636311	Up	0.10312	0.965424
GO_CONVERGENT_EXTENSION_INVOLVED_IN_GASTRULATION	7	0.0889551	Up	0.103171	0.965424
GO_VASCULAR_ENDOTHELIAL_GROWTH_FACTOR_RECEPTOR_2_BINDING	9	0.0587071	Up	0.103362	0.965424
GO_REGULATION_OF_CHROMOSOME_SEGREGATION	97	0.0848936	Up	0.103388	0.965424
HP_DECREASED_MEAN_CORPUSCULAR_HEMOGLOBIN_CONCENTRATION	4	0.0709518	Up	0.103505	0.965424
GO_TRANSFORMING_GROWTH_FACTOR_BETA_BINDING	19	0.113376	Up	0.10352	0.965424
GO_SIGNAL_TRANSDUCTION_IN_RESPONSE_TO_DNA_DAMAGE	131	0.0261393	Up	0.103533	0.965424
GO_NUCLEAR_TRANSCRIBED_MRNA_CATABOLIC_PROCESS_EXONUCLEOLYTIC_3_5	11	0.0495792	Up	0.103625	0.965424
GO_RNA_ADENYLYLTRANSFERASE_ACTIVITY	3	0.122939	Down	0.10364	0.965424
HP_TEMPORAL_OPTIC_DISC_PALLOR	3	0.14531	Up	0.103716	0.965424
GO_APOPTOTIC_PROCESS_INVOLVED_IN_HEART_MORPHOGENESIS	3	0.227537	Up	0.10374	0.965424
GO_POSITIVE_REGULATION_OF_SKELETAL_MUSCLE_FIBER_DEVELOPMENT	4	0.0218705	Up	0.103954	0.965424
GO_HEART_INDUCTION	3	0.197742	Up	0.10415	0.965424
GO_REGULATION_OF_HEART_INDUCTION	3	0.197742	Up	0.10415	0.965424
GO_CAMP_RESPONSE_ELEMENT_BINDING	16	-0.00996744	Down	0.104291	0.965424
GO_POSITIVE_REGULATION_OF_MACROPHAGE_MIGRATION	22	0.0859207	Up	0.104389	0.965424
HP_NEPHRITIS	53	0.0524122	Up	0.104402	0.965424
GO_KETONE_CATABOLIC_PROCESS	10	0.0260054	Down	0.104417	0.965424
GO_MODULATION_BY_VIRUS_OF_HOST_PROCESS	29	0.00976271	Up	0.104513	0.965424
GO_NEGATIVE_REGULATION_OF_GLIAL_CELL_APOPTOTIC_PROCESS	9	0.040818	Up	0.104547	0.965424
HP_ELEVATED_C_REACTIVE_PROTEIN_LEVEL	37	0.025661	Down	0.104728	0.965424
HP_ABSENT_TESTIS	23	0.117126	Up	0.10473	0.965424
HP_WRIST_FLEXION_CONTRACTURE	10	0.0956849	Up	0.104741	0.965424
GO_REGULATION_OF_PROTEIN_AUTOUBIQUITINATION	5	0.018844	Up	0.10501	0.965424
GO_RESPONSE_TO_STIMULUS_INVOLVED_IN_REGULATION_OF_MUSCLE_ADAPTATION	7	0.0160519	Down	0.105101	0.965424
GO_REGULATION_OF_CHROMATIN_BINDING	23	0.0592517	Up	0.105142	0.965424
GO_MEIOTIC_SPINDLE_ORGANIZATION	11	0.104817	Up	0.105189	0.965424
GO_NEGATIVE_REGULATION_OF_ALCOHOL_BIOSYNTHETIC_PROCESS	11	-0.00470818	Up	0.105448	0.965424
GO_LUMENAL_SIDE_OF_MEMBRANE	94	0.049824	Down	0.1055	0.965424
GO_NEGATIVE_REGULATION_OF_PEPTIDASE_ACTIVITY	165	0.0207212	Up	0.105531	0.965424
HP_COCHLEAR_MALFORMATION	3	0.0285998	Up	0.105628	0.965424
GO_MAMMARY_GLAND_EPITHELIUM_DEVELOPMENT	63	0.06041	Up	0.105855	0.965424
GO_MONOCYTE_EXTRAVASATION	9	0.0437866	Up	0.105891	0.965424
GO_NITRIC_OXIDE_SYNTHASE_BIOSYNTHETIC_PROCESS	20	0.0358816	Up	0.106031	0.965424
GO_POSITIVE_REGULATION_OF_AUTOPHAGOSOME_MATURATION	7	0.104771	Down	0.106084	0.965424
HP_TETRALOGY_OF_FALLOT	120	0.0261729	Up	0.106106	0.965424
GO_PROFILIN_BINDING	10	0.0295405	Up	0.106141	0.965424
GO_POSITIVE_REGULATION_OF_MESONEPHROS_DEVELOPMENT	12	0.0672913	Up	0.106193	0.965424
GO_REGULATION_OF_MESONEPHROS_DEVELOPMENT	12	0.0672913	Up	0.106193	0.965424
GO_POSITIVE_REGULATION_OF_TRANSCRIPTION_BY_RNA_POLYMERASE_I	21	0.0972798	Up	0.106197	0.965424
GO_METHYLOSOME	12	0.392968	Up	0.106318	0.965424
HP_SPARSE_EYEBROW	82	0.0193052	Up	0.106423	0.965424
GO_AXON_ENSHEATHMENT_IN_CENTRAL_NERVOUS_SYSTEM	17	0.0524233	Up	0.106424	0.965424
HP_OVARIAN_CARCINOMA	15	0.039973	Up	0.106435	0.965424
GO_NEGATIVE_REGULATION_OF_TROPHOBLAST_CELL_MIGRATION	5	0.0685525	Up	0.106621	0.965424
GO_CELLULAR_RESPONSE_TO_REACTIVE_OXYGEN_SPECIES	146	0.0190348	Up	0.106624	0.965424
GO_NEGATIVE_REGULATION_OF_UBIQUITIN_PROTEIN_TRANSFERASE_ACTIVITY	16	0.0857206	Up	0.106664	0.965424
GO_NEGATIVE_REGULATION_OF_LEUKOCYTE_DIFFERENTIATION	89	0.0295445	Up	0.106682	0.965424
HP_ABNORMAL_NEPHRON_MORPHOLOGY	205	0.025742	Up	0.106716	0.965424
GO_CYTIDINE_TO_URIDINE_EDITING	10	0.100915	Down	0.106745	0.965424
HP_FOCAL_DYSTONIA	69	0.0356596	Up	0.106812	0.965424
GO_REGULATION_OF_PROTEIN_AUTOPHOSPHORYLATION	47	0.022509	Up	0.106843	0.965424
GO_POSITIVE_REGULATION_OF_GLIOGENESIS	56	0.0178473	Up	0.106852	0.965424
HP_RHABDOMYOSARCOMA	20	0.0624474	Up	0.106873	0.965424
HP_FLEXION_CONTRACTURE_OF_FINGER	164	0.0286222	Up	0.106942	0.965424
HP_NARROW_NOSE	13	0.107492	Up	0.106957	0.965424
GO_CYCLOHYDROLASE_ACTIVITY	5	0.0626419	Up	0.107011	0.965424
HP_GEOGRAPHIC_ATROPHY	4	0.0495031	Up	0.107153	0.965424
GO_SYNAPSE_PRUNING	9	0.184334	Up	0.107215	0.965424
HP_ADRENOGENITAL_SYNDROME	3	0.219076	Down	0.107225	0.965424
HP_CONGENITAL_ADRENAL_HYPERPLASIA	3	0.219076	Down	0.107225	0.965424
GO_RESPONSE_TO_X_RAY	29	0.00569627	Up	0.107296	0.965424
GO_REGULATION_OF_SYNAPTIC_VESICLE_TRANSPORT	6	-0.0157967	Down	0.107401	0.965424
GO_POSITIVE_REGULATION_OF_HELICASE_ACTIVITY	10	0.126419	Up	0.107465	0.965424
GO_EXTRACELLULAR_MATRIX_BINDING	50	0.184199	Up	0.107574	0.965424
GO_ORNITHINE_TRANSPORT	5	0.0429379	Up	0.107574	0.965424
GO_CHRONIC_INFLAMMATORY_RESPONSE	21	0.0493236	Up	0.107586	0.965424
GO_TROPHOBLAST_CELL_MIGRATION	11	0.0105488	Up	0.107648	0.965424
GO_DNA_CLAMP_LOADER_ACTIVITY	10	0.130975	Up	0.107652	0.965424
GO_TONIC_SMOOTH_MUSCLE_CONTRACTION	6	0.0137421	Up	0.107692	0.965424
GO_MISMATCH_REPAIR_COMPLEX_BINDING	11	0.108867	Up	0.107717	0.965424
GO_PLATELET_DEGRANULATION	109	0.0593902	Up	0.107855	0.965424
HP_RACHITIC_ROSARY	5	0.0459834	Up	0.107885	0.965424
HP_ABNORMAL_ANTERIOR_CHAMBER_MORPHOLOGY	29	0.0540616	Up	0.107888	0.965424
GO_NUCLEOCYTOPLASMIC_CARRIER_ACTIVITY	30	0.0913119	Up	0.107907	0.965424
GO_CILIARY_NEUROTROPHIC_FACTOR_MEDIATED_SIGNALING_PATHWAY	4	-0.0186805	Up	0.107963	0.965424
GO_APOPTOTIC_PROCESS_INVOLVED_IN_DEVELOPMENT	29	0.0573151	Up	0.107985	0.965424
GO_BCL_2_FAMILY_PROTEIN_COMPLEX	6	0.156029	Up	0.108054	0.965424
HP_CAUDATE_ATROPHY	6	-0.0331096	Up	0.108092	0.965424
GO_SUCKLING_BEHAVIOR	8	0.0432672	Up	0.108112	0.965424
GO_CHAPERONE_MEDIATED_PROTEIN_TRANSPORT	11	0.161647	Up	0.10817	0.965424
HP_ABNORMAL_MOTOR_EVOKED_POTENTIALS	4	-0.136487	Down	0.108183	0.965424
GO_LAMININ_BINDING	27	0.17679	Up	0.108326	0.965424
HP_HEPATOCELLULAR_CARCINOMA	57	0.0119843	Up	0.10839	0.965424
GO_POSITIVE_REGULATION_OF_TUMOR_NECROSIS_FACTOR_SECRETION	20	0.0509378	Up	0.108414	0.965424
GO_ESTABLISHMENT_OF_PLANAR_POLARITY_OF_EMBRYONIC_EPITHELIUM	13	0.133145	Up	0.108439	0.965424
HP_SMALL_ANTERIOR_FONTANELLE	3	-0.0379019	Up	0.108464	0.965424
GO_PERIPHERAL_NERVOUS_SYSTEM_AXON_REGENERATION	5	0.0989292	Up	0.108516	0.965424
HP_WHITE_FORELOCK	7	0.103505	Up	0.108554	0.965424
GO_RESPONSE_TO_STEROL	28	0.0102314	Up	0.108572	0.965424
HP_HEMOGLOBINURIA	10	0.0247653	Up	0.108603	0.965424
GO_NEGATIVE_REGULATION_OF_T_HELPER_1_TYPE_IMMUNE_RESPONSE	5	0.149249	Up	0.108658	0.965424
GO_PHOSPHOTRANSFERASE_ACTIVITY_NITROGENOUS_GROUP_AS_ACCEPTOR	3	-0.109655	Up	0.108679	0.965424
HP_ASCENDING_TUBULAR_AORTA_ANEURYSM	22	0.0469288	Up	0.108697	0.965424
GO_EPITHELIAL_CELL_FATE_COMMITMENT	12	0.114002	Up	0.108753	0.965424
HP_ABNORMALITY_OF_THE_CLAVICLE	95	0.0317235	Up	0.108781	0.965424
GO_CELLULAR_RESPONSE_TO_OXYGEN_RADICAL	25	0.0292889	Up	0.108944	0.965424
GO_CARBOHYDRATE_CATION_SYMPORTER_ACTIVITY	9	0.111939	Up	0.108958	0.965424
GO_PROTEIN_KINASE_A_CATALYTIC_SUBUNIT_BINDING	12	0.0421872	Down	0.108959	0.965424
GO_ANTERIOR_POSTERIOR_PATTERN_SPECIFICATION	126	0.0557881	Up	0.109029	0.965424
GO_POSITIVE_REGULATION_OF_ACTIN_FILAMENT_BUNDLE_ASSEMBLY	58	0.0492223	Up	0.109151	0.965424
HP_SOFT_TISSUE_SARCOMA	103	0.0190779	Up	0.109161	0.965424
GO_REGULATION_OF_CYCLIN_DEPENDENT_PROTEIN_KINASE_ACTIVITY	91	0.0520521	Up	0.109183	0.965424
GO_CONVERGENT_EXTENSION_INVOLVED_IN_ORGANOGENESIS	5	0.114685	Up	0.109319	0.965424
HP_MILD_GLOBAL_DEVELOPMENTAL_DELAY	27	0.0251186	Up	0.109335	0.965424
GO_ESTABLISHMENT_OF_ENDOTHELIAL_INTESTINAL_BARRIER	11	0.141712	Up	0.109338	0.965424
HP_ABNORMAL_AUDITORY_EVOKED_POTENTIALS	13	0.0174785	Up	0.109583	0.965424
HALLMARK_APICAL_JUNCTION	184	0.0614769	Up	0.10966	0.965424
HP_ABSENT_PALMAR_CREASE	6	0.0448875	Down	0.109729	0.965424
GO_NEGATIVE_REGULATION_OF_EPITHELIAL_CELL_MIGRATION	66	0.0396929	Up	0.109815	0.965424
GO_FUNGIFORM_PAPILLA_MORPHOGENESIS	4	0.0486717	Up	0.109954	0.965424
HP_RETICULOCYTOPENIA	18	0.0403031	Up	0.110023	0.965424
GO_HEART_VALVE_DEVELOPMENT	50	0.0554911	Up	0.110024	0.965424
GO_LIMBIC_SYSTEM_DEVELOPMENT	77	0.017583	Up	0.110154	0.965424
GO_NEGATIVE_REGULATION_OF_EXTRINSIC_APOPTOTIC_SIGNALING_PATHWAY_VIA_DEATH_DOMAIN_RECEPTORS	32	0.0309002	Up	0.110162	0.965424
HP_ABNORMAL_MAGNESIUM_CONCENTRATION	16	0.0999516	Up	0.110217	0.965424
HP_BREAST_APLASIA	14	0.168962	Up	0.110262	0.965424
HP_PERIVENTRICULAR_NODULAR_HETEROTOPIA	7	-0.00352877	Up	0.110393	0.965424
HP_ACUTE_LYMPHOBLASTIC_LEUKEMIA	20	0.0379003	Up	0.110589	0.965424
GO_POSITIVE_REGULATION_OF_GLIAL_CELL_MIGRATION	10	0.0581226	Up	0.110594	0.965424
GO_POSITIVE_REGULATION_OF_MEIOTIC_CELL_CYCLE_PHASE_TRANSITION	3	0.336171	Up	0.110689	0.965424
GO_D_AMINO_ACID_TRANSPORT	5	0.0302987	Up	0.110731	0.965424
HP_HYPOPLASTIC_FACIAL_BONES	35	-0.00171124	Down	0.110829	0.965424
GO_AMPA_GLUTAMATE_RECEPTOR_CLUSTERING	6	0.122653	Up	0.110872	0.965424
HP_ABNORMAL_RENAL_CORTEX_MORPHOLOGY	178	0.0213554	Up	0.110897	0.965424
GO_ATRIOVENTRICULAR_VALVE_FORMATION	6	0.162204	Up	0.111027	0.965424
GO_POSITIVE_REGULATION_OF_VASCULAR_ENDOTHELIAL_GROWTH_FACTOR_RECEPTOR_SIGNALING_PATHWAY	9	0.0401843	Down	0.111045	0.965424
GO_RRNA_TRANSCRIPTION	31	0.056873	Up	0.111105	0.965424
HP_ABNORMALLY_LAX_OR_HYPEREXTENSIBLE_SKIN	127	0.026506	Up	0.111177	0.965424
HP_ABNORMAL_CONNECTION_OF_THE_CARDIAC_SEGMENTS	143	0.0306855	Up	0.11127	0.965424
GO_VASCULAR_ENDOTHELIAL_GROWTH_FACTOR_SIGNALING_PATHWAY	38	0.142514	Up	0.111432	0.965424
GO_DNA_SECONDARY_STRUCTURE_BINDING	32	0.0853705	Up	0.11147	0.965424
GO_POSITIVE_REGULATION_OF_NEUROINFLAMMATORY_RESPONSE	11	0.041251	Up	0.111525	0.965424
GO_REGULATION_OF_DOUBLE_STRAND_BREAK_REPAIR	78	0.0418393	Up	0.111539	0.965424
GO_RIBOFLAVIN_TRANSMEMBRANE_TRANSPORTER_ACTIVITY	3	0.00219031	Down	0.11167	0.965424
GO_RIBOFLAVIN_TRANSPORT	3	0.00219031	Down	0.11167	0.965424
GO_NEGATIVE_REGULATION_OF_FIBROBLAST_MIGRATION	5	0.0586133	Up	0.111764	0.965424
HP_TRACTIONAL_RETINAL_DETACHMENT	3	0.230546	Up	0.111772	0.965424
GO_NEGATIVE_REGULATION_OF_OSSIFICATION	51	0.0268719	Up	0.111824	0.965424
HP_ABNORMAL_MITOCHONDRIAL_MORPHOLOGY	17	0.0506326	Up	0.111831	0.965424
GO_SYNAPTIC_GROWTH_AT_NEUROMUSCULAR_JUNCTION	6	0.202508	Up	0.111866	0.965424
GO_MYOBLAST_PROLIFERATION	9	-0.00792085	Up	0.111956	0.965424
GO_TISSUE_MIGRATION	267	0.0431174	Up	0.111957	0.965424
GO_METANEPHROS_MORPHOGENESIS	18	0.084517	Up	0.111994	0.965424
GO_DNA_CONFORMATION_CHANGE	272	0.05441	Up	0.112074	0.965424
GO_REGULATION_OF_GLIAL_CELL_APOPTOTIC_PROCESS	11	0.0604986	Up	0.112414	0.965424
GO_REGULATION_OF_VERY_LOW_DENSITY_LIPOPROTEIN_PARTICLE_CLEARANCE	3	0.068715	Up	0.112465	0.965424
GO_MODULATION_BY_HOST_OF_SYMBIONT_MOLECULAR_FUNCTION	4	0.219317	Up	0.112469	0.965424
HP_ANAL_STENOSIS	24	0.0414492	Up	0.112512	0.965424
GO_U1_SNRNP	18	0.249844	Up	0.11254	0.965424
HP_LOW_LEVELS_OF_VITAMIN_D	7	0.0352304	Up	0.112687	0.965424
GO_RESPONSE_TO_HYPEROXIA	18	0.00244036	Up	0.112819	0.965424
GO_RHOMBOMERE_DEVELOPMENT	4	0.134961	Up	0.112907	0.965424
GO_POSITIVE_REGULATION_OF_CELL_MORPHOGENESIS_INVOLVED_IN_DIFFERENTIATION	134	0.0323396	Up	0.113074	0.965424
GO_METENCEPHALON_DEVELOPMENT	82	0.01268	Up	0.113106	0.965424
GO_COMPLEMENT_BINDING	18	0.0969431	Up	0.113172	0.965424
HP_ERYSIPELAS	8	0.201525	Up	0.113269	0.965424
GO_CHONDROCYTE_PROLIFERATION	11	0.159614	Up	0.113527	0.965424
HP_GENERALIZED_HYPOPIGMENTATION_OF_HAIR	31	-0.00292811	Down	0.11355	0.965424
GO_MORPHOGENESIS_OF_AN_EPITHELIAL_SHEET	52	0.0557085	Up	0.113587	0.965424
GO_AXIAL_MESODERM_DEVELOPMENT	4	-0.0842384	Up	0.113648	0.965424
GO_MESENCHYME_MIGRATION	3	0.229125	Up	0.113707	0.965424
HP_BROAD_METACARPALS	14	0.171982	Up	0.11375	0.965424
GO_DIOL_METABOLIC_PROCESS	30	0.0330203	Up	0.113794	0.965424
HP_HYPOCHLOREMIA	3	-0.183742	Down	0.113861	0.965424
HP_ABNORMAL_HYPOTHALAMUS_MORPHOLOGY	13	0.00240538	Up	0.113899	0.965424
HP_DELAYED_CRANIAL_SUTURE_CLOSURE	58	0.0428832	Up	0.113904	0.965424
GO_MICROTUBULE_ORGANIZING_CENTER_ATTACHMENT_SITE	8	-0.05146	Down	0.114043	0.965424
HP_PATCHY_HYPOPIGMENTATION_OF_HAIR	13	0.0692874	Up	0.114276	0.965424
HP_JUVENILE_CATARACT	5	0.170872	Up	0.114335	0.965424
HP_PREMATURE_LOSS_OF_PRIMARY_TEETH	18	0.0686343	Up	0.114366	0.965424
HP_DISTAL_MUSCLE_WEAKNESS	138	0.0186099	Up	0.114369	0.965424
HALLMARK_GLYCOLYSIS	180	0.0790859	Up	0.114425	0.965424
HP_PREMATURE_BIRTH	104	0.0185156	Up	0.114463	0.965424
GO_PARAXIAL_MESODERM_DEVELOPMENT	15	0.0407769	Up	0.114537	0.965424
GO_MITOCHONDRIAL_GENOME_MAINTENANCE	23	0.0174966	Up	0.114589	0.965424
GO_LOOP_OF_HENLE_DEVELOPMENT	6	0.14618	Up	0.114698	0.965424
HP_SKIN_DIMPLE	72	0.0285704	Up	0.114799	0.965424
GO_EMBRYONIC_DIGESTIVE_TRACT_MORPHOGENESIS	10	0.0647864	Up	0.115001	0.965424
GO_REGULATION_OF_EPITHELIAL_TO_MESENCHYMAL_TRANSITION	77	0.0466051	Up	0.115111	0.965424
GO_NEGATIVE_REGULATION_OF_RECEPTOR_MEDIATED_ENDOCYTOSIS	19	0.025556	Up	0.115155	0.965424
GO_T_HELPER_2_CELL_DIFFERENTIATION	14	0.0388047	Up	0.11518	0.965424
GO_POSITIVE_REGULATION_OF_TELOMERE_MAINTENANCE_VIA_TELOMERE_LENGTHENING	39	0.0604876	Up	0.115189	0.965424
HP_ABNORMAL_THYROID_MORPHOLOGY	106	0.00946861	Up	0.115259	0.965424
GO_HOST_CELLULAR_COMPONENT	65	0.0271633	Up	0.115372	0.965424
GO_METAPHASE_ANAPHASE_TRANSITION_OF_CELL_CYCLE	57	0.115016	Up	0.115503	0.965424
GO_NEGATIVE_REGULATION_OF_CELL_SUBSTRATE_JUNCTION_ORGANIZATION	19	0.0406891	Up	0.115556	0.965424
GO_LAMELLIPODIUM	195	0.034621	Up	0.115568	0.965424
GO_REGULATION_OF_STEM_CELL_PROLIFERATION	49	0.0212552	Up	0.115681	0.965424
GO_NEGATIVE_REGULATION_OF_STEROID_METABOLIC_PROCESS	18	0.0165784	Up	0.115936	0.965424
GO_REGULATION_OF_EPITHELIAL_TUBE_FORMATION	13	0.125107	Up	0.116024	0.965424
GO_CRANIAL_NERVE_STRUCTURAL_ORGANIZATION	8	0.190221	Up	0.116219	0.965424
GO_CAMP_CATABOLIC_PROCESS	9	0.0193003	Down	0.116339	0.965424
GO_REGULATION_OF_HISTONE_H3_K27_METHYLATION	8	0.107939	Up	0.116406	0.965424
GO_SUPEROXIDE_GENERATING_NADPH_OXIDASE_ACTIVITY	12	0.0299702	Down	0.116568	0.965424
GO_INVADOPODIUM	15	0.0496144	Up	0.116601	0.965424
GO_MITOCHONDRIAL_RNA_3_END_PROCESSING	5	-0.0786997	Up	0.116696	0.965424
GO_MODULATION_OF_MICROTUBULE_CYTOSKELETON_INVOLVED_IN_CEREBRAL_CORTEX_RADIAL_GLIA_GUIDED_MIGRATION	5	0.00343683	Down	0.116699	0.965424
HP_PULMONARY_ARTERIAL_HYPERTENSION	107	0.0344651	Up	0.116711	0.965424
GO_PROXIMAL_DISTAL_PATTERN_FORMATION	16	0.0895545	Up	0.116747	0.965424
HP_ABNORMALITY_OF_THE_PREPUTIUM	27	0.0929829	Up	0.116808	0.965424
GO_APOPTOTIC_CELL_CLEARANCE	50	0.0620726	Up	0.116849	0.965424
GO_POSITIVE_REGULATION_OF_NATURAL_KILLER_CELL_PROLIFERATION	10	-0.00874884	Down	0.11685	0.965424
HP_PROFOUND_HEARING_IMPAIRMENT	8	0.126056	Down	0.116936	0.965424
GO_SMOOTH_MUSCLE_CELL_MATRIX_ADHESION	6	0.178612	Up	0.117019	0.965424
GO_REGULATION_OF_EPITHELIAL_CELL_PROLIFERATION_INVOLVED_IN_LUNG_MORPHOGENESIS	6	0.0327127	Up	0.117101	0.965424
GO_CELL_MIGRATION_INVOLVED_IN_HEART_DEVELOPMENT	9	0.267761	Up	0.117261	0.965424
GO_CELL_CYCLE_DNA_REPLICATION	64	0.13755	Up	0.11729	0.965424
GO_REGULATION_OF_ESTABLISHMENT_OF_PROTEIN_LOCALIZATION_TO_CHROMOSOME	12	0.234878	Up	0.117303	0.965424
HP_PAPILLEDEMA	22	0.00408056	Up	0.117333	0.965424
GO_MEIOTIC_CELL_CYCLE_PHASE_TRANSITION	5	0.270477	Up	0.117343	0.965424
GO_REGULATION_OF_SIGNAL_TRANSDUCTION_BY_P53_CLASS_MEDIATOR	180	0.0310088	Up	0.117489	0.965424
GO_AORTA_DEVELOPMENT	46	0.081751	Up	0.117603	0.965424
GO_GMP_METABOLIC_PROCESS	13	0.00374306	Up	0.117603	0.965424
GO_MEIOTIC_SPINDLE	8	0.149952	Up	0.117615	0.965424
HP_PHARYNGITIS	10	0.0198396	Up	0.117666	0.965424
GO_COBALT_ION_TRANSPORT	5	0.0625047	Up	0.117845	0.965424
GO_DNA_BIOSYNTHETIC_PROCESS	186	0.0335801	Up	0.117876	0.965424
GO_NEGATIVE_REGULATION_OF_COAGULATION	37	0.156592	Up	0.118003	0.965424
HP_KETOACIDOSIS	21	0.00130388	Down	0.118402	0.965424
HP_INFERIOR_LENS_SUBLUXATION	5	0.0671577	Up	0.118421	0.965424
GO_STRUCTURAL_CONSTITUENT_OF_NUCLEAR_PORE	25	0.101107	Up	0.118452	0.965424
HP_MUSCLE_SPASM	129	0.0194146	Up	0.118544	0.965424
GO_REGULATION_OF_EXTRINSIC_APOPTOTIC_SIGNALING_PATHWAY_VIA_DEATH_DOMAIN_RECEPTORS	51	0.0162951	Up	0.118556	0.965424
HP_OLIGOMENORRHEA	28	-0.00492154	Down	0.118616	0.965424
GO_DNA_INSERTION_OR_DELETION_BINDING	6	0.202938	Up	0.118703	0.965424
HP_RECURRENT_ENTEROVIRAL_INFECTIONS	4	0.325653	Down	0.11873	0.965424
HP_AORTIC_REGURGITATION	74	0.0236142	Up	0.118745	0.965424
HP_PULMONARY_ARTERY_ANEURYSM	5	0.0887503	Up	0.118797	0.965424
GO_TRABECULA_FORMATION	17	0.127054	Up	0.118801	0.965424
GO_REGULATION_OF_MACROPHAGE_CHEMOTAXIS	27	0.0295857	Up	0.119002	0.965424
GO_CCR5_CHEMOKINE_RECEPTOR_BINDING	10	0.10026	Up	0.119027	0.965424
GO_HIPPOCAMPUS_DEVELOPMENT	60	0.0143959	Up	0.119048	0.965424
GO_TOOTH_ERUPTION	6	0.0996592	Up	0.119161	0.965424
GO_SPHERICAL_HIGH_DENSITY_LIPOPROTEIN_PARTICLE	3	0.0298157	Up	0.119201	0.965424
GO_CELL_MIGRATION_INVOLVED_IN_KIDNEY_DEVELOPMENT	5	0.210256	Up	0.119238	0.965424
GO_NEGATIVE_REGULATION_OF_APOPTOTIC_PROCESS_INVOLVED_IN_DEVELOPMENT	3	0.0882985	Up	0.119253	0.965424
GO_SOMATIC_DIVERSIFICATION_OF_IMMUNE_RECEPTORS_VIA_SOMATIC_MUTATION	17	0.0600841	Up	0.119492	0.965424
HP_MESOAXIAL_HAND_POLYDACTYLY	6	0.0466775	Up	0.119545	0.965424
HP_HYPOLIPOPROTEINEMIA	15	-0.00999275	Up	0.119561	0.965424
GO_NCRNA_EXPORT_FROM_NUCLEUS	38	0.0830178	Up	0.119702	0.965424
GO_REGULATION_OF_L_GLUTAMATE_IMPORT_ACROSS_PLASMA_MEMBRANE	6	0.0108957	Down	0.119753	0.965424
HP_UVEAL_MELANOMA	6	0.110042	Up	0.11997	0.965424
GO_MELANOSOME_MEMBRANE	7	0.0447983	Up	0.120029	0.965424
HP_CONGENITAL_HIP_DISLOCATION	67	0.0304725	Up	0.120126	0.965424
HP_WEAK_CRY	31	0.0280172	Up	0.120209	0.965424
GO_REGULATION_OF_PROSTATIC_BUD_FORMATION	3	0.376057	Up	0.1203	0.965424
GO_REGULATION_OF_DNA_REPAIR	119	0.0419028	Up	0.12047	0.965424
GO_PHOSPHOLIPASE_D_ACTIVITY	5	0.0478896	Up	0.120603	0.965424
HP_POST_PARTUM_HEMORRHAGE	4	0.0453756	Up	0.120622	0.965424
HP_PAIN_IN_HEAD_AND_NECK_REGION	21	0.00475244	Up	0.120655	0.965424
GO_NEGATIVE_REGULATION_OF_CARTILAGE_DEVELOPMENT	19	0.13019	Up	0.120783	0.965424
HP_CONTRACTURES_OF_THE_JOINTS_OF_THE_UPPER_LIMBS	222	0.0251161	Up	0.120987	0.965424
GO_NEGATIVE_REGULATION_OF_TRANSCRIPTION_BY_RNA_POLYMERASE_I	4	0.140332	Down	0.121067	0.965424
GO_U1_SNRNP_BINDING	5	0.461676	Up	0.121152	0.965424
GO_ATPASE_ACTIVITY	419	0.024988	Up	0.121166	0.965424
GO_VENOUS_BLOOD_VESSEL_MORPHOGENESIS	8	0.0408148	Up	0.121199	0.965424
GO_TRNA_TRANSCRIPTION	8	0.0574739	Up	0.121208	0.965424
HP_NEOPLASM_OF_THE_MALE_EXTERNAL_GENITALIA	23	-0.00878182	Down	0.12133	0.965424
GO_REGULATION_OF_RELAXATION_OF_CARDIAC_MUSCLE	4	0.0749204	Down	0.121346	0.965424
HP_ABNORMAL_CARDIAC_ATRIUM_MORPHOLOGY	309	0.0166863	Up	0.121376	0.965424
GO_NEGATIVE_REGULATION_OF_LIPOPROTEIN_METABOLIC_PROCESS	4	-0.00099665	Up	0.121378	0.965424
GO_GRANULAR_COMPONENT	6	0.00927996	Up	0.121382	0.965424
GO_POSITIVE_REGULATION_OF_WOUND_HEALING	48	0.0669952	Up	0.121414	0.965424
GO_HYALURONAN_METABOLIC_PROCESS	31	0.0500869	Up	0.121421	0.965424
GO_REGULATION_OF_MONOCYTE_CHEMOTAXIS	21	0.0648942	Up	0.121496	0.965424
GO_POSITIVE_REGULATION_OF_T_HELPER_1_CELL_DIFFERENTIATION	6	0.00893039	Up	0.121521	0.965424
GO_NEGATIVE_REGULATION_OF_CELL_MATRIX_ADHESION	35	0.0500461	Up	0.121524	0.965424
GO_NEGATIVE_REGULATION_OF_MEGAKARYOCYTE_DIFFERENTIATION	4	0.0120241	Down	0.121563	0.965424
HP_ABNORMAL_ATRIOVENTRICULAR_VALVE_MORPHOLOGY	112	0.0409279	Up	0.121588	0.965424
HP_LYMPHANGIOMA	8	-0.0154671	Up	0.121626	0.965424
HP_ABNORMAL_PUPIL_MORPHOLOGY	39	0.0375255	Up	0.121855	0.965424
GO_REGULATION_OF_MICROTUBULE_CYTOSKELETON_ORGANIZATION	183	0.0228456	Up	0.121912	0.965424
GO_PROTEIN_KINASE_A_BINDING	44	0.0159512	Down	0.12195	0.965424
GO_TRANSCYTOSIS	17	0.040416	Up	0.121983	0.965424
GO_MYO_INOSITOL_TRANSPORT	3	0.0768961	Up	0.121989	0.965424
GO_GROWTH_FACTOR_BINDING	114	0.123307	Up	0.12227	0.965424
GO_GLUTAMATE_RECEPTOR_BINDING	42	0.000148518	Up	0.122313	0.965424
GO_MYOBLAST_FATE_COMMITMENT	4	0.0354543	Up	0.122379	0.965424
GO_MUSCLE_HYPERPLASIA	4	0.0946417	Up	0.122425	0.965424
HP_PSEUDOBULBAR_BEHAVIORAL_SYMPTOMS	6	-0.0272613	Up	0.122445	0.965424
GO_PHAGOCYTOSIS	367	0.0593346	Down	0.122537	0.965424
GO_PROTEIN_SULFATION	6	0.00231135	Down	0.122548	0.965424
GO_PODOSOME	31	0.0527168	Up	0.122629	0.965424
HALLMARK_IL2_STAT5_SIGNALING	191	0.0249889	Up	0.122629	0.965424
GO_AUTOCRINE_SIGNALING	7	0.171547	Up	0.122773	0.965424
GO_SOMITE_DEVELOPMENT	57	0.0562353	Up	0.122779	0.965424
GO_ADP_BIOSYNTHETIC_PROCESS	5	-0.0420191	Up	0.122838	0.965424
HP_OVERWEIGHT	17	0.0561653	Down	0.122861	0.965424
GO_DNA_HELICASE_ACTIVITY	75	0.0609536	Up	0.12287	0.965424
GO_ESTABLISHMENT_OF_PLANAR_POLARITY_INVOLVED_IN_NEURAL_TUBE_CLOSURE	12	0.138983	Up	0.122938	0.965424
GO_NEGATIVE_REGULATION_OF_B_CELL_RECEPTOR_SIGNALING_PATHWAY	7	0.208304	Down	0.123073	0.965424
HP_DUMBBELL_SHAPED_LONG_BONE	3	0.14678	Up	0.123237	0.965424
GO_INSULIN_LIKE_GROWTH_FACTOR_I_BINDING	10	0.23039	Up	0.123304	0.965424
GO_SOMITOGENESIS	44	0.048915	Up	0.123436	0.965424
HP_SEA_BLUE_HISTIOCYTOSIS	5	0.0722585	Up	0.123455	0.965424
GO_MATURE_B_CELL_DIFFERENTIATION	27	0.0891344	Down	0.123483	0.965424
HP_ABNORMALITY_OF_THE_ALVEOLAR_RIDGES	30	0.0117904	Up	0.123568	0.965424
HP_IMPAIRED_DISTAL_TACTILE_SENSATION	4	0.190339	Up	0.123648	0.965424
HP_ELBOW_FLEXION_CONTRACTURE	59	0.0277266	Up	0.123735	0.965424
HP_CALCIFIC_STIPPLING	5	0.167236	Up	0.123942	0.965424
GO_FEMALE_SEX_DIFFERENTIATION	82	0.0346439	Up	0.123987	0.965424
GO_HETEROPHILIC_CELL_CELL_ADHESION_VIA_PLASMA_MEMBRANE_CELL_ADHESION_MOLECULES	32	0.125721	Up	0.124027	0.965424
GO_REGULATION_OF_TAU_PROTEIN_KINASE_ACTIVITY	10	0.0159968	Up	0.124061	0.965424
GO_POSITIVE_REGULATION_OF_PROTEIN_LOCALIZATION_TO_NUCLEUS	76	0.0408491	Up	0.124137	0.965424
GO_CELLULAR_RESPONSE_TO_POTASSIUM_ION	7	-0.00866016	Up	0.124194	0.965424
HP_SCAPHOCEPHALY	21	0.0052335	Up	0.124225	0.965424
GO_POSITIVE_REGULATION_OF_DENDRITE_DEVELOPMENT	64	0.0327126	Up	0.12424	0.965424
GO_PROTEIN_LOCALIZATION_TO_CELL_CELL_JUNCTION	15	0.106233	Up	0.12454	0.965424
GO_REGULATION_OF_MESENCHYMAL_CELL_PROLIFERATION	26	0.0618621	Up	0.124584	0.965424
HP_NEOPLASM_OF_THE_CENTRAL_NERVOUS_SYSTEM	123	0.0174989	Up	0.124596	0.965424
GO_NEGATIVE_REGULATION_OF_MYELOID_LEUKOCYTE_DIFFERENTIATION	49	0.0271279	Up	0.124644	0.965424
GO_REGULATION_OF_EPITHELIAL_CELL_MIGRATION	211	0.037241	Up	0.124773	0.965424
GO_DISORDERED_DOMAIN_SPECIFIC_BINDING	34	0.0291021	Up	0.124777	0.965424
HP_ADRENAL_HYPERPLASIA	16	0.0380552	Down	0.124793	0.965424
GO_SECONDARY_ACTIVE_MONOCARBOXYLATE_TRANSMEMBRANE_TRANSPORTER_ACTIVITY	7	0.0439922	Down	0.124848	0.965424
HP_NEOPLASM_OF_THE_NERVOUS_SYSTEM	148	0.0170355	Up	0.124877	0.965424
HP_RECURRENT_HAEMOPHILUS_INFLUENZAE_INFECTIONS	5	0.092348	Down	0.124906	0.965424
GO_GLYCEROL_TRANSMEMBRANE_TRANSPORTER_ACTIVITY	5	0.0653339	Up	0.124974	0.965424
GO_GLYCEROL_TRANSPORT	5	0.0653339	Up	0.124974	0.965424
GO_U2_SNRNA_BINDING	6	-0.0075743	Down	0.125023	0.965424
GO_CELLULAR_SENESCENCE	62	0.015476	Up	0.125081	0.965424
GO_SIGNAL_TRANSDUCTION_BY_P53_CLASS_MEDIATOR	271	0.027621	Up	0.125141	0.965424
GO_METANEPHRIC_GLOMERULUS_DEVELOPMENT	8	0.220894	Up	0.125257	0.965424
GO_MITRAL_VALVE_DEVELOPMENT	8	0.127677	Up	0.1253	0.965424
GO_REGULATION_OF_LEUKOCYTE_CHEMOTAXIS	106	0.0270141	Up	0.125337	0.965424
GO_INOSITOL_1_3_4_5_TETRAKISPHOSPHATE_5_PHOSPHATASE_ACTIVITY	4	-0.0502341	Down	0.125383	0.965424
GO_TUBULIN_DEACETYLATION	13	0.0307015	Down	0.125435	0.965424
GO_VESICLE_TRANSPORT_ALONG_MICROTUBULE	46	0.00345266	Down	0.125458	0.965424
GO_PHOSPHATIDYLINOSITOL_3_4_BISPHOSPHATE_BINDING	26	0.033198	Down	0.125491	0.965424
GO_MESENCHYMAL_STEM_CELL_PROLIFERATION	3	0.231173	Up	0.125611	0.965424
GO_POSITIVE_REGULATION_OF_LEUKOCYTE_CHEMOTAXIS	80	0.0269007	Up	0.12571	0.965424
GO_MITOCHONDRIAL_DNA_REPLICATION	15	0.0346705	Up	0.125721	0.965424
GO_MICROTUBULE	382	0.028344	Up	0.125731	0.965424
GO_REGULATION_OF_CELL_CHEMOTAXIS_TO_FIBROBLAST_GROWTH_FACTOR	3	0.147856	Up	0.125905	0.965424
HP_IMPOTENCE	36	0.0143356	Up	0.125928	0.965424
GO_CHEMOKINE_ACTIVITY	32	0.118393	Up	0.125933	0.965424
HP_NAIL_DYSPLASIA	118	0.0404572	Up	0.126034	0.965424
GO_ENDONUCLEOLYTIC_CLEAVAGE_INVOLVED_IN_RRNA_PROCESSING	16	0.0968917	Up	0.126079	0.965424
GO_STEM_CELL_DIVISION	35	0.0244977	Up	0.126102	0.965424
HP_ABNORMALITY_OF_THE_PULMONARY_VASCULATURE	108	0.0286658	Up	0.126119	0.965424
HP_APLASIA_HYPOPLASIA_OF_THE_SKIN	151	0.0270693	Up	0.126161	0.965424
HP_VENOUS_INSUFFICIENCY	35	0.0311731	Up	0.126167	0.965424
GO_CATALYTIC_ACTIVITY_ACTING_ON_A_GLYCOPROTEIN	18	0.00720005	Down	0.126178	0.965424
GO_MESENCHYMAL_STEM_CELL_DIFFERENTIATION	7	0.0289612	Down	0.12623	0.965424
GO_REVERSE_CHOLESTEROL_TRANSPORT	13	0.10589	Up	0.126283	0.965424
HP_PULMONARY_FIBROSIS	60	0.00394356	Down	0.126284	0.965424
GO_CHOLESTEROL_EFFLUX	35	0.0357276	Up	0.126328	0.965424
HP_SACROCOCCYGEAL_TERATOMA	4	0.106092	Down	0.126328	0.965424
GO_MORPHOGENESIS_OF_AN_EPITHELIAL_BUD	8	0.242293	Up	0.126376	0.965424
GO_MATURE_B_CELL_DIFFERENTIATION_INVOLVED_IN_IMMUNE_RESPONSE	21	0.0496404	Down	0.126391	0.965424
GO_RESPONSE_TO_CORTISOL	5	0.199432	Up	0.126392	0.965424
GO_REGULATION_OF_NITRIC_OXIDE_MEDIATED_SIGNAL_TRANSDUCTION	6	0.138819	Up	0.126396	0.965424
GO_REGULATION_OF_ADENYLATE_CYCLASE_ACTIVATING_G_PROTEIN_COUPLED_RECEPTOR_SIGNALING_PATHWAY	10	-0.0189258	Down	0.126547	0.965424
GO_POSITIVE_REGULATION_OF_CARDIAC_MUSCLE_CELL_PROLIFERATION	18	0.0372587	Up	0.126551	0.965424
GO_PEPTIDOGLYCAN_BINDING	9	-0.0183746	Down	0.126563	0.965424
HP_CERVICAL_CORD_COMPRESSION	4	-0.0629005	Down	0.126798	0.965424
HP_HYPOPLASIA_OF_THE_EAR_CARTILAGE	12	0.0319055	Up	0.126869	0.965424
GO_REGULATION_OF_KERATINOCYTE_MIGRATION	14	0.0414022	Up	0.126881	0.965424
GO_RESPONSE_TO_CELL_CYCLE_CHECKPOINT_SIGNALING	8	0.0115639	Up	0.126911	0.965424
GO_NEGATIVE_REGULATION_OF_LENS_FIBER_CELL_DIFFERENTIATION	5	0.236425	Up	0.126983	0.965424
GO_DETECTION_OF_MOLECULE_OF_BACTERIAL_ORIGIN	9	0.0980887	Up	0.127022	0.965424
HP_ALOPECIA	157	0.0165589	Up	0.127177	0.965424
HP_IMPAIRED_TACTILE_SENSATION	11	-0.00533895	Up	0.127334	0.965424
GO_LYMPHOCYTE_MEDIATED_IMMUNITY	390	0.0548429	Down	0.127599	0.965424
HP_MUSCULAR_DYSTROPHY	71	0.0163342	Up	0.127747	0.965424
GO_TRANSCRIPTION_BY_RNA_POLYMERASE_I	69	0.0367637	Up	0.127753	0.965424
HP_PTERYGIUM	27	0.0204172	Up	0.12776	0.965424
HP_MATERNAL_HYPERTENSION	5	0.0682549	Up	0.1278	0.965424
HP_HYPOPHOSPHATEMIA	32	0.032398	Up	0.127916	0.965424
GO_CELL_CYCLE_G2_M_PHASE_TRANSITION	274	0.0466322	Up	0.127933	0.965424
GO_POSITIVE_REGULATION_OF_MUCUS_SECRETION	4	-0.126991	Down	0.128023	0.965424
GO_POSITIVE_REGULATION_OF_PATTERN_RECOGNITION_RECEPTOR_SIGNALING_PATHWAY	43	0.0314057	Up	0.128188	0.965424
HP_MEDULLOBLASTOMA	16	0.0721559	Up	0.128301	0.965424
HP_VISUAL_LOSS	191	0.0206075	Up	0.128335	0.965424
GO_KERATINOCYTE_MIGRATION	16	0.0479657	Up	0.128388	0.965424
GO_NEGATIVE_REGULATION_OF_MITOCHONDRIAL_MEMBRANE_PERMEABILITY	6	0.0548935	Up	0.128418	0.965424
GO_REGULATION_OF_KIDNEY_DEVELOPMENT	35	0.0641767	Up	0.128458	0.965424
HP_SHALLOW_ANTERIOR_CHAMBER	10	0.0270508	Up	0.128815	0.965424
HP_MEDIAN_CLEFT_PALATE	12	0.0787844	Up	0.128838	0.965424
GO_MAMMARY_GLAND_DEVELOPMENT	121	0.0478262	Up	0.128843	0.965424
HP_ABNORMALITY_OF_THE_STAPES	6	0.0104279	Up	0.129004	0.965424
HP_GENITAL_HERNIA	6	0.187284	Up	0.129033	0.965424
GO_METALLOENDOPEPTIDASE_INHIBITOR_ACTIVITY	9	0.112037	Up	0.129092	0.965424
HP_MUSCLE_FIBER_TUBULAR_INCLUSIONS	8	0.0656715	Down	0.129138	0.965424
HP_EXCESSIVE_WRINKLING_OF_PALMAR_SKIN	8	0.12247	Up	0.129143	0.965424
GO_PRERIBOSOME_SMALL_SUBUNIT_PRECURSOR	15	0.114855	Up	0.129153	0.965424
GO_NEGATIVE_REGULATION_OF_EXTRACELLULAR_MATRIX_DISASSEMBLY	4	0.0905691	Up	0.12927	0.965424
HP_INTRACRANIAL_HEMORRHAGE	111	0.0291508	Up	0.129312	0.965424
HP_SUBCUTANEOUS_NODULE	91	0.0212002	Up	0.129388	0.965424
GO_CELL_ADHESION_MOLECULE_BINDING	478	0.0370416	Up	0.129441	0.965424
HP_ABNORMAL_ELASTICITY_OF_SKIN	163	0.0219485	Up	0.12945	0.965424
GO_GASTRULATION	137	0.0440994	Up	0.129477	0.965424
GO_SMALL_SUBUNIT_PROCESSOME	42	0.0889712	Up	0.12962	0.965424
GO_RESPONSE_TO_CORTICOSTERONE	13	0.0406969	Down	0.129656	0.965424
GO_REGULATION_OF_VASCULOGENESIS	14	0.11181	Up	0.129686	0.965424
GO_MRNA_3_END_PROCESSING_BY_STEM_LOOP_BINDING_AND_CLEAVAGE	5	0.0151774	Up	0.129822	0.965424
GO_NEGATIVE_REGULATION_OF_SMOOTH_MUSCLE_CELL_APOPTOTIC_PROCESS	6	-0.00736001	Up	0.129823	0.965424
GO_PEPTIDYL_ARGININE_N_METHYLATION	11	0.0455342	Up	0.129918	0.965424
GO_PROTEIN_ARGININE_N_METHYLTRANSFERASE_ACTIVITY	11	0.0455342	Up	0.129918	0.965424
HP_ESOPHAGEAL_VARIX	21	0.0383963	Up	0.129936	0.965424
HP_PREMATURE_ARTERIOSCLEROSIS	6	0.0352095	Down	0.130329	0.965424
GO_MICROTUBULE_ORGANIZING_CENTER_ORGANIZATION	129	0.0356268	Up	0.130346	0.965424
GO_PARANODAL_JUNCTION	10	0.251803	Down	0.130429	0.965424
GO_POSITIVE_REGULATION_OF_CANONICAL_WNT_SIGNALING_PATHWAY	137	0.0299551	Up	0.130455	0.965424
GO_NEGATIVE_REGULATION_OF_MEIOTIC_NUCLEAR_DIVISION	6	0.123152	Up	0.130558	0.965424
GO_POSITIVE_REGULATION_OF_CHROMOSOME_SEGREGATION	31	0.0849842	Up	0.130637	0.965424
HP_AGENESIS_OF_MAXILLARY_INCISOR	4	0.0960954	Up	0.13068	0.965424
HP_SUBSTANTIA_NIGRA_GLIOSIS	13	0.0154898	Down	0.130685	0.965424
GO_REGULATION_OF_INTRINSIC_APOPTOTIC_SIGNALING_PATHWAY_IN_RESPONSE_TO_DNA_DAMAGE	39	0.0367982	Up	0.130764	0.965424
GO_CRANIAL_NERVE_MORPHOGENESIS	19	0.195719	Up	0.130769	0.965424
GO_REGULATION_OF_SYSTEMIC_ARTERIAL_BLOOD_PRESSURE_BY_NOREPINEPHRINE_EPINEPHRINE	4	0.0815216	Down	0.130844	0.965424
GO_NEGATIVE_REGULATION_OF_PROTEOLYSIS	255	0.0135266	Up	0.130932	0.965424
GO_HYPERSENSITIVITY	12	0.0167146	Down	0.130938	0.965424
GO_PROTEIN_CONTAINING_COMPLEX_LOCALIZATION	265	0.0306191	Up	0.131034	0.965424
HP_DYSPHONIA	75	0.0261725	Up	0.131115	0.965424
GO_PROTON_TRANSPORTING_V_TYPE_ATPASE_V1_DOMAIN	8	0.0784863	Up	0.131311	0.965424
HP_AGENESIS_OF_CEREBELLAR_VERMIS	6	-0.0493563	Down	0.131329	0.965424
HP_CUTANEOUS_SYNDACTYLY_OF_TOES	8	0.0798407	Up	0.131372	0.965424
GO_HOPS_COMPLEX	12	0.0198028	Down	0.131481	0.965424
HP_ENCEPHALOMALACIA	6	0.132277	Up	0.131552	0.965424
HP_MULTIFOCAL_EPILEPTIFORM_DISCHARGES	64	0.0110676	Down	0.131966	0.965424
HP_DYSLEXIA	21	0.0135539	Down	0.131977	0.965424
HP_MICROTIA_THIRD_DEGREE	9	0.231154	Up	0.131986	0.965424
GO_REGULATION_OF_SISTER_CHROMATID_SEGREGATION	79	0.0880914	Up	0.132074	0.965424
GO_PHOSPHATIDYLINOSITOL_BISPHOSPHATE_KINASE_ACTIVITY	6	0.0238204	Down	0.132098	0.965424
HP_CALVARIAL_SKULL_DEFECT	18	0.0644677	Up	0.132192	0.965424
HP_SHOULDER_FLEXION_CONTRACTURE	3	0.289761	Up	0.132196	0.965424
GO_POSITIVE_REGULATION_OF_CELLULAR_COMPONENT_MOVEMENT	487	0.0322053	Up	0.132201	0.965424
GO_POST_CHAPERONIN_TUBULIN_FOLDING_PATHWAY	7	-0.00459548	Up	0.132235	0.965424
GO_ESTABLISHMENT_OR_MAINTENANCE_OF_CYTOSKELETON_POLARITY	9	0.00126959	Up	0.132282	0.965424
GO_MITOTIC_DNA_REPLICATION_CHECKPOINT	10	0.124944	Up	0.132337	0.965424
GO_ARTERY_SMOOTH_MUSCLE_CONTRACTION	5	-0.0231121	Up	0.132337	0.965424
HP_DEEP_PHILTRUM	40	0.0174216	Up	0.132369	0.965424
GO_BH3_DOMAIN_BINDING	6	-0.0169802	Up	0.132387	0.965424
GO_REGULATION_OF_ENDOTHELIAL_CELL_MIGRATION	155	0.0470368	Up	0.132475	0.965424
HP_KNEE_FLEXION_CONTRACTURE	59	0.025154	Up	0.132549	0.965424
GO_REGULATION_OF_FLAGELLATED_SPERM_MOTILITY	8	0.225296	Down	0.132567	0.965424
HP_EPISPADIAS	24	0.0767001	Up	0.132584	0.965424
GO_ENDOPLASMIC_RETICULUM_LUMEN	235	0.0773843	Up	0.132688	0.965424
GO_TYROSINE_PHOSPHORYLATION_OF_STAT_PROTEIN	58	0.018083	Down	0.132832	0.965424
HP_INCREASED_SKULL_OSSIFICATION	6	-0.0244357	Down	0.132838	0.965424
GO_EXTRACELLULAR_MATRIX_CONSTITUENT_CONFERRING_ELASTICITY	8	0.170062	Up	0.132903	0.965424
GO_PROTEASOME_BINDING	21	0.0872263	Up	0.132963	0.965424
GO_CHLORIDE_ION_BINDING	8	0.00269946	Up	0.133026	0.965424
HP_DISPROPORTIONATE_SHORT_TRUNK_SHORT_STATURE	19	0.0283551	Down	0.133083	0.965424
GO_SYNAPTIC_VESICLE_TRANSPORT	40	0.000456211	Down	0.133148	0.965424
GO_VOLTAGE_GATED_ANION_CHANNEL_ACTIVITY	13	-0.00435797	Up	0.133303	0.965424
GO_2_ACYLGLYCEROL_O_ACYLTRANSFERASE_ACTIVITY	3	-0.147139	Down	0.133397	0.965424
GO_DIACYLGLYCEROL_O_ACYLTRANSFERASE_ACTIVITY	3	-0.147139	Down	0.133397	0.965424
GO_RESPONSE_TO_FIBROBLAST_GROWTH_FACTOR	116	0.0296222	Up	0.133413	0.965424
GO_PEROXISOME_PROLIFERATOR_ACTIVATED_RECEPTOR_BINDING	9	0.0284636	Up	0.13346	0.965424
GO_SELENIUM_COMPOUND_METABOLIC_PROCESS	4	-0.0608544	Up	0.133467	0.965424
HP_ABNORMAL_CIRCULATING_FOLLICLE_STIMULATING_HORMONE_LEVEL	30	0.000299258	Up	0.133541	0.965424
GO_NATURAL_KILLER_CELL_PROLIFERATION	13	0.00912129	Down	0.133617	0.965424
GO_NEGATIVE_REGULATION_OF_PROTEIN_LOCALIZATION_TO_CELL_PERIPHERY	22	0.0527786	Up	0.133712	0.965424
HP_TRANSIENT_ISCHEMIC_ATTACK	40	0.0544093	Up	0.133775	0.965424
HALLMARK_KRAS_SIGNALING_UP	166	0.0292818	Up	0.13395	0.965424
GO_REGULATION_OF_BICELLULAR_TIGHT_JUNCTION_ASSEMBLY	24	0.0815429	Up	0.133955	0.965424
GO_PHOSPHOTYROSINE_RESIDUE_BINDING	38	0.0166743	Down	0.13399	0.965424
GO_CRANIOFACIAL_SUTURE_MORPHOGENESIS	9	0.0295749	Up	0.133999	0.965424
GO_POSITIVE_REGULATION_OF_GLIAL_CELL_DIFFERENTIATION	28	0.0195347	Up	0.134007	0.965424
HP_GENERALIZED_MUSCLE_WEAKNESS	98	0.0149841	Up	0.134109	0.965424
GO_NEGATIVE_REGULATION_OF_TYROSINE_PHOSPHORYLATION_OF_STAT_PROTEIN	13	0.0308209	Down	0.134188	0.965424
GO_TERMINATION_OF_RNA_POLYMERASE_II_TRANSCRIPTION	35	0.120007	Up	0.134272	0.965424
HP_DECREASED_CERVICAL_SPINE_MOBILITY	7	0.100786	Down	0.134278	0.965424
GO_AORTA_SMOOTH_MUSCLE_TISSUE_MORPHOGENESIS	3	0.179485	Up	0.134346	0.965424
HP_GENERALIZED_HYPERPIGMENTATION	40	0.00134811	Down	0.134562	0.965424
GO_NEGATIVE_REGULATION_OF_INTRINSIC_APOPTOTIC_SIGNALING_PATHWAY_IN_RESPONSE_TO_DNA_DAMAGE	31	0.0346309	Up	0.134593	0.965424
GO_REGULATION_OF_CENTROSOME_DUPLICATION	41	0.0350116	Up	0.134594	0.965424
HP_CRANIOSYNOSTOSIS	129	0.0122112	Up	0.1346	0.965424
GO_NEGATIVE_REGULATION_OF_FIBRINOLYSIS	6	0.152524	Up	0.134698	0.965424
GO_GLOMERULAR_MESANGIAL_CELL_DEVELOPMENT	4	0.27006	Up	0.1348	0.965424
GO_MESANGIAL_CELL_DEVELOPMENT	4	0.27006	Up	0.1348	0.965424
HP_PROSTATITIS	13	0.0958703	Down	0.134894	0.965424
GO_SKIN_EPIDERMIS_DEVELOPMENT	63	0.0633536	Up	0.135007	0.965424
GO_MRNA_5_SPLICE_SITE_RECOGNITION	6	0.0115386	Up	0.135057	0.965424
GO_PROTEIN_IMPORT	184	0.0248218	Up	0.135189	0.965424
GO_INTERMEDIATE_FILAMENT_BINDING	11	0.0196101	Up	0.135189	0.965424
HP_ABNORMALITY_OF_THE_VESTIBULOCOCHLEAR_NERVE	5	0.0156726	Down	0.135205	0.965424
GO_REGULATION_OF_WNT_SIGNALING_PATHWAY_INVOLVED_IN_HEART_DEVELOPMENT	4	0.0503201	Up	0.135295	0.965424
GO_RENAL_VESICLE_DEVELOPMENT	10	0.0967889	Up	0.13543	0.965424
HP_ABNORMAL_CIRCULATING_GONADOTROPIN_LEVEL	51	0.0153046	Up	0.135489	0.965424
GO_POLY_PYRIMIDINE_TRACT_BINDING	26	0.0836882	Up	0.135502	0.965424
GO_PERICHROMATIN_FIBRILS	5	0.230403	Up	0.135576	0.965424
GO_POSITIVE_REGULATION_OF_CELL_MIGRATION_INVOLVED_IN_SPROUTING_ANGIOGENESIS	20	0.0607836	Up	0.135719	0.965424
GO_BLOOD_VESSEL_REMODELING	34	0.0527512	Up	0.135808	0.965424
GO_POSITIVE_REGULATION_OF_CHROMATIN_BINDING	13	0.0424091	Up	0.135888	0.965424
GO_POSITIVE_REGULATION_OF_IRE1_MEDIATED_UNFOLDED_PROTEIN_RESPONSE	6	0.0655875	Up	0.135942	0.965424
GO_POSITIVE_REGULATION_OF_GENE_EXPRESSION_EPIGENETIC	50	0.0458513	Up	0.136054	0.965424
GO_NEGATIVE_REGULATION_OF_ACTIVATED_T_CELL_PROLIFERATION	14	0.032506	Up	0.13612	0.965424
GO_HELICASE_ACTIVITY	164	0.048527	Up	0.136137	0.965424
HP_ABNORMALITY_OF_THE_PULMONARY_ARTERY	89	0.0254978	Up	0.136151	0.965424
HP_CEREBRAL_VENOUS_THROMBOSIS	6	-0.00262341	Down	0.136242	0.965424
GO_THYROID_HORMONE_BINDING	6	-0.0310962	Up	0.136345	0.965424
HP_GENERALIZED_JOINT_LAXITY	30	0.0500574	Up	0.136482	0.965424
GO_PRERIBOSOME	81	0.105324	Up	0.136654	0.965424
GO_REGULATION_OF_CELL_JUNCTION_ASSEMBLY	157	0.0729043	Up	0.136734	0.965424
GO_VITAMIN_TRANSMEMBRANE_TRANSPORTER_ACTIVITY	24	0.0361765	Down	0.137086	0.965424
GO_PARAXIAL_MESODERM_FORMATION	5	0.0783571	Up	0.137225	0.965424
GO_FC_EPSILON_RECEPTOR_SIGNALING_PATHWAY	180	0.12464	Down	0.137327	0.965424
HP_ABNORMAL_SIZE_OF_THE_PALPEBRAL_FISSURES	216	0.0233436	Up	0.137355	0.965424
GO_SECRETION_OF_LYSOSOMAL_ENZYMES	6	0.0428674	Down	0.13741	0.965424
GO_AMEBOIDAL_TYPE_CELL_MIGRATION	352	0.0391066	Up	0.137495	0.965424
GO_V_D_J_RECOMBINATION	13	0.0663855	Up	0.137539	0.965424
GO_DENDRITIC_GROWTH_CONE	9	0.0223069	Up	0.137807	0.965424
GO_MANNOSYLTRANSFERASE_COMPLEX	5	0.210697	Up	0.137808	0.965424
GO_MITOCHONDRIAL_RNA_METABOLIC_PROCESS	45	0.0457173	Up	0.137835	0.965424
GO_RHYTHMIC_PROCESS	231	0.0167815	Up	0.137926	0.965424
HP_UNDERDEVELOPED_SUPRAORBITAL_RIDGES	41	0.0143097	Up	0.137982	0.965424
HP_CYSTINURIA	5	0.11038	Down	0.138078	0.965424
GO_CELL_CELL_ADHESION_MEDIATED_BY_INTEGRIN	19	0.0271053	Up	0.13814	0.965424
GO_INTRA_S_DNA_DAMAGE_CHECKPOINT	16	0.102476	Up	0.13817	0.965424
HP_CUTIS_LAXA	85	0.0326309	Up	0.138234	0.965424
GO_FUCOSE_CATABOLIC_PROCESS	8	0.25982	Down	0.138278	0.965424
HP_BIFID_DISTAL_PHALANX_OF_TOE	5	0.0639192	Up	0.138344	0.965424
HP_PROGRESSIVE_PROXIMAL_MUSCLE_WEAKNESS	21	0.102943	Up	0.138434	0.965424
GO_METANEPHRIC_DISTAL_TUBULE_DEVELOPMENT	4	0.172	Up	0.1385	0.965424
GO_VASCULAR_WOUND_HEALING	17	0.023379	Up	0.138506	0.965424
HP_HIGH_NARROW_PALATE	112	0.0363201	Up	0.138583	0.965424
GO_POSITIVE_REGULATION_OF_DENDRITE_MORPHOGENESIS	35	0.0159123	Up	0.138588	0.965424
GO_RECOMBINATIONAL_REPAIR	130	0.0537061	Up	0.138688	0.965424
GO_POST_TRANSLATIONAL_PROTEIN_MODIFICATION	323	0.0296492	Up	0.138852	0.965424
GO_LYSOSOMAL_LUMEN	85	0.093501	Up	0.138929	0.965424
GO_ESTABLISHMENT_OR_MAINTENANCE_OF_MONOPOLAR_CELL_POLARITY	21	0.0407824	Up	0.13902	0.965424
GO_DEOXYRIBONUCLEOSIDE_TRIPHOSPHATE_BIOSYNTHETIC_PROCESS	6	-0.0539455	Down	0.139023	0.965424
GO_L_PHENYLALANINE_METABOLIC_PROCESS	8	0.116784	Up	0.139026	0.965424
GO_REGULATION_OF_MICROTUBULE_BASED_MOVEMENT	33	0.0342773	Down	0.139044	0.965424
GO_TELOMERASE_RNA_BINDING	24	0.0524813	Up	0.139075	0.965424
GO_REGULATION_OF_SYNCYTIUM_FORMATION_BY_PLASMA_MEMBRANE_FUSION	27	0.0200973	Up	0.139159	0.965424
GO_ENDOCARDIAL_CUSHION_FORMATION	16	0.08211	Up	0.139174	0.965424
GO_SPHINGOMYELIN_METABOLIC_PROCESS	12	0.00994663	Down	0.13921	0.965424
GO_CENTRIOLE_ASSEMBLY	36	0.0506761	Up	0.139237	0.965424
GO_TELOMERE_ORGANIZATION	146	0.0573157	Up	0.139249	0.965424
GO_PLANAR_CELL_POLARITY_PATHWAY_INVOLVED_IN_AXIS_ELONGATION	4	0.211989	Up	0.139261	0.965424
HP_LIPEMIA_RETINALIS	5	0.0701244	Up	0.139291	0.965424
HP_ABNORMAL_HEPATIC_IRON_CONCENTRATION	6	-0.0586271	Up	0.139314	0.965424
GO_REGULATION_OF_MITOTIC_SPINDLE_ASSEMBLY	21	0.0726137	Up	0.139402	0.965424
HP_BAND_KERATOPATHY	4	0.101705	Up	0.139501	0.965424
GO_POSITIVE_REGULATION_OF_HEMATOPOIETIC_PROGENITOR_CELL_DIFFERENTIATION	6	-0.0425812	Up	0.139557	0.965424
GO_MATURATION_OF_SSU_RRNA_FROM_TRICISTRONIC_RRNA_TRANSCRIPT_SSU_RRNA_5_8S_RRNA_LSU_RRNA	42	0.0733145	Up	0.139557	0.965424
HP_OPEN_ANGLE_GLAUCOMA	3	-0.134438	Up	0.139648	0.965424
GO_PEPTIDE_ANTIGEN_BINDING	84	0.0511512	Down	0.139675	0.965424
GO_MATURE_RIBOSOME_ASSEMBLY	6	0.0745546	Down	0.13975	0.965424
GO_NEGATIVE_REGULATION_OF_METAPHASE_ANAPHASE_TRANSITION_OF_CELL_CYCLE	36	0.117665	Up	0.139798	0.965424
GO_COMPLEMENT_ACTIVATION_ALTERNATIVE_PATHWAY	11	0.148459	Up	0.139871	0.965424
GO_CARDIAC_CHAMBER_MORPHOGENESIS	88	0.0970932	Up	0.139875	0.965424
GO_ZONA_PELLUCIDA_RECEPTOR_COMPLEX	6	0.274921	Up	0.140014	0.965424
GO_FEMALE_MEIOTIC_NUCLEAR_DIVISION	26	0.0460534	Up	0.140106	0.965424
GO_DNA_DEMETHYLASE_ACTIVITY	5	0.016317	Down	0.140124	0.965424
HP_ABNORMALITY_OF_PAIN_SENSATION	45	0.0232783	Up	0.140157	0.965424
HP_WIDE_CRANIAL_SUTURES	19	-0.00895112	Up	0.140218	0.965424
GO_REGULATION_OF_BINDING	323	0.0137625	Up	0.140445	0.965424
GO_U4_SNRNA_3_END_PROCESSING	8	0.0590282	Up	0.140528	0.965424
HP_CONVEX_NASAL_RIDGE	58	0.0304071	Up	0.140638	0.965424
GO_DIOL_BIOSYNTHETIC_PROCESS	24	0.0353383	Up	0.140747	0.965424
HP_ABNORMAL_PROLACTIN_LEVEL	17	-0.000911615	Up	0.140815	0.965424
GO_AMYLOID_BETA_CLEARANCE	31	0.0150051	Up	0.140902	0.965424
HP_ABNORMAL_TONGUE_PHYSIOLOGY	37	0.00506278	Up	0.14106	0.965424
GO_REGULATION_OF_CHEMOTAXIS	186	0.0366724	Up	0.141062	0.965424
GO_SPINDLE_LOCALIZATION	44	0.0372568	Up	0.141154	0.965424
GO_ANIMAL_ORGAN_FORMATION	31	0.0535191	Up	0.141181	0.965424
GO_NEURON_FATE_COMMITMENT	26	0.0923935	Up	0.141281	0.965424
GO_POSITIVE_REGULATION_OF_EPIDERMAL_CELL_DIFFERENTIATION	18	0.0668218	Up	0.141437	0.965424
GO_TYPE_2A_SEROTONIN_RECEPTOR_BINDING	5	0.254291	Up	0.141482	0.965424
GO_SPHINGOSINE_1_PHOSPHATE_PHOSPHATASE_ACTIVITY	7	0.00329341	Up	0.141598	0.965424
GO_CARBON_CATABOLITE_REGULATION_OF_TRANSCRIPTION	4	0.162977	Up	0.14172	0.965424
GO_DNA_RECOMBINATION	257	0.0438517	Up	0.141778	0.965424
HP_PYELONEPHRITIS	9	0.197837	Up	0.141781	0.965424
GO_DNA_CATABOLIC_PROCESS_ENDONUCLEOLYTIC	28	0.0397967	Up	0.141784	0.965424
GO_REGULATION_OF_EPITHELIAL_CELL_DIFFERENTIATION	115	0.044719	Up	0.141958	0.965424
GO_CLATHRIN_COATED_PIT	68	0.0363764	Up	0.141989	0.965424
HP_OSTEOSARCOMA	11	-0.00480324	Up	0.142021	0.965424
GO_LEUKEMIA_INHIBITORY_FACTOR_SIGNALING_PATHWAY	5	0.116172	Up	0.142051	0.965424
HP_ASTIGMATISM	110	0.0325608	Up	0.142155	0.965424
GO_SUPEROXIDE_DISMUTASE_ACTIVITY	6	0.0140131	Up	0.142167	0.965424
HP_HYPOPLASIA_OF_THE_FRONTAL_LOBES	29	0.0516516	Up	0.142218	0.965424
GO_ANTERIOR_COMMISSURE_MORPHOGENESIS	3	0.298967	Up	0.14229	0.965424
HP_ABNORMAL_THALAMIC_SIZE	7	0.0825816	Down	0.14234	0.965424
GO_VAGINA_DEVELOPMENT	7	0.0626706	Up	0.142342	0.965424
GO_POSITIVE_REGULATION_OF_EPITHELIAL_CELL_APOPTOTIC_PROCESS	27	0.0207534	Up	0.142474	0.965424
GO_CHROMOCENTER	14	0.104523	Up	0.142517	0.965424
GO_POSITIVE_REGULATION_OF_MACROPHAGE_CHEMOTAXIS	16	0.0803561	Up	0.142555	0.965424
GO_PHOSPHATE_ION_TRANSMEMBRANE_TRANSPORT	13	0.0321625	Up	0.142599	0.965424
GO_BLASTOCYST_DEVELOPMENT	89	0.0148459	Up	0.142601	0.965424
HP_CYSTOID_MACULAR_EDEMA	17	0.00599433	Down	0.142602	0.965424
HP_CEREBRAL_HYPOPLASIA	41	0.0515293	Up	0.142733	0.965424
GO_BASEMENT_MEMBRANE	84	0.197458	Up	0.142932	0.965424
GO_FAT_SOLUBLE_VITAMIN_BIOSYNTHETIC_PROCESS	14	0.0389429	Up	0.142988	0.965424
GO_DNA_STRAND_RENATURATION	8	0.0348531	Up	0.143033	0.965424
GO_POSITIVE_REGULATION_OF_DENDRITIC_SPINE_DEVELOPMENT	37	0.0413694	Up	0.143233	0.965424
GO_ROOF_OF_MOUTH_DEVELOPMENT	68	0.0597642	Up	0.143409	0.965424
GO_REGULATION_OF_EXTRACELLULAR_MATRIX_DISASSEMBLY	18	0.0351734	Up	0.143459	0.965424
GO_NEGATIVE_REGULATION_OF_EXTRINSIC_APOPTOTIC_SIGNALING_PATHWAY	87	0.0295335	Up	0.143466	0.965424
GO_REGULATION_OF_PHOSPHOLIPASE_A2_ACTIVITY	7	0.136769	Up	0.14353	0.965424
GO_REGULATION_OF_TOLERANCE_INDUCTION	20	0.0826266	Up	0.143535	0.965424
GO_NCRNA_TRANSCRIPTION	108	0.05548	Up	0.143634	0.965424
GO_EXTRACELLULAR_STRUCTURE_ORGANIZATION	318	0.127221	Up	0.143635	0.965424
GO_ANTERIOR_POSTERIOR_AXIS_SPECIFICATION	27	0.0398903	Up	0.143678	0.965424
GO_MEMBRANOUS_SEPTUM_MORPHOGENESIS	8	0.0407752	Up	0.143691	0.965424
HP_LONG_FOOT	20	-0.00338265	Down	0.143817	0.965424
GO_BORC_COMPLEX	8	0.0747655	Down	0.143874	0.965424
HP_PREMATURELY_AGED_APPEARANCE	107	0.0154515	Up	0.143925	0.965424
GO_NEURON_DEATH	306	0.0127281	Up	0.143978	0.965424
GO_EMBRYONIC_SKELETAL_SYSTEM_DEVELOPMENT	78	0.0534502	Up	0.144044	0.965424
GO_POSITIVE_REGULATION_OF_APOPTOTIC_PROCESS_INVOLVED_IN_DEVELOPMENT	5	0.0591771	Up	0.144074	0.965424
GO_POSITIVE_REGULATION_OF_APOPTOTIC_PROCESS_INVOLVED_IN_MORPHOGENESIS	5	0.0591771	Up	0.144074	0.965424
GO_KINETOCHORE_MICROTUBULE	7	0.0816167	Up	0.144112	0.965424
GO_ENZYME_INHIBITOR_ACTIVITY	263	0.0137323	Up	0.144113	0.965424
HP_PROMINENT_ANTIHELIX	6	0.0997032	Up	0.14422	0.965424
GO_EXOCRINE_SYSTEM_DEVELOPMENT	42	0.163655	Up	0.14434	0.965424
HP_UPSLANTED_PALPEBRAL_FISSURE	221	0.0274413	Up	0.144347	0.965424
GO_SPERM_MIDPIECE	17	-0.00971299	Down	0.144371	0.965424
GO_REGULATION_OF_T_HELPER_1_CELL_DIFFERENTIATION	9	0.0492045	Up	0.144378	0.965424
GO_GLUTAMATE_CATABOLIC_PROCESS	5	0.0353669	Up	0.144399	0.965424
HP_ABDOMINAL_OBESITY	15	-0.0134162	Down	0.144404	0.965424
GO_REGULATION_OF_ATTACHMENT_OF_SPINDLE_MICROTUBULES_TO_KINETOCHORE	13	0.0799062	Up	0.144417	0.965424
GO_ESTABLISHMENT_OF_ENDOTHELIAL_BLOOD_BRAIN_BARRIER	3	0.0335279	Up	0.144433	0.965424
GO_METALLOAMINOPEPTIDASE_ACTIVITY	18	0.00319453	Up	0.144697	0.965424
GO_AMINO_SUGAR_CATABOLIC_PROCESS	12	0.0924991	Up	0.144817	0.965424
GO_RESPONSE_TO_IRON_ION	28	0.0140707	Up	0.144891	0.965424
GO_INTEGRIN_ACTIVATION	24	0.0405078	Up	0.144967	0.965424
GO_ADAPTIVE_IMMUNE_RESPONSE_BASED_ON_SOMATIC_RECOMBINATION_OF_IMMUNE_RECEPTORS_BUILT_FROM_IMMUNOGLOBULIN_SUPERFAMILY_DOMAINS	396	0.0548245	Down	0.145022	0.965424
GO_CARDIAC_LEFT_VENTRICLE_MORPHOGENESIS	7	0.0160202	Up	0.145198	0.965424
HP_SLENDER_LONG_BONE	36	0.0255756	Up	0.145467	0.965424
GO_MAMMARY_GLAND_ALVEOLUS_DEVELOPMENT	16	0.0842426	Up	0.145517	0.965424
GO_PYRIMIDINE_RIBONUCLEOSIDE_METABOLIC_PROCESS	11	0.0552697	Down	0.145645	0.965424
GO_POSITIVE_REGULATION_OF_MEMBRANE_PROTEIN_ECTODOMAIN_PROTEOLYSIS	16	0.0368853	Up	0.145788	0.965424
GO_UBIQUITIN_LIGASE_INHIBITOR_ACTIVITY	5	0.498805	Up	0.145917	0.965424
GO_REGULATION_OF_B_CELL_RECEPTOR_SIGNALING_PATHWAY	25	0.173256	Down	0.145936	0.965424
HP_COR_PULMONALE	5	-0.000910192	Down	0.145954	0.965424
GO_POSITIVE_REGULATION_OF_EPITHELIAL_CELL_PROLIFERATION	147	0.0450436	Up	0.145964	0.965424
GO_PROTEIN_PHOSPHORYLATED_AMINO_ACID_BINDING	50	0.0146582	Down	0.146027	0.965424
HALLMARK_APOPTOSIS	157	0.0469361	Up	0.146028	0.965424
GO_ATP_DEPENDENT_CHROMATIN_REMODELING	73	0.068008	Up	0.146151	0.965424
GO_PURINE_NUCLEOSIDE_TRIPHOSPHATE_CATABOLIC_PROCESS	6	0.0743416	Up	0.146169	0.965424
GO_PRERIBOSOME_LARGE_SUBUNIT_PRECURSOR	23	0.117912	Up	0.146259	0.965424
GO_CELL_CYCLE_G1_S_PHASE_TRANSITION	261	0.0284731	Up	0.146263	0.965424
GO_RESPONSE_TO_ESTROGEN	57	0.0219546	Up	0.146374	0.965424
HP_IMPAIRED_PAIN_SENSATION	37	0.02067	Up	0.146496	0.965424
HP_ABNORMALITY_OF_EXOCRINE_PANCREAS_PHYSIOLOGY	32	0.00526533	Down	0.146533	0.965424
GO_REGULATION_OF_CHAPERONE_MEDIATED_PROTEIN_FOLDING	5	0.0185661	Up	0.146562	0.965424
GO_REGULATION_OF_DNA_HELICASE_ACTIVITY	8	0.0935393	Up	0.146579	0.965424
GO_NEGATIVE_REGULATION_OF_PROTEIN_LOCALIZATION_TO_NUCLEUS	30	0.0314756	Up	0.146627	0.965424
HP_X_LINKED_RECESSIVE_INHERITANCE	134	0.0339209	Up	0.146665	0.965424
GO_NEGATIVE_REGULATION_OF_SYSTEMIC_ARTERIAL_BLOOD_PRESSURE	11	0.0710206	Down	0.146675	0.965424
GO_EMBRYONIC_BRAIN_DEVELOPMENT	9	0.0103806	Up	0.146675	0.965424
GO_GAP_JUNCTION_CHANNEL_ACTIVITY_INVOLVED_IN_CELL_COMMUNICATION_BY_ELECTRICAL_COUPLING	3	0.229176	Up	0.146905	0.965424
GO_POSITIVE_REGULATION_OF_CALCIUM_ION_TRANSPORT	95	0.0453751	Up	0.146967	0.965424
GO_REGULATION_OF_SPINDLE_ASSEMBLY	27	0.0273999	Up	0.147024	0.965424
GO_VASCULAR_ENDOTHELIAL_GROWTH_FACTOR_ACTIVATED_RECEPTOR_ACTIVITY	7	0.327417	Up	0.147026	0.965424
GO_POSTSYNAPTIC_ENDOCYTIC_ZONE_MEMBRANE	5	0.014117	Down	0.147115	0.965424
GO_BRANCHING_INVOLVED_IN_MAMMARY_GLAND_DUCT_MORPHOGENESIS	21	0.0971314	Up	0.147141	0.965424
GO_FACIAL_NERVE_MORPHOGENESIS	8	0.155092	Up	0.147271	0.965424
HP_SANDAL_GAP	66	0.0210355	Up	0.147322	0.965424
HP_APLASIA_OF_THE_PROXIMAL_PHALANGES_OF_THE_HAND	5	-0.0227349	Down	0.147334	0.965424
GO_NEGATIVE_REGULATION_OF_STEM_CELL_DIFFERENTIATION	17	0.0392584	Down	0.147488	0.965424
GO_NUCLEOTIDE_EXCISION_REPAIR_DNA_DUPLEX_UNWINDING	25	0.0798821	Up	0.147543	0.965424
GO_ENDOTHELIAL_CELL_CHEMOTAXIS	23	0.129464	Up	0.147635	0.965424
GO_NEGATIVE_REGULATION_OF_ANIMAL_ORGAN_MORPHOGENESIS	26	0.0402408	Up	0.147667	0.965424
GO_MITOCHONDRIAL_OUTER_MEMBRANE_TRANSLOCASE_COMPLEX	8	0.288628	Up	0.147759	0.965424
GO_POSITIVE_REGULATION_OF_OSTEOBLAST_DIFFERENTIATION	53	0.0555665	Up	0.147777	0.965424
GO_NEGATIVE_REGULATION_OF_NOREPINEPHRINE_SECRETION	4	0.14465	Up	0.147806	0.965424
HP_ABNORMAL_ILEUM_MORPHOLOGY	57	0.0430709	Up	0.147901	0.965424
GO_POSITIVE_REGULATION_OF_TOLL_LIKE_RECEPTOR_SIGNALING_PATHWAY	29	0.0106852	Up	0.147969	0.965424
HP_ABNORMALITY_OF_THE_PLANTAR_SKIN_OF_FOOT	63	0.0280668	Up	0.147976	0.965424
GO_GASTRULATION_WITH_MOUTH_FORMING_SECOND	20	0.0676648	Up	0.148005	0.965424
HP_ABNORMALITY_OF_THE_SUPRAORBITAL_RIDGES	71	0.0148977	Up	0.148007	0.965424
GO_PEPTIDE_CATABOLIC_PROCESS	21	0.0119893	Up	0.148066	0.965424
GO_MULTIVESICULAR_BODY_MEMBRANE	12	0.0126846	Up	0.148078	0.965424
GO_NERVE_DEVELOPMENT	49	0.0741876	Up	0.148146	0.965424
GO_RUFFLE_ORGANIZATION	54	0.0159577	Up	0.148162	0.965424
GO_SUMO_POLYMER_BINDING	5	0.175637	Down	0.148357	0.965424
HP_ABNORMALITY_OF_THE_FONTANELLES_OR_CRANIAL_SUTURES	304	0.0191137	Up	0.148448	0.965424
GO_CYCLIN_DEPENDENT_PROTEIN_KINASE_ACTIVITY	27	0.025121	Up	0.14856	0.965424
GO_TBP_CLASS_PROTEIN_BINDING	26	0.0270004	Up	0.148615	0.965424
GO_FLOTILLIN_COMPLEX	13	0.0183408	Up	0.1487	0.965424
GO_ESTABLISHMENT_OF_CENTROSOME_LOCALIZATION	8	-0.0229286	Up	0.148711	0.965424
GO_PROTEIN_OXIDATION	12	0.0582093	Up	0.148973	0.965424
HP_MULTIPLE_LENTIGINES	10	-0.0134852	Down	0.148981	0.965424
GO_NEGATIVE_REGULATION_OF_NUCLEAR_DIVISION	52	0.0742111	Up	0.148996	0.965424
GO_REGULATION_OF_DELAYED_RECTIFIER_POTASSIUM_CHANNEL_ACTIVITY	12	0.0666147	Down	0.149101	0.965424
GO_HISTONE_MRNA_METABOLIC_PROCESS	25	0.0759515	Up	0.149188	0.965424
GO_DNA_PACKAGING	155	0.0537208	Up	0.149323	0.965424
GO_OUTFLOW_TRACT_MORPHOGENESIS	50	0.0671924	Up	0.149444	0.965424
GO_PROTEIN_C_TERMINUS_BINDING	176	0.0207613	Up	0.14947	0.965424
HP_CHONDROSARCOMA	7	0.00461516	Up	0.149477	0.965424
GO_CELL_SUBSTRATE_JUNCTION	425	0.0386171	Up	0.149592	0.965424
GO_SEMICIRCULAR_CANAL_MORPHOGENESIS	5	-0.0124471	Down	0.149858	0.965424
GO_MITOCHONDRIAL_TRNA_METHYLATION	5	0.0933103	Up	0.14991	0.965424
GO_MEIOTIC_CHROMOSOME_SEGREGATION	65	0.0673501	Up	0.149927	0.965424
HP_CHROMOSOME_BREAKAGE	27	0.026624	Up	0.149951	0.965424
HP_FINGERNAIL_DYSPLASIA	9	0.191236	Up	0.150028	0.965424
GO_CARDIAC_VASCULAR_SMOOTH_MUSCLE_CELL_DIFFERENTIATION	4	0.0513109	Up	0.150249	0.965424
GO_REGULATION_OF_HEART_GROWTH	59	0.0205087	Up	0.150254	0.965424
GO_NUCLEAR_EXPORT	205	0.0640352	Up	0.150255	0.965424
GO_NEGATIVE_REGULATION_OF_COLD_INDUCED_THERMOGENESIS	41	0.0189196	Up	0.150323	0.965424
GO_WD40_REPEAT_DOMAIN_BINDING	4	0.14792	Up	0.15033	0.965424
GO_APOPTOTIC_DNA_FRAGMENTATION	21	0.016952	Up	0.150363	0.965424
GO_GLUTAMATE_BINDING	7	0.0482893	Up	0.150451	0.965424
GO_BRANCH_ELONGATION_OF_AN_EPITHELIUM	11	0.169802	Up	0.150486	0.965424
GO_TRANS_GOLGI_NETWORK_MEMBRANE	123	0.0183779	Down	0.150548	0.965424
GO_HEART_TRABECULA_MORPHOGENESIS	23	0.0637155	Up	0.150555	0.965424
GO_DNA_DEPENDENT_ATPASE_ACTIVITY	107	0.0587726	Up	0.150582	0.965424
HP_NEOPLASM_OF_THE_STOMACH	69	0.01259	Up	0.150609	0.965424
HP_UPPER_LIMB_UNDERGROWTH	73	0.0141818	Up	0.150653	0.965424
HP_ABNORMALITY_OF_THE_FOOT_MUSCULATURE	8	-0.0209976	Down	0.150678	0.965424
HP_OCULOMOTOR_NERVE_PALSY	25	0.0374832	Up	0.150725	0.965424
GO_POSITIVE_REGULATION_OF_NIK_NF_KAPPAB_SIGNALING	76	0.0201401	Up	0.15075	0.965424
GO_CHLORIDE_CHANNEL_REGULATOR_ACTIVITY	16	0.03005	Down	0.150815	0.965424
GO_CAMP_DEPENDENT_PROTEIN_KINASE_INHIBITOR_ACTIVITY	8	-0.000524879	Down	0.150817	0.965424
GO_RESPONSE_TO_L_PHENYLALANINE_DERIVATIVE	4	0.075331	Up	0.150826	0.965424
GO_CONDENSED_NUCLEAR_CHROMOSOME	80	0.0630511	Up	0.15083	0.965424
GO_SKIN_MORPHOGENESIS	11	0.171056	Up	0.150866	0.965424
GO_POSITIVE_REGULATION_OF_PATHWAY_RESTRICTED_SMAD_PROTEIN_PHOSPHORYLATION	31	0.0550357	Up	0.150881	0.965424
GO_SPONTANEOUS_NEUROTRANSMITTER_SECRETION	8	0.25652	Down	0.150916	0.965424
[truncated: 12,091 more rows]

## Sheet: KEY
Column Name	Column Content Description
GeneSet	The name of the gene set analyzed in this row. To learn more about a particular gene set, search it on the MSigDB website (https://www.gsea-msigdb.org/gsea/msigdb/).
NGenes	Total number of genes included in this gene set.
Correlation	A sliding scale telling how closely your data set correlates with this gene set. 0 indicates that there is no correlation (in other words, the relationship is random), and +1 or -1 indicates that the correlation is perfect (no randomness in relationship).
Direction	Whether the gene set was upregulated or downregulated.
PValue	The p-value is the probability that the result is a false-positive. P-values below 0.05 are typically considered to be significant.
FDR	This is the p-value after performing the false-discovery rate (FDR) correction (gives you a more stringent p-value, lower likelihood of false positives).
