# Supplementary material for: Joint Secondary Transcriptomic Analysis of Non-Hodgkin’s B-Cell Lymphomas Predicts Reliance on Pathways Associated with the Extracellular Matrix and Robust Diagnostic Biomarkers
Source: J Bioinform Syst Biol. Author manuscript; Available in PMC 2023 Mar 2. (PMC9980876; doi:10.26502/jbsb.5107040)
Supplement: Supply [file NIHMS1870914-supplement-Supply.zip › SUPPLEMENTARY_MATERIALS_Lymphoma_transcr_NR-S/S6_File.xlsx]

## Sheet: SPIA_results_treatmentLymphoma-
	Name	pSize	NDE	pNDE	tA	pPERT	pG	pGFdr	pGFWER	Status	SourceDB
1	Integrin signalling pathway	99	86	0.0433395	114.394	2e-06	1.5e-06	2.39e-05	2.39e-05	Activated	Panther
2	Extracellular matrix organization	204	180	0.000841979	80.7398	2e-06	3.57e-08	3.14e-05	3.14e-05	Activated	Reactome
3	ECM-receptor interaction	70	64	0.00659337	77.659	2e-06	2.52e-07	4.47e-05	4.47e-05	Activated	KEGG
4	Staphylococcus aureus infection	32	29	0.0857814	110.568	2e-06	2.84e-06	0.000195249	0.000503428	Activated	KEGG
5	Complement and coagulation cascades	36	32	0.117084	37.5462	2e-06	3.81e-06	0.000195249	0.000674242	Activated	KEGG
6	Urokinase-type plasminogen activator (uPA) and uPAR-mediated signaling	28	25	0.150015	130.821	2e-06	4.81e-06	0.000740169	0.000740169	Activated	NCI
7	Cytokine-cytokine receptor interaction	168	140	0.136941	98.294	2e-06	4.41e-06	0.000195249	0.000780995	Activated	KEGG
8	Focal adhesion	182	150	0.203768	236.615	2e-06	6.4e-06	0.000224051	0.00113345	Activated	KEGG
9	PI3K-Akt signaling pathway	271	221	0.244512	260.046	2e-06	7.59e-06	0.000224051	0.00134431	Activated	KEGG
10	Complement cascade	29	27	0.0476805	102.279	2e-06	1.64e-06	0.00057462	0.0014405	Activated	Reactome
11	Systemic lupus erythematosus	17	15	0.297827	67.4577	2e-06	9.13e-06	0.000230948	0.00161663	Activated	KEGG
12	b cell survival pathway	22	19	0.31818	26.576	2e-06	9.72e-06	0.00125172	0.00167109	Activated	BioCarta
13	Small cell lung cancer	78	64	0.360092	121.17	2e-06	1.09e-05	0.000241302	0.00193041	Activated	KEGG
14	Integrins in angiogenesis	52	41	0.637145	146.143	2e-06	1.86e-05	0.00142992	0.00285984	Activated	NCI
15	Olfactory transduction	93	74	0.570741	-148.897	2e-06	1.68e-05	0.000329625	0.00296663	Inhibited	KEGG
16	integrin signaling pathway	37	29	0.667682	77.0157	2e-06	1.94e-05	0.00125172	0.00333644	Activated	BioCarta
17	erk and pi-3 kinase are necessary for collagen binding in corneal epithelia	34	26	0.758105	166.269	2e-06	2.18e-05	0.00125172	0.00375516	Activated	BioCarta
18	RNA Polymerase I Promoter Clearance	85	72	0.15296	-40.156	2e-06	4.89e-06	0.00057462	0.00430733	Inhibited	Reactome
19	Initial triggering of complement	15	14	0.159538	44.508	2e-06	5.09e-06	0.00057462	0.00448076	Activated	Reactome
20	RNA Polymerase I Promoter Opening	39	34	0.166964	-40.907	2e-06	5.31e-06	0.00057462	0.00467594	Inhibited	Reactome
21	RHO GTPases activate PKNs	67	57	0.171786	39.779	2e-06	5.46e-06	0.00057462	0.00480238	Activated	Reactome
22	DNA Damage/Telomere Stress Induced Senescence	61	52	0.1786	32.7708	2e-06	5.66e-06	0.00057462	0.00498063	Activated	Reactome
23	Creation of C4 and C2 activators	7	7	0.203685	27.365	2e-06	6.4e-06	0.00057462	0.00563309	Activated	Reactome
24	Collagen formation	66	63	0.000274582	26.4273	0.0016	6.87e-06	0.00057462	0.00604584	Activated	Reactome
25	Activated PKN1 stimulates transcription of AR (androgen receptor) regulated genes KLK2 and KLK3	41	35	0.244188	39.094	2e-06	7.59e-06	0.00057462	0.00667528	Activated	Reactome
26	MET activates PTK2 signaling	18	16	0.260019	63.573	2e-06	8.04e-06	0.00057462	0.00707929	Activated	Reactome
27	Collagen degradation	17	15	0.297827	131.891	2e-06	9.13e-06	0.00057462	0.00803751	Activated	Reactome
28	MET promotes cell motility	28	24	0.29963	97.5445	2e-06	9.19e-06	0.00057462	0.00808298	Activated	Reactome
29	Regulation of IGF Activity by IGFBP	11	10	0.312419	25.9587	2e-06	9.55e-06	0.00057462	0.00840499	Activated	Reactome
30	Classical antibody-mediated complement activation	5	5	0.32095	27.354	2e-06	9.79e-06	0.00057462	0.0086193	Activated	Reactome
31	Serotonin Neurotransmitter Release Cycle	11	9	0.606485	-13.3019	2e-06	1.77e-05	0.000975512	0.0156082	Inhibited	Reactome
32	Class A/1 (Rhodopsin-like receptors)	81	77	8.53e-05	5.908	0.0248	2.97e-05	0.0015398	0.0261766	Activated	Reactome
33	Peptide ligand-binding receptors	79	75	0.000122272	5.84	0.028	4.65e-05	0.00227378	0.0409281	Activated	Reactome

## Sheet: Column Key
Column Name	Column Content Description
Rank	Results are ranked by pGFWER (most stringently adjusted p-value)
Name	Pathway name
pSize	Number of genes in pathway
NDE	Number of pathway genes that are differentailly expressed in this dataset
pNDE	How significant the pSize:NDE ratio is
tA	measure of change between healthy and lymphoma expression; directionality indicates up- or down-regulation
pPERT	An adjusted P-value
pG	An adjusted P-value
pGFdr	An adjusted P-value
pGFWER	The most stringently-adjusted p-value
Status	Tells whether pathway is upregulated or downregulated
SourceDB	The database from which this pathway originated
