# Supplementary material for: Joint Secondary Transcriptomic Analysis of Non-Hodgkin’s B-Cell Lymphomas Predicts Reliance on Pathways Associated with the Extracellular Matrix and Robust Diagnostic Biomarkers
Source: J Bioinform Syst Biol. Author manuscript; Available in PMC 2023 Mar 2. (PMC9980876; doi:10.26502/jbsb.5107040)
Supplement: Supply [file NIHMS1870914-supplement-Supply.zip › SUPPLEMENTARY_MATERIALS_Lymphoma_transcr_NR-S/S9_File.xlsx]

## Sheet: all_genes
Features	Mean_Decrease_Gini
YES1	0.77
FAM98B	0.68
FERMT2	0.67
EDNRB	0.66
DCAF12	0.59
CSRP2	0.55
GJA1	0.54
LAMA4	0.53
RBFOX2	0.5
CDK1	0.48
PEX5	0.46
ANLN	0.41
PBK	0.41
CENPF	0.4
UBR5	0.4
FKBP10	0.39
SOCS6	0.39
FBXO45	0.38
ZNF664	0.38
DMXL2	0.37
NAPEPLD	0.37
VKORC1L1	0.37
TGDS	0.36
ZCCHC8	0.36
COL1A2	0.35
FAM83D	0.35
PSME4	0.35
BET1	0.34
KIF14	0.34
TIMM8A	0.34
ALG6	0.33
CTNNAL1	0.33
PMS2	0.33
TPX2	0.33
VARS2	0.33
ACTA2	0.32
CCNB2	0.32
DLGAP5	0.32
HDLBP	0.32
MKI67	0.32
RGL1	0.32
TOP2A	0.32
HSPA14	0.31
INTS7	0.31
MTHFD1L	0.31
NDFIP2	0.31
PSTPIP2	0.31
SLC33A1	0.31
TP53BP1	0.31
ATP1B1	0.3
GNG10	0.3
LPAR1	0.3
LUM	0.3
ARHGAP11A	0.29
BLVRA	0.29
HSDL1	0.29
CEP55	0.28
DEPDC1	0.28
JRKL	0.28
TNFRSF1A	0.28
XIAP	0.28
EOGT	0.27
KIF20A	0.27
KIF4A	0.27
LIFR	0.27
LRRC20	0.27
NUF2	0.27
E2F8	0.26
MAF	0.26
PPIC	0.26
STIP1	0.26
BRD9	0.25
CD34	0.25
CDKN2C	0.25
COL3A1	0.25
MAPKAPK2	0.25
PGF	0.25
TAF15	0.25
WDR5	0.25
CAMSAP2	0.24
CDC45	0.24
SLC35B3	0.24
TMEM144	0.24
CNEP1R1	0.23
DPY19L4	0.23
KIF23	0.23
MGLL	0.23
PRRX1	0.23
PRSS23	0.23
SPARCL1	0.23
TMEM181	0.23
ZBTB12	0.23
BUB1B	0.22
C1GALT1C1	0.22
CCHCR1	0.22
CCT3	0.22
ERH	0.22
LETMD1	0.22
MCM4	0.22
PLAU	0.22
PPME1	0.22
PRMT7	0.22
RRP36	0.22
CTPS1	0.21
DDX11	0.21
GNG12	0.21
MDM2	0.21
NCKAP1	0.21
ADAM9	0.2
ASPM	0.2
BUB1	0.2
CYFIP1	0.2
DDB1	0.2
FAM98A	0.2
FZD1	0.2
IER3IP1	0.2
IGFBP5	0.2
MCM10	0.2
NUP35	0.2
PLK1	0.2
PSMA6	0.2
SNRPF	0.2
UBD	0.2
ARMC10	0.19
CDC6	0.19
FASTKD1	0.19
LRPPRC	0.19
LTBP1	0.19
NCAPH	0.19
NOM1	0.19
PCGF2	0.19
PLXNB2	0.19
RELL1	0.19
SERPING1	0.19
SMPDL3A	0.19
ZC3H12C	0.19
CDR2	0.18
EEPD1	0.18
GCSH	0.18
GNAQ	0.18
HJURP	0.18
HNRNPLL	0.18
KIF11	0.18
MELK	0.18
PRC1	0.18
RBFA	0.18
RNASE1	0.18
SPRED1	0.18
TOP1	0.18
ABHD3	0.17
DDAH1	0.17
DESI1	0.17
MND1	0.17
NONO	0.17
OLFML2B	0.17
TBX2	0.17
TNFAIP2	0.17
TRAPPC6B	0.17
TSEN15	0.17
AURKB	0.16
BAG2	0.16
CIT	0.16
COL6A2	0.16
FAM78B	0.16
FARSB	0.16
HELLS	0.16
NEK2	0.16
PGAM5	0.16
PHF14	0.16
PLAT	0.16
PSMC6	0.16
SLCO2A1	0.16
SMAD1	0.16
ZBTB34	0.16
ATP6V1E1	0.15
CCNB1	0.15
CDCA7	0.15
EEF2K	0.15
FOXC1	0.15
IGFBP2	0.15
MAD2L1	0.15
NREP	0.15
NUAK1	0.15
TROAP	0.15
YAP1	0.15
DTD2	0.14
EMC10	0.14
GRHPR	0.14
KIF15	0.14
LRRC58	0.14
NCAPD2	0.14
RMI1	0.14
SCFD1	0.14
TIMP3	0.14
UBTD2	0.14
AFMID	0.13
BORA	0.13
CENPE	0.13
CPNE2	0.13
DCAF13	0.13
DHFR	0.13
DSC2	0.13
HDAC7	0.13
HMCN2	0.13
KIF24	0.13
LDLRAD3	0.13
ME1	0.13
NID1	0.13
NUCKS1	0.13
PARPBP	0.13
PEX14	0.13
PSMC3IP	0.13
SNAPC1	0.13
TCN2	0.13
TMEM69	0.13
VCAM1	0.13
AIMP1	0.12
ANAPC10	0.12
C1R	0.12
CCNA2	0.12
CDCA2	0.12
COL5A2	0.12
GOT2	0.12
GTF2E1	0.12
IGIP	0.12
LYAR	0.12
MRPS22	0.12
NIFK	0.12
NIT1	0.12
PFDN6	0.12
PIN4	0.12
PLCG1	0.12
PLK4	0.12
POLI	0.12
RAB35	0.12
RTN4	0.12
SERPINE2	0.12
SPAG5	0.12
STK39	0.12
TGFBI	0.12
TPGS2	0.12
TXNL1	0.12
UBE2E1	0.12
UNC119B	0.12
VSIG4	0.12
ANGPTL2	0.11
BEND3	0.11
CBX3	0.11
CENPU	0.11
CFH	0.11
COL6A1	0.11
CSTF2	0.11
DAB2IP	0.11
DSTN	0.11
ETFA	0.11
EXOSC7	0.11
FZD6	0.11
GMNN	0.11
HEATR3	0.11
HTRA1	0.11
IL1R1	0.11
KIF2C	0.11
LIMA1	0.11
MAFB	0.11
MMP2	0.11
NAPB	0.11
NCAPG	0.11
NFYB	0.11
NUP62	0.11
OIP5	0.11
PHLDA1	0.11
PTPRF	0.11
RCCD1	0.11
SDC4	0.11
SKA2	0.11
SNX33	0.11
SPA17	0.11
UPF1	0.11
CLCC1	0.1
CSTA	0.1
CXorf56	0.1
DYNC1H1	0.1
EZH2	0.1
FANCL	0.1
FSTL1	0.1
HERC2	0.1
KIAA1217	0.1
LOXL1	0.1
NAP1L4	0.1
NOSTRIN	0.1
ODF2	0.1
PAM	0.1
PLA2G4A	0.1
POC1A	0.1
PTTG1	0.1
PURB	0.1
SURF6	0.1
TACC3	0.1
TBC1D10B	0.1
TIMM8B	0.1
TRMT5	0.1
TTC9C	0.1
UQCC1	0.1
ACIN1	0.09
BMS1	0.09
CBX8	0.09
CDKN3	0.09
CETN3	0.09
FAM20A	0.09
FAM8A1	0.09
FN1	0.09
GPR107	0.09
HNRNPUL2	0.09
ICMT	0.09
JAG1	0.09
KPNB1	0.09
MCM6	0.09
MRPS5	0.09
NANS	0.09
NFIB	0.09
NHS	0.09
NOP14	0.09
NUFIP1	0.09
PDCD11	0.09
RBBP8	0.09
SHANK3	0.09
SRP19	0.09
STOM	0.09
TMEM128	0.09
TRERF1	0.09
TTK	0.09
U2AF2	0.09
USF1	0.09
WDR5B	0.09
AIMP2	0.08
AP3S1	0.08
APOC2	0.08
ATF5	0.08
C1orf74	0.08
CCDC34	0.08
CDC25A	0.08
CDC7	0.08
CDCA5	0.08
CEBPA	0.08
CNP	0.08
COL6A3	0.08
COPG2	0.08
DBN1	0.08
DDX52	0.08
DENR	0.08
DPT	0.08
DYNLT1	0.08
ERCC2	0.08
FAM114A1	0.08
FEZ2	0.08
GTPBP2	0.08
HOMEZ	0.08
IDO1	0.08
KIFC1	0.08
KITLG	0.08
KNSTRN	0.08
NBL1	0.08
NFATC2IP	0.08
NTPCR	0.08
PPIL1	0.08
PSMD14	0.08
RAPH1	0.08
RARRES1	0.08
RBBP5	0.08
RFC3	0.08
RRM1	0.08
RWDD4	0.08
SEC11A	0.08
SEC22B	0.08
SLC39A9	0.08
SNF8	0.08
SOD2	0.08
STX16	0.08
TATDN2	0.08
TCAIM	0.08
TEK	0.08
TLN1	0.08
UBFD1	0.08
VPS54	0.08
YWHAE	0.08
ACAD11	0.07
ADCY6	0.07
ALDH1A1	0.07
ASS1	0.07
ATP2A2	0.07
C2orf68	0.07
CCNE1	0.07
CCZ1B	0.07
CD276	0.07
CD3D	0.07
CDC20	0.07
CENPA	0.07
COQ4	0.07
CRLS1	0.07
CUL7	0.07
DCAF6	0.07
DEPDC1B	0.07
DPY19L1	0.07
DTHD1	0.07
DTL	0.07
EXOC1	0.07
F2R	0.07
FAM20B	0.07
FKBP5	0.07
FNTB	0.07
GLYR1	0.07
GPI	0.07
KIF21A	0.07
LMO4	0.07
LSS	0.07
MCCC2	0.07
MLX	0.07
MOB4	0.07
NCAPG2	0.07
NCKIPSD	0.07
PCNA	0.07
PGK1	0.07
PLXND1	0.07
PSRC1	0.07
RACGAP1	0.07
RARRES2	0.07
SEC22A	0.07
SIRT6	0.07
SLC16A1	0.07
ST3GAL4	0.07
STMN1	0.07
TANC1	0.07
TMEM138	0.07
TMEM51	0.07
TMEM54	0.07
TNPO3	0.07
UBP1	0.07
YIPF4	0.07
ZC3H4	0.07
AAGAB	0.06
ATP9A	0.06
B4GALT5	0.06
BBS10	0.06
BCL2L2	0.06
BIRC5	0.06
CHCHD1	0.06
CHMP5	0.06
CORO1B	0.06
CREG1	0.06
DDX31	0.06
DGCR8	0.06
DNAJC25	0.06
DNAJC30	0.06
DNAJC5	0.06
DPM1	0.06
DSCC1	0.06
E2F1	0.06
EBNA1BP2	0.06
EIF4G1	0.06
EPAS1	0.06
FBN1	0.06
GLUL	0.06
GPR180	0.06
GPX3	0.06
HDGF	0.06
IKBIP	0.06
IL18	0.06
INO80B	0.06
ITGA9	0.06
LMCD1	0.06
LMNB2	0.06
MRC1	0.06
NET1	0.06
NPM3	0.06
NR1H3	0.06
OAZ2	0.06
OGDH	0.06
ORC6	0.06
PABPC1L	0.06
PALB2	0.06
PCBD1	0.06
PEX13	0.06
PIGM	0.06
PLCB3	0.06
PXMP2	0.06
RANBP1	0.06
RASSF4	0.06
RNF8	0.06
RPS21	0.06
RRM2	0.06
SLC30A1	0.06
SMG5	0.06
SPARC	0.06
SSRP1	0.06
SYNM	0.06
TNC	0.06
TSPAN15	0.06
TTC30B	0.06
TYMS	0.06
UCHL3	0.06
USP5	0.06
WDR61	0.06
ZWINT	0.06
AMOTL2	0.05
AP1S1	0.05
ARHGEF11	0.05
AURKA	0.05
C18orf54	0.05
C1QC	0.05
CBWD1	0.05
CENPH	0.05
COX7A2L	0.05
CTPS2	0.05
CTSZ	0.05
CXCL12	0.05
DDX42	0.05
DHX15	0.05
DYNLL1	0.05
ENSA	0.05
EXOSC1	0.05
FAM122B	0.05
FANCA	0.05
FLAD1	0.05
FOXM1	0.05
FOXO4	0.05
FSBP	0.05
GLMN	0.05
GLRX5	0.05
GNS	0.05
GPNMB	0.05
GTPBP4	0.05
GZMK	0.05
IPO13	0.05
KCNMB3	0.05
LASP1	0.05
MARVELD1	0.05
MCCC1	0.05
MCM7	0.05
MEIS2	0.05
MRGPRX3	0.05
MRTO4	0.05
MSRB2	0.05
MTHFSD	0.05
MTMR1	0.05
NYNRIN	0.05
PACS2	0.05
PDCD1LG2	0.05
PDZD11	0.05
PEX12	0.05
PEX26	0.05
POLR1A	0.05
PPP3R1	0.05
PRKDC	0.05
PSMA4	0.05
PSMA5	0.05
PTBP2	0.05
RABL2A	0.05
RAD51AP1	0.05
RPP40	0.05
RTKN2	0.05
SETDB1	0.05
SFXN1	0.05
SHCBP1	0.05
SPRY3	0.05
SUCLG1	0.05
TEAD3	0.05
TMEM41B	0.05
TNPO2	0.05
TP53RK	0.05
TXNDC9	0.05
UBA5	0.05
YARS2	0.05
ZNF2	0.05
ZNF449	0.05
ZNF653	0.05
ACTN1	0.04
AIFM1	0.04
ANAPC7	0.04
ANTXR1	0.04
ANXA1	0.04
AP5B1	0.04
APOL6	0.04
AQP1	0.04
ARFGAP1	0.04
ARFIP2	0.04
ATF4	0.04
BCL2L1	0.04
BGN	0.04
CAPRIN1	0.04
CBX2	0.04
CCAR1	0.04
CCT2	0.04
CDK2AP1	0.04
CDK7	0.04
CDV3	0.04
CENPO	0.04
CHCHD10	0.04
CLCN5	0.04
CLHC1	0.04
COPG1	0.04
CTTN	0.04
DCUN1D5	0.04
DDX1	0.04
DDX23	0.04
DOCK1	0.04
EFEMP1	0.04
EFNB2	0.04
ELMOD2	0.04
EML2	0.04
FBXL19	0.04
FGF7	0.04
FKBP1A	0.04
FKBP3	0.04
FLOT1	0.04
FMOD	0.04
GCNT4	0.04
GOLIM4	0.04
GOLPH3L	0.04
GPD1L	0.04
GTF2H5	0.04
GZMA	0.04
HMBS	0.04
HOXC9	0.04
ITGAV	0.04
KBTBD7	0.04
KCNMA1	0.04
KLHL12	0.04
KLHL23	0.04
LARP1	0.04
LGALSL	0.04
LMNB1	0.04
LSM14B	0.04
LZTR1	0.04
MCM8	0.04
MCUR1	0.04
MED20	0.04
MERTK	0.04
METTL5	0.04
MIS18A	0.04
MMP14	0.04
MORC2	0.04
MPZL1	0.04
MRPL3	0.04
MTX2	0.04
MYL9	0.04
NDUFB5	0.04
NR2F2	0.04
NSMF	0.04
NUP93	0.04
OLFML3	0.04
PFKFB4	0.04
PHKA1	0.04
PIGW	0.04
PIK3R4	0.04
PKD2	0.04
PLXDC2	0.04
PSMC2	0.04
RABEPK	0.04
RAD23B	0.04
RBBP7	0.04
RBM28	0.04
RFC4	0.04
RHOT1	0.04
RNF123	0.04
RUSC2	0.04
S100A11	0.04
SETD4	0.04
SH3BP1	0.04
SHOX2	0.04
SLC39A7	0.04
SMARCB1	0.04
SMYD5	0.04
SRPK1	0.04
SUPT7L	0.04
SUV39H2	0.04
TAOK2	0.04
TEX10	0.04
TFG	0.04
TM4SF1	0.04
TRMU	0.04
USP22	0.04
VPS4A	0.04
WDHD1	0.04
YEATS2	0.04
ZC3H7B	0.04
ZNF341	0.04
A2M	0.03
ACACA	0.03
ACTL6A	0.03
ADIPOR2	0.03
AHSA1	0.03
APOL2	0.03
APTX	0.03
ARHGEF10L	0.03
AZI2	0.03
BPNT1	0.03
C11orf1	0.03
C1RL	0.03
CABIN1	0.03
CANT1	0.03
CCDC80	0.03
CCL19	0.03
CD59	0.03
CDCA3	0.03
CDCA8	0.03
CHEK1	0.03
CKAP5	0.03
CLSTN3	0.03
CLTA	0.03
CLTC	0.03
CMSS1	0.03
COL14A1	0.03
COPZ1	0.03
CPOX	0.03
CWF19L1	0.03
CXCL10	0.03
CXCR6	0.03
DCAF7	0.03
DCLRE1A	0.03
DCUN1D3	0.03
DDX10	0.03
DEXI	0.03
DFFA	0.03
DHX9	0.03
DNASE1L2	0.03
DNMT3B	0.03
DRG1	0.03
DSG2	0.03
E2F6	0.03
EIF3B	0.03
EIF5B	0.03
ETS2	0.03
EXOSC2	0.03
F8	0.03
FAIM	0.03
FAM149B1	0.03
FBXO22	0.03
FLVCR2	0.03
FMN1	0.03
FTSJ3	0.03
GART	0.03
GINS2	0.03
GNA14	0.03
GNG7	0.03
GNPNAT1	0.03
GOLGA5	0.03
GRPEL2	0.03
GTF2H1	0.03
GTF2H4	0.03
GTSE1	0.03
HADH	0.03
HMGN1	0.03
HMGXB3	0.03
HMMR	0.03
HNRNPUL1	0.03
HOXD8	0.03
HSPB6	0.03
HYOU1	0.03
IBTK	0.03
IGF2R	0.03
IGFBP7	0.03
ING2	0.03
ISG20L2	0.03
ITPRIPL2	0.03
JRK	0.03
KCNK5	0.03
KIF18B	0.03
KLHDC8B	0.03
LACC1	0.03
LDHB	0.03
LMOD1	0.03
LPCAT2	0.03
MAGOH	0.03
MAN1B1	0.03
MAST2	0.03
MDK	0.03
MMP19	0.03
MPDZ	0.03
MRPL19	0.03
MRPL2	0.03
MRPL52	0.03
MRPS18C	0.03
MRPS28	0.03
MRPS35	0.03
MTA1	0.03
MTHFD2	0.03
MZT1	0.03
NANP	0.03
NARS2	0.03
NDUFA10	0.03
NDUFB3	0.03
NDUFB4	0.03
NECAB3	0.03
NFE2L1	0.03
NFE2L3	0.03
NME1	0.03
NPDC1	0.03
NUDT15	0.03
NUDT5	0.03
NUP205	0.03
ORC5	0.03
OTX1	0.03
PAFAH2	0.03
PES1	0.03
PHB2	0.03
PHF5A	0.03
PIK3R3	0.03
PLXNA1	0.03
PMP22	0.03
PNP	0.03
POLR2K	0.03
POP4	0.03
PRMT3	0.03
PSMA1	0.03
PSMD11	0.03
PTDSS2	0.03
PTGFRN	0.03
PUS7	0.03
RAB11A	0.03
RAB27A	0.03
RAB7B	0.03
RABL6	0.03
RANBP9	0.03
RCAN2	0.03
RECQL4	0.03
RECQL5	0.03
RGS4	0.03
RNF115	0.03
RNF181	0.03
RNF40	0.03
ROMO1	0.03
RTEL1	0.03
RYBP	0.03
S100A16	0.03
SCMH1	0.03
SDC3	0.03
SH3PXD2B	0.03
SIPA1L2	0.03
SKA1	0.03
SLC25A40	0.03
SLC4A2	0.03
SLFN5	0.03
SMURF1	0.03
SNX14	0.03
SPDL1	0.03
SPIRE1	0.03
ST7	0.03
STX18	0.03
STX2	0.03
SUGT1	0.03
SUPT5H	0.03
SUPT6H	0.03
TAB1	0.03
TAF13	0.03
TBC1D31	0.03
TBCA	0.03
TEAD1	0.03
TEX261	0.03
THOC7	0.03
THY1	0.03
TMEM47	0.03
TPBG	0.03
TRAIP	0.03
TRIM28	0.03
TRIM32	0.03
TRIM35	0.03
TSPAN7	0.03
UBE2C	0.03
UBE3C	0.03
UHRF1	0.03
VBP1	0.03
WDYHV1	0.03
ABCC1	0.02
ABHD17C	0.02
ACAD10	0.02
ACER3	0.02
ACO1	0.02
ACTR1A	0.02
AGPAT3	0.02
AHR	0.02
AMMECR1L	0.02
AP2A1	0.02
AP3D1	0.02
AP3S2	0.02
APLNR	0.02
ARHGAP10	0.02
ARHGAP23	0.02
ARHGEF25	0.02
ARMC7	0.02
ARNTL2	0.02
ATG14	0.02
ATIC	0.02
ATP13A3	0.02
ATXN7L3	0.02
BBS7	0.02
BOD1	0.02
BOLA3	0.02
BRD8	0.02
BTBD10	0.02
C11orf95	0.02
C12orf45	0.02
C17orf58	0.02
C17orf80	0.02
C1QA	0.02
CALML4	0.02
CAMLG	0.02
CCDC117	0.02
CCNB1IP1	0.02
CD2	0.02
CD3E	0.02
CD63	0.02
CD99L2	0.02
CDKN2D	0.02
CDRT4	0.02
CEP192	0.02
CEP44	0.02
CHAC2	0.02
CHD4	0.02
CHI3L1	0.02
CHMP1A	0.02
CKAP2L	0.02
CKB	0.02
CLDN23	0.02
CLEC7A	0.02
CLPX	0.02
CMC1	0.02
CNOT6	0.02
COL12A1	0.02
COL4A1	0.02
COL4A2	0.02
COPS7A	0.02
COQ9	0.02
COX7B	0.02
CRB2	0.02
CTDSP1	0.02
CTLA4	0.02
CTSC	0.02
CYTH2	0.02
DAB2	0.02
DAP3	0.02
DARS2	0.02
DBNDD2	0.02
DCAF15	0.02
DCTN1	0.02
DCTN6	0.02
DDR2	0.02
DHX16	0.02
DKC1	0.02
DONSON	0.02
DPP3	0.02
DPYSL3	0.02
ECM2	0.02
EED	0.02
EXOSC4	0.02
EXT1	0.02
FAF1	0.02
FAM185A	0.02
FAM72A	0.02
FAR1	0.02
FAT4	0.02
FGFR1OP	0.02
FLNB	0.02
FNDC3B	0.02
FNTA	0.02
FRA10AC1	0.02
FXR1	0.02
GIGYF1	0.02
GMDS	0.02
GNL2	0.02
GPR89B	0.02
HIGD1A	0.02
HNRNPA2B1	0.02
HNRNPAB	0.02
HNRNPL	0.02
HPRT1	0.02
HSBP1	0.02
HSPG2	0.02
IDH1	0.02
IGF2BP3	0.02
IGFBP3	0.02
IGFBP4	0.02
IMMP1L	0.02
INCENP	0.02
IP6K2	0.02
IPP	0.02
ITGB3BP	0.02
KBTBD6	0.02
KCNC3	0.02
KCNJ8	0.02
KIF1C	0.02
KIF22	0.02
LAMB1	0.02
LDHA	0.02
LRP1	0.02
LSM11	0.02
LSM5	0.02
LUC7L2	0.02
LZIC	0.02
MAFK	0.02
MAGOHB	0.02
MAZ	0.02
MCEE	0.02
MCM3AP	0.02
MDC1	0.02
MED1	0.02
MFAP2	0.02
MFAP4	0.02
MGME1	0.02
MIB1	0.02
MMRN2	0.02
MPV17	0.02
MPZ	0.02
MRPL50	0.02
MRPS14	0.02
MRPS15	0.02
MRPS23	0.02
MSH2	0.02
MTFR1L	0.02
MYBL1	0.02
MYCBP	0.02
NAA20	0.02
NABP2	0.02
NADK2	0.02
NCBP2	0.02
NETO2	0.02
NFATC4	0.02
NFXL1	0.02
NME2	0.02
NME7	0.02
NNMT	0.02
NOP9	0.02
NPR2	0.02
NUSAP1	0.02
OS9	0.02
PAPSS1	0.02
PARK7	0.02
PARP2	0.02
PCDHGC3	0.02
PDCD5	0.02
PDGFRB	0.02
PDIK1L	0.02
PDSS1	0.02
PEF1	0.02
PEX1	0.02
PFDN4	0.02
PFKFB3	0.02
PFN2	0.02
PIM1	0.02
PLS3	0.02
PLTP	0.02
POMT1	0.02
PPID	0.02
PPP1R12C	0.02
PPP1R21	0.02
PPP3CB	0.02
PPP5C	0.02
PRDM4	0.02
PRDX3	0.02
PRMT1	0.02
PRMT5	0.02
PRRC2B	0.02
PSMD1	0.02
PSMG2	0.02
PUS3	0.02
QSOX1	0.02
RAMP2	0.02
RANGAP1	0.02
RASL12	0.02
RFC5	0.02
RNF145	0.02
RNF31	0.02
RNF7	0.02
RPS6KA4	0.02
RRN3	0.02
SAMD1	0.02
SEC61A2	0.02
SH2D1A	0.02
SHB	0.02
SIX1	0.02
SLC25A12	0.02
SLC29A1	0.02
SLC31A2	0.02
SLC35A1	0.02
SLC35D2	0.02
SLC39A14	0.02
SLC7A2	0.02
SLC9A3R2	0.02
SMARCD1	0.02
SMC4	0.02
SMG7	0.02
SMG9	0.02
SMIM13	0.02
SNAPC4	0.02
SNRNP200	0.02
SNRNP48	0.02
SNRPD3	0.02
SOCS5	0.02
SOD1	0.02
SPC24	0.02
SRP54	0.02
STRN4	0.02
STT3A	0.02
SWI5	0.02
SYNJ1	0.02
TAS2R14	0.02
TBC1D2B	0.02
TBC1D4	0.02
TBK1	0.02
TBL2	0.02
THADA	0.02
THEMIS	0.02
TIMM23	0.02
TJP1	0.02
TLR3	0.02
TMCO1	0.02
TMEM106C	0.02
TMEM177	0.02
TMEM30A	0.02
TMEM86A	0.02
TMEM97	0.02
TMPO	0.02
TSC22D1	0.02
TTC4	0.02
TVP23B	0.02
TXN	0.02
TXNRD1	0.02
UBAP2	0.02
UBE2T	0.02
UBR4	0.02
UBTF	0.02
UFSP2	0.02
UMPS	0.02
UNC45A	0.02
USF2	0.02
VEGFA	0.02
VEGFC	0.02
VHL	0.02
VWF	0.02
WDR46	0.02
WDR55	0.02
XPNPEP1	0.02
YBX1	0.02
ZBTB26	0.02
ZBTB33	0.02
ZBTB5	0.02
ZDHHC7	0.02
ZNF146	0.02
ZNF251	0.02
ZNF316	0.02
ZNF436	0.02
ZNF462	0.02
ZNF787	0.02
ZWILCH	0.02
AANAT	0.01
AARS2	0.01
AARSD1	0.01
ABCB8	0.01
ABCC5	0.01
ABCC9	0.01
ABCD3	0.01
ABCF2	0.01
ABHD16A	0.01
ABHD17B	0.01
ABLIM3	0.01
ABRACL	0.01
ACAD9	0.01
ACAP1	0.01
ACOT7	0.01
ACSL4	0.01
ACSS1	0.01
ACTG1	0.01
ACTR1B	0.01
ADAM19	0.01
ADAMTS14	0.01
ADI1	0.01
ADPGK	0.01
ADPRM	0.01
ADSL	0.01
AGBL3	0.01
AGK	0.01
AK3	0.01
AKAP1	0.01
AKAP8	0.01
AKTIP	0.01
ALDH18A1	0.01
ALG2	0.01
ALG5	0.01
ALOX5	0.01
ANAPC2	0.01
ANAPC4	0.01
ANKHD1.EIF4EBP3	0.01
ANKRA2	0.01
ANKRD17	0.01
ANKRD22	0.01
ANKRD49	0.01
ANKS1A	0.01
ANXA6	0.01
AOC2	0.01
AP4B1	0.01
APIP	0.01
APRT	0.01
ARF3	0.01
ARHGAP27	0.01
ARHGAP30	0.01
ARHGAP33	0.01
ARHGDIB	0.01
ARHGEF18	0.01
ARL8A	0.01
ARPC4	0.01
ARV1	0.01
ASCC2	0.01
ASF1B	0.01
ASH2L	0.01
ATAD3A	0.01
ATG10	0.01
ATG12	0.01
ATG16L2	0.01
ATG4B	0.01
ATP1A1	0.01
ATP2C1	0.01
ATP6V1H	0.01
ATRIP	0.01
ATXN10	0.01
B3GALT1	0.01
B4GALT2	0.01
B9D2	0.01
BANF1	0.01
BANK1	0.01
BAZ1A	0.01
BAZ1B	0.01
BBS4	0.01
BBS5	0.01
BCAR1	0.01
BCCIP	0.01
BCL2	0.01
BFAR	0.01
BICC1	0.01
BIN2	0.01
BIRC2	0.01
BLOC1S2	0.01
BLOC1S3	0.01
BMP3	0.01
BRF2	0.01
BRPF1	0.01
BTG1	0.01
BTK	0.01
BTN2A2	0.01
C12orf50	0.01
C14orf119	0.01
C14orf28	0.01
C16orf54	0.01
C16orf58	0.01
C18orf21	0.01
C19orf25	0.01
C1QTNF5	0.01
C1orf52	0.01
C1orf53	0.01
C21orf62	0.01
C2CD2L	0.01
C3AR1	0.01
C4orf46	0.01
CACFD1	0.01
CARHSP1	0.01
CASP2	0.01
CASP7	0.01
CASR	0.01
CAV1	0.01
CBFB	0.01
CBLB	0.01
CCAR2	0.01
CCDC106	0.01
CCDC130	0.01
CCDC58	0.01
CCDC61	0.01
CCNE2	0.01
CCNK	0.01
CCNT2	0.01
CCT4	0.01
CCT5	0.01
CCT7	0.01
CD37	0.01
CD47	0.01
CD53	0.01
CD7	0.01
CD79A	0.01
CD8A	0.01
CDC14B	0.01
CDC25C	0.01
CDC42SE1	0.01
CDK10	0.01
CDKL5	0.01
CDKN1B	0.01
CEBPD	0.01
CEBPG	0.01
CELA2A	0.01
CELA3B	0.01
CENPB	0.01
CENPN	0.01
CENPP	0.01
CEP95	0.01
CERS2	0.01
CETN2	0.01
CFB	0.01
CFI	0.01
CFTR	0.01
CGRRF1	0.01
CHCHD4	0.01
CHD1L	0.01
CHD8	0.01
CHEK2	0.01
CHMP4B	0.01
CIC	0.01
CIITA	0.01
CKS1B	0.01
CKS2	0.01
CLCN6	0.01
CLK3	0.01
CLP1	0.01
CLSPN	0.01
CLSTN1	0.01
CMBL	0.01
CMTM4	0.01
CNIH4	0.01
CNPY3	0.01
CNR2	0.01
CNTD1	0.01
COL16A1	0.01
COL28A1	0.01
COL8A1	0.01
COMMD4	0.01
CORO1A	0.01
COX20	0.01
CPE	0.01
CPT1B	0.01
CREBZF	0.01
CRNKL1	0.01
CRYAB	0.01
CSE1L	0.01
CSF1R	0.01
CSNK2B	0.01
CSRP1	0.01
CST3	0.01
CTBP2	0.01
CTDP1	0.01
CTSA	0.01
CUEDC1	0.01
CWC25	0.01
CXXC5	0.01
CXorf40B	0.01
CYB561D1	0.01
CYBA	0.01
CYP26B1	0.01
DAPP1	0.01
DAXX	0.01
DAZAP2	0.01
DCC	0.01
DCLRE1C	0.01
DCTN2	0.01
DDX49	0.01
DEDD	0.01
DENND4B	0.01
DERL2	0.01
DGKD	0.01
DGKZ	0.01
DHRS3	0.01
DHX37	0.01
DIS3L2	0.01
DKK3	0.01
DNA2	0.01
DNAJA2	0.01
DNAJC11	0.01
DNAJC16	0.01
DNAJC4	0.01
DND1	0.01
DNMT1	0.01
DOLK	0.01
DPEP2	0.01
DPH1	0.01
DPH2	0.01
DPH5	0.01
DPY30	0.01
DPYSL5	0.01
DSC3	0.01
DSN1	0.01
DTX3	0.01
DUS1L	0.01
DUS2	0.01
DUS3L	0.01
DUT	0.01
DYNLL2	0.01
DZIP1	0.01
E2F2	0.01
E4F1	0.01
EFCAB3	0.01
EGLN2	0.01
EHMT2	0.01
EIF2B2	0.01
EIF2B4	0.01
EIF2B5	0.01
EIF2S3	0.01
EIF3C	0.01
EIF3J	0.01
EIF3K	0.01
ELK1	0.01
ELOF1	0.01
ELOVL2	0.01
ELP2	0.01
EMG1	0.01
EMP1	0.01
ENPEP	0.01
ENY2	0.01
EOMES	0.01
EPC1	0.01
EPGN	0.01
EPPIN	0.01
ERCC8	0.01
ERMN	0.01
ERP27	0.01
ERP29	0.01
ETAA1	0.01
EVA1B	0.01
EVL	0.01
EXOSC9	0.01
EXPH5	0.01
EXTL2	0.01
FAF2	0.01
FAM120A	0.01
FAM122A	0.01
FAM171B	0.01
FAM217A	0.01
FAM3A	0.01
FAM53B	0.01
FANCI	0.01
FANCM	0.01
FAP	0.01
FAXC	0.01
FBN2	0.01
FBXO31	0.01
FBXO5	0.01
FBXO9	0.01
FBXW10	0.01
FCER2	0.01
FCGR1A	0.01
FKBP4	0.01
FKBP8	0.01
FLOT2	0.01
FLVCR1	0.01
FMNL2	0.01
FNBP4	0.01
FOS	0.01
FOXRED1	0.01
FSIP2	0.01
FUCA1	0.01
FUNDC1	0.01
FXYD6	0.01
GABRG2	0.01
GBP3	0.01
GDE1	0.01
GEMIN5	0.01
GEMIN8	0.01
GFM2	0.01
GFPT2	0.01
GGA2	0.01
GGCX	0.01
GGH	0.01
GID8	0.01
GIMAP4	0.01
GIMAP6	0.01
GJA4	0.01
GLIPR1L2	0.01
GMEB2	0.01
GMIP	0.01
GNB5	0.01
GNG11	0.01
GNL3	0.01
GOLGA2	0.01
GOSR2	0.01
GOT1	0.01
GPATCH3	0.01
GPCPD1	0.01
GPR153	0.01
GPR171	0.01
GPR18	0.01
GRAP	0.01
GRASP	0.01
GRK6	0.01
GTF2H3	0.01
GTF3C1	0.01
GTF3C4	0.01
GTF3C5	0.01
GTPBP1	0.01
HARS2	0.01
HAS2	0.01
HAUS6	0.01
HCLS1	0.01
HDAC1	0.01
HDAC5	0.01
HECA	0.01
HECTD1	0.01
HEXA	0.01
HHEX	0.01
HLA.DOA	0.01
HNRNPDL	0.01
HNRNPU	0.01
HOXA1	0.01
HPS1	0.01
HSCB	0.01
HSD17B1	0.01
HSPB11	0.01
HSPH1	0.01
HVCN1	0.01
HYAL2	0.01
IARS2	0.01
ICOSLG	0.01
ID1	0.01
ID2	0.01
IDI1	0.01
IER2	0.01
IFT27	0.01
IFT52	0.01
IL1R2	0.01
IL21R	0.01
ILF2	0.01
IMPA1	0.01
ING4	0.01
INPP4B	0.01
INTS10	0.01
IP6K1	0.01
IPO9	0.01
IQCB1	0.01
IRAK1BP1	0.01
IRF2BP1	0.01
IRGM	0.01
ISLR	0.01
ISOC2	0.01
ITGB7	0.01
IVNS1ABP	0.01
JAZF1	0.01
JUNB	0.01
JUND	0.01
KATNBL1	0.01
KBTBD12	0.01
KCNH1	0.01
KCNJ15	0.01
KCNQ1	0.01
KCTD2	0.01
KDM4A	0.01
KDM4B	0.01
KDR	0.01
KIAA0408	0.01
KIAA1191	0.01
KIAA1549L	0.01
KIF17	0.01
KIF18A	0.01
KIFAP3	0.01
KLHDC4	0.01
KLHL26	0.01
KLHL42	0.01
KMT2B	0.01
KNOP1	0.01
KNTC1	0.01
KPNA1	0.01
LAMB2	0.01
LAMTOR3	0.01
LAYN	0.01
LBH	0.01
LCMT1	0.01
LCMT2	0.01
LDB2	0.01
LDHD	0.01
LEF1	0.01
LENG8	0.01
LETM1	0.01
LGALS3	0.01
LGALS8	0.01
LIN9	0.01
LINGO3	0.01
LIPE	0.01
LMF2	0.01
LMO7	0.01
LONP2	0.01
LPAR5	0.01
LRCH4	0.01
LRR1	0.01
LRRC10	0.01
LSG1	0.01
LTBP2	0.01
LY9	0.01
LYL1	0.01
LYSMD1	0.01
M6PR	0.01
MAEA	0.01
MALL	0.01
MANBAL	0.01
MANF	0.01
MAP1A	0.01
MAP2K7	0.01
MAP3K4	0.01
MAP4K2	0.01
MARCKSL1	0.01
MARCO	0.01
MAS1	0.01
MASP2	0.01
MAST4	0.01
MCL1	0.01
MCM9	0.01
MDH1	0.01
MED22	0.01
MED28	0.01
MED29	0.01
MED30	0.01
MED6	0.01
MEF2C	0.01
MEMO1	0.01
MEOX2	0.01
METAP1D	0.01
METTL1	0.01
METTL17	0.01
METTL23	0.01
METTL2A	0.01
MFSD11	0.01
MFSD12	0.01
MFSD8	0.01
MGST1	0.01
MGST2	0.01
MICALL2	0.01
MINPP1	0.01
MLEC	0.01
MON1A	0.01
MORN2	0.01
MPC2	0.01
MROH1	0.01
MRPL10	0.01
MRPL15	0.01
MRPL36	0.01
MRPL54	0.01
MRPS11	0.01
MRPS33	0.01
MRPS9	0.01
MRS2	0.01
MS4A1	0.01
MS4A6A	0.01
MSH6	0.01
MSL1	0.01
MTA3	0.01
MTCH1	0.01
MTCH2	0.01
MTG1	0.01
MTG2	0.01
MTHFR	0.01
MUS81	0.01
MVB12B	0.01
MVD	0.01
MYB	0.01
MYBBP1A	0.01
MYBPC3	0.01
MYCBP2	0.01
MYL10	0.01
MYL6B	0.01
MYO9B	0.01
MYOF	0.01
NAA16	0.01
NAA40	0.01
NAB1	0.01
NACA	0.01
NACC2	0.01
NADK	0.01
NAF1	0.01
NAGPA	0.01
NBR1	0.01
NCAPD3	0.01
NCDN	0.01
NCOR2	0.01
NDUFA1	0.01
NDUFA2	0.01
NDUFAB1	0.01
NDUFB1	0.01
NDUFB6	0.01
NDUFB8	0.01
NDUFC2	0.01
NEDD4L	0.01
NEIL3	0.01
NEURL4	0.01
NFATC3	0.01
NFIA	0.01
NGDN	0.01
NIP7	0.01
NIT2	0.01
NKRF	0.01
NLE1	0.01
NLK	0.01
NLRP10	0.01
NOP2	0.01
NOP56	0.01
NPL	0.01
NPRL2	0.01
NR1H2	0.01
NR2C1	0.01
NRIP2	0.01
NRSN1	0.01
NSMCE4A	0.01
NT5C	0.01
NT5DC2	0.01
NTN4	0.01
NUDCD3	0.01
NUDT22	0.01
NUP43	0.01
NUTF2	0.01
NXN	0.01
OCRL	0.01
OR10A6	0.01
OR2B11	0.01
OR52N1	0.01
OR5AS1	0.01
OSER1	0.01
OSGEP	0.01
OTUD1	0.01
OXSM	0.01
OXSR1	0.01
PA2G4	0.01
PACRGL	0.01
PANK1	0.01
PAQR3	0.01
PAQR4	0.01
PARP10	0.01
PARVG	0.01
PCDH9	0.01
PCDHB14	0.01
PCDHB4	0.01
PCGF3	0.01
PCID2	0.01
PCIF1	0.01
PCYT1A	0.01
PDCD2	0.01
PDCD6IP	0.01
PDCD7	0.01
PDCL	0.01
PDE11A	0.01
PDGFC	0.01
PDK1	0.01
PDLIM2	0.01
PDPR	0.01
PELO	0.01
PELP1	0.01
PEX16	0.01
PFDN2	0.01
PFDN5	0.01
PFKP	0.01
PGM2	0.01
PGS1	0.01
PHF1	0.01
PHF12	0.01
PHF19	0.01
PHF23	0.01
PIGH	0.01
PIGX	0.01
PIK3CB	0.01
PIK3CD	0.01
PIN1	0.01
PITHD1	0.01
PITRM1	0.01
PIWIL4	0.01
PKM	0.01
PKMYT1	0.01
PKN1	0.01
PLA2G7	0.01
PLCB4	0.01
PLD4	0.01
PLEKHF2	0.01
PLEKHM2	0.01
PLK5	0.01
PLOD1	0.01
PLOD2	0.01
PLSCR4	0.01
PLXNA3	0.01
PMM2	0.01
PNKP	0.01
PNMA2	0.01
PNOC	0.01
PNPT1	0.01
POFUT1	0.01
POLA2	0.01
POLD1	0.01
POLD4	0.01
POLE	0.01
POLR2H	0.01
POLR3F	0.01
POMT2	0.01
POP1	0.01
POU5F1	0.01
PPA2	0.01
PPIA	0.01
PPM1G	0.01
PPP1R9B	0.01
PPP2CB	0.01
PPP2R2A	0.01
PPP3CC	0.01
PPP6R1	0.01
PPTC7	0.01
PRCC	0.01
PRKAB1	0.01
PRKCSH	0.01
PRPSAP1	0.01
PRR11	0.01
PRR14	0.01
PRRC2A	0.01
PTPRCAP	0.01
PTRH2	0.01
PXN	0.01
PYGO1	0.01
RAB13	0.01
RAB1B	0.01
RAB32	0.01
RAB38	0.01
RAB3IL1	0.01
RAB4B	0.01
RAB9A	0.01
RABEP2	0.01
RAD21	0.01
RAD54B	0.01
RAF1	0.01
RAN	0.01
RAP2C	0.01
RARB	0.01
RASA2	0.01
RASAL3	0.01
RASGRP2	0.01
RBBP6	0.01
RBM4	0.01
RBM45	0.01
RBM5	0.01
RDM1	0.01
REEP3	0.01
RER1	0.01
RETSAT	0.01
RFK	0.01
RGS19	0.01
RHBDD3	0.01
RHOU	0.01
RINT1	0.01
RIOK3	0.01
RNF139	0.01
RNF14	0.01
RNF141	0.01
RNF166	0.01
RNF167	0.01
RNF41	0.01
RNF44	0.01
RPA2	0.01
RPAP1	0.01
RPL10A	0.01
RPL22	0.01
RPL3	0.01
RPL31	0.01
RPS9	0.01
RSBN1	0.01
RSBN1L	0.01
RSL24D1	0.01
RSPO3	0.01
RWDD1	0.01
RWDD3	0.01
RXRB	0.01
S1PR4	0.01
SAR1A	0.01
SASH1	0.01
SAYSD1	0.01
SCARA3	0.01
SCARB2	0.01
SCO1	0.01
SDC2	0.01
SDHA	0.01
SDHB	0.01
SDR39U1	0.01
SEC13	0.01
SEC24C	0.01
SEC31A	0.01
SECISBP2	0.01
SEMA3G	0.01
SERPINE1	0.01
SERPINF1	0.01
SESTD1	0.01
SETD3	0.01
SF3B1	0.01
SF3B6	0.01
SFT2D1	0.01
SFXN2	0.01
SGSM3	0.01
SIRT1	0.01
SLC13A1	0.01
SLC16A13	0.01
SLC1A3	0.01
SLC22A3	0.01
SLC23A3	0.01
SLC24A1	0.01
SLC25A22	0.01
SLC25A27	0.01
SLC25A3	0.01
SLC25A42	0.01
SLC26A2	0.01
SLC26A6	0.01
SLC2A3	0.01
SLC35F1	0.01
SLC35F6	0.01
SLC36A3	0.01
SLC39A3	0.01
SLC44A2	0.01
SLC4A1AP	0.01
SLC50A1	0.01
SLC5A10	0.01
SLC5A3	0.01
SLITRK5	0.01
SMAD7	0.01
SMAP2	0.01
SMCR8	0.01
SMIM15	0.01
SMIM3	0.01
SMIM7	0.01
SMPD1	0.01
SMPD2	0.01
SMYD3	0.01
SNAP47	0.01
SND1	0.01
SNN	0.01
SNRK	0.01
SNRPD1	0.01
SNX12	0.01
SNX2	0.01
SOD3	0.01
SORBS3	0.01
SPAG16	0.01
SPATA2L	0.01
SPATS2	0.01
SPIN4	0.01
SPR	0.01
SPRED2	0.01
SPSB3	0.01
SRP68	0.01
SRRT	0.01
SRXN1	0.01
SSR3	0.01
STAC	0.01
STAMBP	0.01
STARD3	0.01
STAT6	0.01
STK11IP	0.01
STK3	0.01
STRADA	0.01
STT3B	0.01
SUGP2	0.01
SUMF2	0.01
SUMO2	0.01
SUN2	0.01
SYNRG	0.01
SYTL1	0.01
SYTL2	0.01
TAF12	0.01
TAF5	0.01
TBC1D10A	0.01
TBC1D25	0.01
TBCD	0.01
TBRG4	0.01
TDG	0.01
TEN1	0.01
TEP1	0.01
TESK2	0.01
TEX264	0.01
TFB2M	0.01
TFEB	0.01
TFR2	0.01
THAP2	0.01
THOC1	0.01
THOC5	0.01
TIAM1	0.01
TICRR	0.01
TIMM13	0.01
TIMP1	0.01
TIPARP	0.01
TIPRL	0.01
TLR6	0.01
TM2D2	0.01
TMBIM4	0.01
TMC8	0.01
TMEM126B	0.01
TMEM14C	0.01
TMEM167B	0.01
TMEM19	0.01
TMEM199	0.01
TMEM221	0.01
TMEM258	0.01
TMEM33	0.01
TMEM60	0.01
TMEM80	0.01
TMEM87B	0.01
TMEM9	0.01
TMTC1	0.01
TNFRSF13C	0.01
TNFSF15	0.01
TNS1	0.01
TOMM40L	0.01
[truncated: 13,910 more rows]

## Sheet: 3_genes_only
Features	Mean_Decrease_Gini
YES1	45.12
FERMT2	42.9
FAM98B	22.32
